# Supplementary material for: The multi-kingdom microbiome of the goat gastrointestinal tract
Source: Microbiome. 2023 Oct 2;11:219. doi: 10.1186/s40168-023-01651-6 (PMC10544373; doi:10.1186/s40168-023-01651-6)
Supplement: Supplementary file 2 — Additional file 1: Supplement Table S1-S9. Table S1. Detailed sampling information for 497 samples, Table S2. Number of gastrointestinal tract samples, Table S3. Number of age samples, Table S4. Number of feeding styles samples, Table S5. Number of different areas samples, Table S6. Statistics of assembly results of 497 samples, Table S7. Statistical information and classification level annotation of 4,075 MAGs, Table S8. Statistical information and classification level annotation of 7,204 phage contigs, Table S9. The CT value of different gastrointestinal tract samples. [file 40168_2023_1651_MOESM1_ESM.xlsx]

## Sheet: Table S1
Detailed sampling information for 497 samples
Sample name	Bioproject accession	Isolation source	Province	District	Latitude and longitude	Sex	Month age	%GC	Row data total bases	Clean data reads	Clean data total bases	Removal ratios	Co-assembled group
AMSCB1-2	PRJNA723432	Omasum contents	China:Guang Xi	Ma Shan	22.84 N 108.33 E	wether	≥ 12-month-old	0.493388	8278263000	47828264	7146299439	0.136739	Omasum Group
AMSCB2-1	PRJNA723432	Omasum contents	China:Guang Xi	Ma Shan	22.84 N 108.33 E	wether	≥ 12-month-old	0.5007	9030283200	52898218	7905205823	0.124589	Omasum Group
AMSCB3-2	PRJNA723432	Omasum contents	China:Guang Xi	Ma Shan	22.84 N 108.33 E	wether	≥ 12-month-old	0.500544	8734109100	51831190	7741974983	0.113593	Omasum Group
AMSCB4-1	PRJNA723432	Omasum contents	China:Guang Xi	Ma Shan	22.84 N 108.33 E	wether	≥ 12-month-old	0.475323	8372466300	49085212	7329397399	0.124583	Omasum Group
AMSCB5-2	PRJNA723432	Omasum contents	China:Guang Xi	Ma Shan	22.84 N 108.33 E	wether	≥ 12-month-old	0.483703	8709526500	49731746	7422536298	0.147768	Omasum Group
AMSCH3-1	PRJNA723432	Ileum contents	China:Guang Xi	Ma Shan	22.84 N 108.33 E	wether	≥ 12-month-old	0.436475	9228534000	3013112	446676345	0.951598	Ileum Group
AMSCJ1-1	PRJNA723432	Colon contents	China:Guang Xi	Ma Shan	22.84 N 108.33 E	wether	≥ 12-month-old	0.452108	10312583700	39095678	5838936057	0.433805	Colon Group
AMSCJ2-2	PRJNA723432	Colon contents	China:Guang Xi	Ma Shan	22.84 N 108.33 E	wether	≥ 12-month-old	0.464115	10168688100	45474514	6793740305	0.331896	Colon Group
AMSCJ3-1	PRJNA723432	Colon contents	China:Guang Xi	Ma Shan	22.84 N 108.33 E	wether	≥ 12-month-old	0.455107	7576438500	25237474	3769246432	0.502504	Colon Group
AMSCJ5-2	PRJNA723432	Colon contents	China:Guang Xi	Ma Shan	22.84 N 108.33 E	wether	≥ 12-month-old	0.452359	7758343200	23010768	3433098255	0.557496	Colon Group
AMSCK2-1	PRJNA723432	Jejunum contents	China:Guang Xi	Ma Shan	22.84 N 108.33 E	wether	≥ 12-month-old	0.436578	8422528200	1537560	228075234	0.972921	Jejunum Group
AMSCK3-1	PRJNA723432	Jejunum contents	China:Guang Xi	Ma Shan	22.84 N 108.33 E	wether	≥ 12-month-old	0.438146	7204725300	2000924	296744103	0.958813	Jejunum Group
AMSCK4-1	PRJNA723432	Jejunum contents	China:Guang Xi	Ma Shan	22.84 N 108.33 E	wether	≥ 12-month-old	0.43757	8011493100	2644506	392208131	0.951044	Jejunum Group
AMSCL1-1	PRJNA723432	Rumen contents	China:Guang Xi	Ma Shan	22.84 N 108.33 E	wether	≥ 12-month-old	0.482008	7866652500	45927816	6862223801	0.127682	Rumen Group
AMSCL2-1	PRJNA723432	Rumen contents	China:Guang Xi	Ma Shan	22.84 N 108.33 E	wether	≥ 12-month-old	0.497986	7652811000	44620832	6665938920	0.128956	Rumen Group
AMSCL3-1	PRJNA723432	Rumen contents	China:Guang Xi	Ma Shan	22.84 N 108.33 E	wether	≥ 12-month-old	0.485288	9513912300	55033290	8220334933	0.135967	Rumen Group
AMSCL4-1	PRJNA723432	Rumen contents	China:Guang Xi	Ma Shan	22.84 N 108.33 E	wether	≥ 12-month-old	0.482037	8524238100	49632840	7408878970	0.130846	Rumen Group
AMSCL5-2	PRJNA723432	Rumen contents	China:Guang Xi	Ma Shan	22.84 N 108.33 E	wether	≥ 12-month-old	0.465044	8863293300	51512310	7688338457	0.132564	Rumen Group
AMSCO1-1	PRJNA723432	Cecum contents	China:Guang Xi	Ma Shan	22.84 N 108.33 E	wether	≥ 12-month-old	0.446514	9356627100	26955150	4024547529	0.569872	Cecum Group
AMSCO2-2	PRJNA723432	Cecum contents	China:Guang Xi	Ma Shan	22.84 N 108.33 E	wether	≥ 12-month-old	0.464397	8555283900	41978140	6268237615	0.267326	Cecum Group
AMSCO3-1	PRJNA723432	Cecum contents	China:Guang Xi	Ma Shan	22.84 N 108.33 E	wether	≥ 12-month-old	0.464128	7691268900	36571286	5458583176	0.290288	Cecum Group
AMSCO4-1	PRJNA723432	Cecum contents	China:Guang Xi	Ma Shan	22.84 N 108.33 E	wether	≥ 12-month-old	0.463978	8593338000	32983100	4926836853	0.426668	Cecum Group
AMSCO5-2	PRJNA723432	Cecum contents	China:Guang Xi	Ma Shan	22.84 N 108.33 E	wether	≥ 12-month-old	0.454841	8211345900	31264616	4668611268	0.431444	Cecum Group
AMSCS5-1	PRJNA723432	Duodenum contents	China:Guang Xi	Ma Shan	22.84 N 108.33 E	wether	≥ 12-month-old	0.469628	8591608800	30765240	4594046442	0.465287	Duodenum Group
AMSCS5-2	PRJNA723432	Duodenum contents	China:Guang Xi	Ma Shan	22.84 N 108.33 E	wether	≥ 12-month-old	0.461976	9874218600	32618282	4868359902	0.506963	Duodenum Group
AMSCW1-1	PRJNA723432	Reticulum contents	China:Guang Xi	Ma Shan	22.84 N 108.33 E	wether	≥ 12-month-old	0.47857	9572210100	55475950	8284749658	0.1345	Reticulum Group
AMSCW2-1	PRJNA723432	Reticulum contents	China:Guang Xi	Ma Shan	22.84 N 108.33 E	wether	≥ 12-month-old	0.493784	8781027300	50598504	7555572196	0.139557	Reticulum Group
AMSCW3-1	PRJNA723432	Reticulum contents	China:Guang Xi	Ma Shan	22.84 N 108.33 E	wether	≥ 12-month-old	0.48023	8412643200	48951068	7314240750	0.130566	Reticulum Group
AMSCW4-1	PRJNA723432	Reticulum contents	China:Guang Xi	Ma Shan	22.84 N 108.33 E	wether	≥ 12-month-old	0.481846	8122453800	46671466	6968346909	0.142088	Reticulum Group
AMSCW5-2	PRJNA723432	Reticulum contents	China:Guang Xi	Ma Shan	22.84 N 108.33 E	wether	≥ 12-month-old	0.4912	9257004000	54980154	8215938192	0.112462	Reticulum Group
AMSCZ2-1	PRJNA723432	Abomasum contents	China:Guang Xi	Ma Shan	22.84 N 108.33 E	wether	≥ 12-month-old	0.450863	8739681900	11995250	1787608767	0.795461	Abomasum Group
AMSCZ3-1	PRJNA723432	Abomasum contents	China:Guang Xi	Ma Shan	22.84 N 108.33 E	wether	≥ 12-month-old	0.449693	7496229000	15479326	2310237288	0.691813	Abomasum Group
AMSCZ5-2	PRJNA723432	Abomasum contents	China:Guang Xi	Ma Shan	22.84 N 108.33 E	wether	≥ 12-month-old	0.463968	7475202000	26768794	3994675657	0.46561	Abomasum Group
AMSFB10-1	PRJNA723432	Omasum contents	China:Guang Xi	Ma Shan	22.84 N 108.33 E	female	≥ 12-month-old	0.467086	7894984800	43338286	6470758567	0.180396	Omasum Group
AMSFB11-1	PRJNA723432	Omasum contents	China:Guang Xi	Ma Shan	22.84 N 108.33 E	female	≥ 12-month-old	0.468031	6999317100	39885748	5962993314	0.148061	Omasum Group
AMSFB12-1	PRJNA723432	Omasum contents	China:Guang Xi	Ma Shan	22.84 N 108.33 E	female	≥ 12-month-old	0.485848	7408911000	42567616	6367008256	0.140628	Omasum Group
AMSFB13-2	PRJNA723432	Omasum contents	China:Guang Xi	Ma Shan	22.84 N 108.33 E	female	≥ 12-month-old	0.491774	8135710800	46281974	6914188024	0.150143	Omasum Group
AMSFB14-1	PRJNA723432	Omasum contents	China:Guang Xi	Ma Shan	22.84 N 108.33 E	female	≥ 12-month-old	0.440552	7419643200	42361430	6325518515	0.147463	Omasum Group
AMSFB2-1	PRJNA723432	Omasum contents	China:Guang Xi	Ma Shan	22.84 N 108.33 E	female	≥ 12-month-old	0.469288	7272550800	41168558	6146911484	0.154779	Omasum Group
AMSFB3-1	PRJNA723432	Omasum contents	China:Guang Xi	Ma Shan	22.84 N 108.33 E	female	≥ 12-month-old	0.478111	7857761400	46070524	6886465780	0.12361	Omasum Group
AMSFB4-1	PRJNA723432	Omasum contents	China:Guang Xi	Ma Shan	22.84 N 108.33 E	female	≥ 12-month-old	0.461794	9016672500	51957316	7754121268	0.140024	Omasum Group
AMSFB5-1	PRJNA723432	Omasum contents	China:Guang Xi	Ma Shan	22.84 N 108.33 E	female	≥ 12-month-old	0.474168	7647453000	42621226	6366307486	0.167526	Omasum Group
AMSFB6-1	PRJNA723432	Omasum contents	China:Guang Xi	Ma Shan	22.84 N 108.33 E	female	≥ 12-month-old	0.475741	6964650300	38541116	5756725835	0.173436	Omasum Group
AMSFB8-1	PRJNA723432	Omasum contents	China:Guang Xi	Ma Shan	22.84 N 108.33 E	female	≥ 12-month-old	0.474723	7122030900	40549046	6063653721	0.148606	Omasum Group
AMSFB9-2	PRJNA723432	Omasum contents	China:Guang Xi	Ma Shan	22.84 N 108.33 E	female	≥ 12-month-old	0.473441	9107557200	50096362	7481401596	0.17855	Omasum Group
AMSFH11-1	PRJNA723432	Ileum contents	China:Guang Xi	Ma Shan	22.84 N 108.33 E	female	≥ 12-month-old	0.442223	6586022100	3075012	457549888	0.930527	Ileum Group
AMSFH12-2	PRJNA723432	Ileum contents	China:Guang Xi	Ma Shan	22.84 N 108.33 E	female	≥ 12-month-old	0.442	7413506400	6512206	971347631	0.868976	Ileum Group
AMSFH13-1	PRJNA723432	Ileum contents	China:Guang Xi	Ma Shan	22.84 N 108.33 E	female	≥ 12-month-old	0.434175	6709276500	2302626	342741312	0.948915	Ileum Group
AMSFH3-2	PRJNA723432	Ileum contents	China:Guang Xi	Ma Shan	22.84 N 108.33 E	female	≥ 12-month-old	0.439426	7518940500	2172490	323381886	0.956991	Ileum Group
AMSFH4-1	PRJNA723432	Ileum contents	China:Guang Xi	Ma Shan	22.84 N 108.33 E	female	≥ 12-month-old	0.450245	9535129200	53659836	8005742862	0.160395	Ileum Group
AMSFH5-1	PRJNA723432	Ileum contents	China:Guang Xi	Ma Shan	22.84 N 108.33 E	female	≥ 12-month-old	0.44953	6630939300	1489790	219737933	0.966862	Ileum Group
AMSFH6-1	PRJNA723432	Ileum contents	China:Guang Xi	Ma Shan	22.84 N 108.33 E	female	≥ 12-month-old	0.449754	6769491000	10496132	1565692268	0.768713	Ileum Group
AMSFH8-1	PRJNA723432	Ileum contents	China:Guang Xi	Ma Shan	22.84 N 108.33 E	female	≥ 12-month-old	0.448848	6663411900	13267246	1982401398	0.702495	Ileum Group
AMSFH9-1	PRJNA723432	Ileum contents	China:Guang Xi	Ma Shan	22.84 N 108.33 E	female	≥ 12-month-old	0.445472	6897914100	1291146	191774109	0.972198	Ileum Group
AMSFJ10-1	PRJNA723432	Colon contents	China:Guang Xi	Ma Shan	22.84 N 108.33 E	female	≥ 12-month-old	0.453553	8770118700	34269212	5118512207	0.416369	Colon Group
AMSFJ11-1	PRJNA723432	Colon contents	China:Guang Xi	Ma Shan	22.84 N 108.33 E	female	≥ 12-month-old	0.458433	7454883900	15039392	2248612196	0.698371	Colon Group
AMSFJ12-1	PRJNA723432	Colon contents	China:Guang Xi	Ma Shan	22.84 N 108.33 E	female	≥ 12-month-old	0.44164	7139387400	16127584	2409570252	0.662496	Colon Group
AMSFJ13-2	PRJNA723432	Colon contents	China:Guang Xi	Ma Shan	22.84 N 108.33 E	female	≥ 12-month-old	0.446371	8908950300	48185610	7194922734	0.192394	Colon Group
AMSFJ14-1	PRJNA723432	Colon contents	China:Guang Xi	Ma Shan	22.84 N 108.33 E	female	≥ 12-month-old	0.459806	6187060200	34098948	5093898641	0.176685	Colon Group
AMSFJ2-2	PRJNA723432	Colon contents	China:Guang Xi	Ma Shan	22.84 N 108.33 E	female	≥ 12-month-old	0.449844	7507348500	15829724	2362445934	0.685316	Colon Group
AMSFJ3-1	PRJNA723432	Colon contents	China:Guang Xi	Ma Shan	22.84 N 108.33 E	female	≥ 12-month-old	0.456884	6751545600	29945714	4474171436	0.337312	Colon Group
AMSFJ4-1	PRJNA723432	Colon contents	China:Guang Xi	Ma Shan	22.84 N 108.33 E	female	≥ 12-month-old	0.459305	8764219800	47585600	7098738351	0.190032	Colon Group
AMSFJ5-1	PRJNA723432	Colon contents	China:Guang Xi	Ma Shan	22.84 N 108.33 E	female	≥ 12-month-old	0.461801	6589658400	26738000	3994091766	0.393885	Colon Group
AMSFJ6-1	PRJNA723432	Colon contents	China:Guang Xi	Ma Shan	22.84 N 108.33 E	female	≥ 12-month-old	0.45209	7826359800	26140972	3904019078	0.501171	Colon Group
AMSFJ8-1	PRJNA723432	Colon contents	China:Guang Xi	Ma Shan	22.84 N 108.33 E	female	≥ 12-month-old	0.457828	7897192500	23844874	3565296397	0.548536	Colon Group
AMSFJ9-2	PRJNA723432	Colon contents	China:Guang Xi	Ma Shan	22.84 N 108.33 E	female	≥ 12-month-old	0.466838	7106127300	36699518	5482172536	0.228529	Colon Group
AMSFK11-1	PRJNA723432	Jejunum contents	China:Guang Xi	Ma Shan	22.84 N 108.33 E	female	≥ 12-month-old	0.427607	6932063400	5132822	765600199	0.889557	Jejunum Group
AMSFK12-1	PRJNA723432	Jejunum contents	China:Guang Xi	Ma Shan	22.84 N 108.33 E	female	≥ 12-month-old	0.450812	6483798900	2022476	298835724	0.95391	Jejunum Group
AMSFK13-2	PRJNA723432	Jejunum contents	China:Guang Xi	Ma Shan	22.84 N 108.33 E	female	≥ 12-month-old	0.435533	7021842000	3176376	473300249	0.932596	Jejunum Group
AMSFK3-2	PRJNA723432	Jejunum contents	China:Guang Xi	Ma Shan	22.84 N 108.33 E	female	≥ 12-month-old	0.438298	6607658700	2419702	359986320	0.94552	Jejunum Group
AMSFK4-2	PRJNA723432	Jejunum contents	China:Guang Xi	Ma Shan	22.84 N 108.33 E	female	≥ 12-month-old	0.45689	9443770500	54681662	8166070348	0.135296	Jejunum Group
AMSFK7-2	PRJNA723432	Jejunum contents	China:Guang Xi	Ma Shan	22.84 N 108.33 E	female	≥ 12-month-old	0.440192	8397871800	2826010	421228163	0.949841	Jejunum Group
AMSFK8-1	PRJNA723432	Jejunum contents	China:Guang Xi	Ma Shan	22.84 N 108.33 E	female	≥ 12-month-old	0.434355	6872460000	4416018	658262887	0.904217	Jejunum Group
AMSFL10-1	PRJNA723432	Rumen contents	China:Guang Xi	Ma Shan	22.84 N 108.33 E	female	≥ 12-month-old	0.47637	7307824200	40747970	6085792219	0.167222	Rumen Group
AMSFL11-1	PRJNA723432	Rumen contents	China:Guang Xi	Ma Shan	22.84 N 108.33 E	female	≥ 12-month-old	0.478327	7183803600	42195870	6311371469	0.121444	Rumen Group
AMSFL12-1	PRJNA723432	Rumen contents	China:Guang Xi	Ma Shan	22.84 N 108.33 E	female	≥ 12-month-old	0.506087	8689008600	49954822	7471847295	0.140081	Rumen Group
AMSFL13-2	PRJNA723432	Rumen contents	China:Guang Xi	Ma Shan	22.84 N 108.33 E	female	≥ 12-month-old	0.49795	8175936000	46475806	6942537609	0.150857	Rumen Group
AMSFL14-1	PRJNA723432	Rumen contents	China:Guang Xi	Ma Shan	22.84 N 108.33 E	female	≥ 12-month-old	0.456326	8756099100	50445234	7534754388	0.139485	Rumen Group
AMSFL2-1	PRJNA723432	Rumen contents	China:Guang Xi	Ma Shan	22.84 N 108.33 E	female	≥ 12-month-old	0.477076	8987914800	49935164	7445917421	0.171563	Rumen Group
AMSFL3-1	PRJNA723432	Rumen contents	China:Guang Xi	Ma Shan	22.84 N 108.33 E	female	≥ 12-month-old	0.472848	7927730400	46681200	6975319973	0.120137	Rumen Group
AMSFL4-1	PRJNA723432	Rumen contents	China:Guang Xi	Ma Shan	22.84 N 108.33 E	female	≥ 12-month-old	0.468134	8945919000	49987786	7459500165	0.166156	Rumen Group
AMSFL5-1	PRJNA723432	Rumen contents	China:Guang Xi	Ma Shan	22.84 N 108.33 E	female	≥ 12-month-old	0.474018	8798829600	49772854	7436464274	0.154835	Rumen Group
AMSFL6-1	PRJNA723432	Rumen contents	China:Guang Xi	Ma Shan	22.84 N 108.33 E	female	≥ 12-month-old	0.49089	7177630800	40283972	6017862353	0.161581	Rumen Group
AMSFL8-1	PRJNA723432	Rumen contents	China:Guang Xi	Ma Shan	22.84 N 108.33 E	female	≥ 12-month-old	0.484938	7031258700	40804878	6104447123	0.131813	Rumen Group
AMSFL9-2	PRJNA723432	Rumen contents	China:Guang Xi	Ma Shan	22.84 N 108.33 E	female	≥ 12-month-old	0.478448	7189623900	40791268	6093067695	0.152519	Rumen Group
AMSFO10-1	PRJNA723432	Cecum contents	China:Guang Xi	Ma Shan	22.84 N 108.33 E	female	≥ 12-month-old	0.449692	9766754100	32335224	4830972123	0.505366	Cecum Group
AMSFO11-1	PRJNA723432	Cecum contents	China:Guang Xi	Ma Shan	22.84 N 108.33 E	female	≥ 12-month-old	0.476716	7905530100	41617604	6224337790	0.21266	Cecum Group
AMSFO12-1	PRJNA723432	Cecum contents	China:Guang Xi	Ma Shan	22.84 N 108.33 E	female	≥ 12-month-old	0.439279	8309428500	22108882	3304624884	0.602304	Cecum Group
AMSFO13-2	PRJNA723432	Cecum contents	China:Guang Xi	Ma Shan	22.84 N 108.33 E	female	≥ 12-month-old	0.461537	8554780200	48681830	7273223088	0.149806	Cecum Group
AMSFO14-1	PRJNA723432	Cecum contents	China:Guang Xi	Ma Shan	22.84 N 108.33 E	female	≥ 12-month-old	0.460193	6809301300	37272276	5567848100	0.182317	Cecum Group
AMSFO3-2	PRJNA723432	Cecum contents	China:Guang Xi	Ma Shan	22.84 N 108.33 E	female	≥ 12-month-old	0.44543	7493553000	32834870	4904975594	0.345441	Cecum Group
AMSFO4-1	PRJNA723432	Cecum contents	China:Guang Xi	Ma Shan	22.84 N 108.33 E	female	≥ 12-month-old	0.459243	10386041700	57688622	8612922835	0.170721	Cecum Group
AMSFO5-1	PRJNA723432	Cecum contents	China:Guang Xi	Ma Shan	22.84 N 108.33 E	female	≥ 12-month-old	0.466536	7184040000	39338794	5876551772	0.181999	Cecum Group
AMSFO6-1	PRJNA723432	Cecum contents	China:Guang Xi	Ma Shan	22.84 N 108.33 E	female	≥ 12-month-old	0.455634	9289252500	40536424	6054199306	0.348258	Cecum Group
AMSFO8-1	PRJNA723432	Cecum contents	China:Guang Xi	Ma Shan	22.84 N 108.33 E	female	≥ 12-month-old	0.470076	6690144600	37107374	5550090063	0.170408	Cecum Group
AMSFO9-2	PRJNA723432	Cecum contents	China:Guang Xi	Ma Shan	22.84 N 108.33 E	female	≥ 12-month-old	0.461643	7444075200	28376864	4238380680	0.430637	Cecum Group
AMSFS10-1	PRJNA723432	Duodenum contents	China:Guang Xi	Ma Shan	22.84 N 108.33 E	female	≥ 12-month-old	0.483397	8700034800	40912334	6108915655	0.297829	Duodenum Group
AMSFS11-1	PRJNA723432	Duodenum contents	China:Guang Xi	Ma Shan	22.84 N 108.33 E	female	≥ 12-month-old	0.487194	7390239600	21763812	3251888301	0.559975	Duodenum Group
AMSFS12-1	PRJNA723432	Duodenum contents	China:Guang Xi	Ma Shan	22.84 N 108.33 E	female	≥ 12-month-old	0.487741	7628665200	30487578	4558159792	0.402496	Duodenum Group
AMSFS13-2	PRJNA723432	Duodenum contents	China:Guang Xi	Ma Shan	22.84 N 108.33 E	female	≥ 12-month-old	0.433608	6663024000	2225332	331355375	0.95027	Duodenum Group
AMSFS14-1	PRJNA723432	Duodenum contents	China:Guang Xi	Ma Shan	22.84 N 108.33 E	female	≥ 12-month-old	0.453011	8150475600	45016646	6724820826	0.174917	Duodenum Group
AMSFS4-1	PRJNA723432	Duodenum contents	China:Guang Xi	Ma Shan	22.84 N 108.33 E	female	≥ 12-month-old	0.444622	6558594000	37544604	5601745173	0.145892	Duodenum Group
AMSFS5-1	PRJNA723432	Duodenum contents	China:Guang Xi	Ma Shan	22.84 N 108.33 E	female	≥ 12-month-old	0.461817	7082226600	36802224	5493845648	0.224277	Duodenum Group
AMSFS6-1	PRJNA723432	Duodenum contents	China:Guang Xi	Ma Shan	22.84 N 108.33 E	female	≥ 12-month-old	0.450671	7225586700	8008556	1194887120	0.834631	Duodenum Group
AMSFS7-2	PRJNA723432	Duodenum contents	China:Guang Xi	Ma Shan	22.84 N 108.33 E	female	≥ 12-month-old	0.446525	8189337900	6214202	928594275	0.886609	Duodenum Group
AMSFS8-1	PRJNA723432	Duodenum contents	China:Guang Xi	Ma Shan	22.84 N 108.33 E	female	≥ 12-month-old	0.439646	6802090500	3024552	450885852	0.933714	Duodenum Group
AMSFS9-2	PRJNA723432	Duodenum contents	China:Guang Xi	Ma Shan	22.84 N 108.33 E	female	≥ 12-month-old	0.472539	8313858000	30389710	4533657171	0.454687	Duodenum Group
AMSFW10-1	PRJNA723432	Reticulum contents	China:Guang Xi	Ma Shan	22.84 N 108.33 E	female	≥ 12-month-old	0.487805	9379377000	51924684	7755552449	0.173127	Reticulum Group
AMSFW11-1	PRJNA723432	Reticulum contents	China:Guang Xi	Ma Shan	22.84 N 108.33 E	female	≥ 12-month-old	0.480714	9555785700	54994714	8224586216	0.139308	Reticulum Group
AMSFW12-1	PRJNA723432	Reticulum contents	China:Guang Xi	Ma Shan	22.84 N 108.33 E	female	≥ 12-month-old	0.489557	7062586500	40715172	6088073391	0.137982	Reticulum Group
AMSFW13-2	PRJNA723432	Reticulum contents	China:Guang Xi	Ma Shan	22.84 N 108.33 E	female	≥ 12-month-old	0.500506	8326380300	46920902	7011062670	0.15797	Reticulum Group
AMSFW14-1	PRJNA723432	Reticulum contents	China:Guang Xi	Ma Shan	22.84 N 108.33 E	female	≥ 12-month-old	0.46639	8539290900	48740788	7279057717	0.147581	Reticulum Group
AMSFW2-1	PRJNA723432	Reticulum contents	China:Guang Xi	Ma Shan	22.84 N 108.33 E	female	≥ 12-month-old	0.479806	7371746400	43507890	6501924274	0.117994	Reticulum Group
AMSFW3-2	PRJNA723432	Reticulum contents	China:Guang Xi	Ma Shan	22.84 N 108.33 E	female	≥ 12-month-old	0.47339	7632333000	45078314	6737005410	0.117307	Reticulum Group
AMSFW4-1	PRJNA723432	Reticulum contents	China:Guang Xi	Ma Shan	22.84 N 108.33 E	female	≥ 12-month-old	0.477538	8332575300	47233244	7048580466	0.154093	Reticulum Group
AMSFW5-1	PRJNA723432	Reticulum contents	China:Guang Xi	Ma Shan	22.84 N 108.33 E	female	≥ 12-month-old	0.476353	7390642800	40764994	6087356516	0.176343	Reticulum Group
AMSFW6-1	PRJNA723432	Reticulum contents	China:Guang Xi	Ma Shan	22.84 N 108.33 E	female	≥ 12-month-old	0.488764	7738077600	43636972	6518941439	0.15755	Reticulum Group
AMSFW8-1	PRJNA723432	Reticulum contents	China:Guang Xi	Ma Shan	22.84 N 108.33 E	female	≥ 12-month-old	0.486473	7799003100	45070992	6741694071	0.13557	Reticulum Group
AMSFW9-2	PRJNA723432	Reticulum contents	China:Guang Xi	Ma Shan	22.84 N 108.33 E	female	≥ 12-month-old	0.493406	8531623200	46925260	7006837636	0.178722	Reticulum Group
AMSFZ10-1	PRJNA723432	Abomasum contents	China:Guang Xi	Ma Shan	22.84 N 108.33 E	female	≥ 12-month-old	0.460105	8190452400	41613222	6210455965	0.241744	Abomasum Group
AMSFZ11-1	PRJNA723432	Abomasum contents	China:Guang Xi	Ma Shan	22.84 N 108.33 E	female	≥ 12-month-old	0.494074	8407995000	46662504	6981042437	0.169714	Abomasum Group
AMSFZ12-1	PRJNA723432	Abomasum contents	China:Guang Xi	Ma Shan	22.84 N 108.33 E	female	≥ 12-month-old	0.455851	9060968700	29168846	4361327918	0.518669	Abomasum Group
AMSFZ14-1	PRJNA723432	Abomasum contents	China:Guang Xi	Ma Shan	22.84 N 108.33 E	female	≥ 12-month-old	0.419803	10132831800	55033044	8209864170	0.189776	Abomasum Group
AMSFZ2-1	PRJNA723432	Abomasum contents	China:Guang Xi	Ma Shan	22.84 N 108.33 E	female	≥ 12-month-old	0.459134	7885131300	25458806	3803503981	0.517636	Abomasum Group
AMSFZ3-1	PRJNA723432	Abomasum contents	China:Guang Xi	Ma Shan	22.84 N 108.33 E	female	≥ 12-month-old	0.438402	7477943700	5146080	767220781	0.897402	Abomasum Group
AMSFZ4-1	PRJNA723432	Abomasum contents	China:Guang Xi	Ma Shan	22.84 N 108.33 E	female	≥ 12-month-old	0.480112	9361185000	53576968	7996624869	0.145768	Abomasum Group
AMSFZ5-1	PRJNA723432	Abomasum contents	China:Guang Xi	Ma Shan	22.84 N 108.33 E	female	≥ 12-month-old	0.476446	7501775400	40823092	6099268053	0.186957	Abomasum Group
AMSFZ6-1	PRJNA723432	Abomasum contents	China:Guang Xi	Ma Shan	22.84 N 108.33 E	female	≥ 12-month-old	0.459494	7571756400	40317466	6020165016	0.204918	Abomasum Group
AMSFZ8-1	PRJNA723432	Abomasum contents	China:Guang Xi	Ma Shan	22.84 N 108.33 E	female	≥ 12-month-old	0.476954	6918692100	26658768	3986517115	0.423805	Abomasum Group
AMSFZ9-2	PRJNA723432	Abomasum contents	China:Guang Xi	Ma Shan	22.84 N 108.33 E	female	≥ 12-month-old	0.449862	7778689200	31863170	4758163266	0.388308	Abomasum Group
AWMGB10-1	PRJNA723432	Omasum contents	China:Guang Xi	Wu Ming	22.84 N 108.33 E	unknown	≥ 12-month-old	0.509688	7918772400	44148036	6593943639	0.167302	Omasum Group
AWMGB11-2	PRJNA723432	Omasum contents	China:Guang Xi	Wu Ming	22.84 N 108.33 E	unknown	≥ 12-month-old	0.496452	7876761600	44904820	6709325146	0.148213	Omasum Group
AWMGB1-2	PRJNA723432	Omasum contents	China:Guang Xi	Wu Ming	22.84 N 108.33 E	unknown	≥ 12-month-old	0.488442	9958972500	52166606	7781550903	0.218639	Omasum Group
AWMGB12-2	PRJNA723432	Omasum contents	China:Guang Xi	Wu Ming	22.84 N 108.33 E	unknown	≥ 12-month-old	0.515727	8620885500	47659682	7116624643	0.17449	Omasum Group
AWMGB13-2	PRJNA723432	Omasum contents	China:Guang Xi	Wu Ming	22.84 N 108.33 E	unknown	≥ 12-month-old	0.496433	8378154300	47797274	7147895780	0.146841	Omasum Group
AWMGB20-1	PRJNA723432	Omasum contents	China:Guang Xi	Wu Ming	22.84 N 108.33 E	unknown	≥ 12-month-old	0.470261	9208751400	53540640	8008112983	0.13038	Omasum Group
AWMGB2-1	PRJNA723432	Omasum contents	China:Guang Xi	Wu Ming	22.84 N 108.33 E	unknown	≥ 12-month-old	0.476346	7249923000	41389370	6190650127	0.146108	Omasum Group
AWMGB21-2	PRJNA723432	Omasum contents	China:Guang Xi	Wu Ming	22.84 N 108.33 E	unknown	≥ 12-month-old	0.479827	9384930300	52255582	7804336241	0.168418	Omasum Group
AWMGB3-1	PRJNA723432	Omasum contents	China:Guang Xi	Wu Ming	22.84 N 108.33 E	unknown	≥ 12-month-old	0.507791	10046786400	55032190	8228681027	0.180964	Omasum Group
AWMGB4-1	PRJNA723432	Omasum contents	China:Guang Xi	Wu Ming	22.84 N 108.33 E	unknown	≥ 12-month-old	0.479688	7115750400	40907402	6114213934	0.140749	Omasum Group
AWMGB5-1	PRJNA723432	Omasum contents	China:Guang Xi	Wu Ming	22.84 N 108.33 E	unknown	≥ 12-month-old	0.49515	8792932500	40340522	6031114557	0.314095	Omasum Group
AWMGB8-2	PRJNA723432	Omasum contents	China:Guang Xi	Wu Ming	22.84 N 108.33 E	unknown	≥ 12-month-old	0.454837	8046772800	46116374	6891634114	0.143553	Omasum Group
AWMGB9-1	PRJNA723432	Omasum contents	China:Guang Xi	Wu Ming	22.84 N 108.33 E	unknown	≥ 12-month-old	0.49054	7336994400	42993980	6431362558	0.123434	Omasum Group
AWMGH10-2	PRJNA723432	Ileum contents	China:Guang Xi	Wu Ming	22.84 N 108.33 E	unknown	≥ 12-month-old	0.433516	6472549200	1497944	222463075	0.96563	Ileum Group
AWMGH11-2	PRJNA723432	Ileum contents	China:Guang Xi	Wu Ming	22.84 N 108.33 E	unknown	≥ 12-month-old	0.437714	6941378100	1666796	247140195	0.964396	Ileum Group
AWMGH1-2	PRJNA723432	Ileum contents	China:Guang Xi	Wu Ming	22.84 N 108.33 E	unknown	≥ 12-month-old	0.438071	7167481800	1578866	234560282	0.967274	Ileum Group
AWMGH13-2	PRJNA723432	Ileum contents	China:Guang Xi	Wu Ming	22.84 N 108.33 E	unknown	≥ 12-month-old	0.440304	6666579900	1744218	259600191	0.961059	Ileum Group
AWMGH20-1	PRJNA723432	Ileum contents	China:Guang Xi	Wu Ming	22.84 N 108.33 E	unknown	≥ 12-month-old	0.46464	10402100100	34885756	5215661970	0.498595	Ileum Group
AWMGH2-1	PRJNA723432	Ileum contents	China:Guang Xi	Wu Ming	22.84 N 108.33 E	unknown	≥ 12-month-old	0.436561	7828945200	2037768	302522741	0.961358	Ileum Group
AWMGH3-1	PRJNA723432	Ileum contents	China:Guang Xi	Wu Ming	22.84 N 108.33 E	unknown	≥ 12-month-old	0.441172	7605083700	5919478	879844801	0.884308	Ileum Group
AWMGH4-1	PRJNA723432	Ileum contents	China:Guang Xi	Wu Ming	22.84 N 108.33 E	unknown	≥ 12-month-old	0.432815	6293153100	1376266	204577812	0.967492	Ileum Group
AWMGH7-2	PRJNA723432	Ileum contents	China:Guang Xi	Wu Ming	22.84 N 108.33 E	unknown	≥ 12-month-old	0.437914	7199320800	1473206	218896399	0.969595	Ileum Group
AWMGH8-2	PRJNA723432	Ileum contents	China:Guang Xi	Wu Ming	22.84 N 108.33 E	unknown	≥ 12-month-old	0.445551	7158719700	1435478	212995535	0.970247	Ileum Group
AWMGH9-2	PRJNA723432	Ileum contents	China:Guang Xi	Wu Ming	22.84 N 108.33 E	unknown	≥ 12-month-old	0.430837	8484436800	2601810	387523361	0.954325	Ileum Group
AWMGJ10-1	PRJNA723432	Colon contents	China:Guang Xi	Wu Ming	22.84 N 108.33 E	unknown	≥ 12-month-old	0.463894	6475120200	21971588	3281265353	0.49325	Colon Group
AWMGJ1-1	PRJNA723432	Colon contents	China:Guang Xi	Wu Ming	22.84 N 108.33 E	unknown	≥ 12-month-old	0.458491	9823938000	35784314	5345096684	0.455911	Colon Group
AWMGJ12-2	PRJNA723432	Colon contents	China:Guang Xi	Wu Ming	22.84 N 108.33 E	unknown	≥ 12-month-old	0.44043	6812622900	7771508	1159971564	0.829732	Colon Group
AWMGJ13-2	PRJNA723432	Colon contents	China:Guang Xi	Wu Ming	22.84 N 108.33 E	unknown	≥ 12-month-old	0.441601	8246079900	12933784	1932647576	0.765628	Colon Group
AWMGJ20-1	PRJNA723432	Colon contents	China:Guang Xi	Wu Ming	22.84 N 108.33 E	unknown	≥ 12-month-old	0.46009	9268786500	37572592	5615815652	0.394115	Colon Group
AWMGJ2-1	PRJNA723432	Colon contents	China:Guang Xi	Wu Ming	22.84 N 108.33 E	unknown	≥ 12-month-old	0.446467	8132721900	5463446	815314317	0.899749	Colon Group
AWMGJ21-2	PRJNA723432	Colon contents	China:Guang Xi	Wu Ming	22.84 N 108.33 E	unknown	≥ 12-month-old	0.452842	7192316400	12286250	1834393810	0.744951	Colon Group
AWMGJ3-1	PRJNA723432	Colon contents	China:Guang Xi	Wu Ming	22.84 N 108.33 E	unknown	≥ 12-month-old	0.44634	7890387000	14369458	2147386013	0.727848	Colon Group
AWMGJ4-1	PRJNA723432	Colon contents	China:Guang Xi	Wu Ming	22.84 N 108.33 E	unknown	≥ 12-month-old	0.444163	6902144100	10959328	1636667625	0.762875	Colon Group
AWMGJ5-1	PRJNA723432	Colon contents	China:Guang Xi	Wu Ming	22.84 N 108.33 E	unknown	≥ 12-month-old	0.456272	9014027700	12706018	1897968086	0.789443	Colon Group
AWMGJ6-2	PRJNA723432	Colon contents	China:Guang Xi	Wu Ming	22.84 N 108.33 E	unknown	≥ 12-month-old	0.442778	8745494400	7638502	1140920371	0.869542	Colon Group
AWMGJ7-2	PRJNA723432	Colon contents	China:Guang Xi	Wu Ming	22.84 N 108.33 E	unknown	≥ 12-month-old	0.450974	6471084600	14272452	2131506990	0.670611	Colon Group
AWMGJ8-2	PRJNA723432	Colon contents	China:Guang Xi	Wu Ming	22.84 N 108.33 E	unknown	≥ 12-month-old	0.45814	6997902900	29699060	4435296063	0.366196	Colon Group
AWMGJ9-1	PRJNA723432	Colon contents	China:Guang Xi	Wu Ming	22.84 N 108.33 E	unknown	≥ 12-month-old	0.447063	7761274800	16131298	2409696601	0.689523	Colon Group
AWMGK10-1	PRJNA723432	Jejunum contents	China:Guang Xi	Wu Ming	22.84 N 108.33 E	unknown	≥ 12-month-old	0.438622	6485737800	1508716	224205158	0.965431	Jejunum Group
AWMGK1-1	PRJNA723432	Jejunum contents	China:Guang Xi	Wu Ming	22.84 N 108.33 E	unknown	≥ 12-month-old	0.437011	7656445800	1488858	220193491	0.971241	Jejunum Group
AWMGK11-2	PRJNA723432	Jejunum contents	China:Guang Xi	Wu Ming	22.84 N 108.33 E	unknown	≥ 12-month-old	0.44045	7498917900	1561686	231845707	0.969083	Jejunum Group
AWMGK12-2	PRJNA723432	Jejunum contents	China:Guang Xi	Wu Ming	22.84 N 108.33 E	unknown	≥ 12-month-old	0.449889	7719093000	1833482	271880736	0.964778	Jejunum Group
AWMGK13-2	PRJNA723432	Jejunum contents	China:Guang Xi	Wu Ming	22.84 N 108.33 E	unknown	≥ 12-month-old	0.44791	6947686200	6518686	968689338	0.860574	Jejunum Group
AWMGK14-1	PRJNA723432	Jejunum contents	China:Guang Xi	Wu Ming	22.84 N 108.33 E	unknown	≥ 12-month-old	0.441573	7771617600	1938174	288582810	0.962867	Jejunum Group
AWMGK15-2	PRJNA723432	Jejunum contents	China:Guang Xi	Wu Ming	22.84 N 108.33 E	unknown	≥ 12-month-old	0.444196	8555072400	1870058	278284620	0.967471	Jejunum Group
AWMGK16-1	PRJNA723432	Jejunum contents	China:Guang Xi	Wu Ming	22.84 N 108.33 E	unknown	≥ 12-month-old	0.440974	7311173100	1749958	260397731	0.964384	Jejunum Group
AWMGK18-2	PRJNA723432	Jejunum contents	China:Guang Xi	Wu Ming	22.84 N 108.33 E	unknown	≥ 12-month-old	0.442853	8901107400	1828968	271249881	0.969526	Jejunum Group
AWMGK19-2	PRJNA723432	Jejunum contents	China:Guang Xi	Wu Ming	22.84 N 108.33 E	unknown	≥ 12-month-old	0.432233	7227458700	4022430	600127214	0.916966	Jejunum Group
AWMGK20-1	PRJNA723432	Jejunum contents	China:Guang Xi	Wu Ming	22.84 N 108.33 E	unknown	≥ 12-month-old	0.441464	8527228500	1874796	279154691	0.967263	Jejunum Group
AWMGK2-1	PRJNA723432	Jejunum contents	China:Guang Xi	Wu Ming	22.84 N 108.33 E	unknown	≥ 12-month-old	0.438676	7232639100	2030668	302143280	0.958225	Jejunum Group
AWMGK21-2	PRJNA723432	Jejunum contents	China:Guang Xi	Wu Ming	22.84 N 108.33 E	unknown	≥ 12-month-old	0.441424	7379688900	1813174	269226669	0.963518	Jejunum Group
AWMGK3-1	PRJNA723432	Jejunum contents	China:Guang Xi	Wu Ming	22.84 N 108.33 E	unknown	≥ 12-month-old	0.435978	7341159300	1901790	281678010	0.96163	Jejunum Group
AWMGK4-1	PRJNA723432	Jejunum contents	China:Guang Xi	Wu Ming	22.84 N 108.33 E	unknown	≥ 12-month-old	0.431028	6147687300	1275264	189504809	0.969175	Jejunum Group
AWMGK5-1	PRJNA723432	Jejunum contents	China:Guang Xi	Wu Ming	22.84 N 108.33 E	unknown	≥ 12-month-old	0.425982	7861429800	4065694	606122445	0.922899	Jejunum Group
AWMGK6-2	PRJNA723432	Jejunum contents	China:Guang Xi	Wu Ming	22.84 N 108.33 E	unknown	≥ 12-month-old	0.447824	7820227500	2847288	423871656	0.945798	Jejunum Group
AWMGK7-2	PRJNA723432	Jejunum contents	China:Guang Xi	Wu Ming	22.84 N 108.33 E	unknown	≥ 12-month-old	0.435169	5902183500	1385562	206017806	0.965095	Jejunum Group
AWMGK8-2	PRJNA723432	Jejunum contents	China:Guang Xi	Wu Ming	22.84 N 108.33 E	unknown	≥ 12-month-old	0.437787	6361311600	1432920	213000661	0.966516	Jejunum Group
AWMGK9-2	PRJNA723432	Jejunum contents	China:Guang Xi	Wu Ming	22.84 N 108.33 E	unknown	≥ 12-month-old	0.451648	7489619700	7125830	1056401849	0.858951	Jejunum Group
AWMGL10-1	PRJNA723432	Rumen contents	China:Guang Xi	Wu Ming	22.84 N 108.33 E	unknown	≥ 12-month-old	0.494192	8359689000	47262750	7058802374	0.155614	Rumen Group
AWMGL1-1	PRJNA723432	Rumen contents	China:Guang Xi	Wu Ming	22.84 N 108.33 E	unknown	≥ 12-month-old	0.484274	8548770300	48350656	7214408282	0.156088	Rumen Group
AWMGL11-2	PRJNA723432	Rumen contents	China:Guang Xi	Wu Ming	22.84 N 108.33 E	unknown	≥ 12-month-old	0.487421	8666007000	49221104	7352047852	0.151622	Rumen Group
AWMGL12-2	PRJNA723432	Rumen contents	China:Guang Xi	Wu Ming	22.84 N 108.33 E	unknown	≥ 12-month-old	0.507933	8820704100	50759830	7586183073	0.139957	Rumen Group
AWMGL13-2	PRJNA723432	Rumen contents	China:Guang Xi	Wu Ming	22.84 N 108.33 E	unknown	≥ 12-month-old	0.479843	9102294000	52221298	7808914845	0.142094	Rumen Group
AWMGL20-1	PRJNA723432	Rumen contents	China:Guang Xi	Wu Ming	22.84 N 108.33 E	unknown	≥ 12-month-old	0.442686	7372791300	42288656	6321255874	0.142624	Rumen Group
AWMGL21-2	PRJNA723432	Rumen contents	China:Guang Xi	Wu Ming	22.84 N 108.33 E	unknown	≥ 12-month-old	0.492174	6754338000	38696090	5781672766	0.144006	Rumen Group
AWMGL2-2	PRJNA723432	Rumen contents	China:Guang Xi	Wu Ming	22.84 N 108.33 E	unknown	≥ 12-month-old	0.482348	8706312300	50172430	7503517981	0.138152	Rumen Group
AWMGL3-1	PRJNA723432	Rumen contents	China:Guang Xi	Wu Ming	22.84 N 108.33 E	unknown	≥ 12-month-old	0.497026	8592722400	49249166	7367398446	0.1426	Rumen Group
AWMGL4-1	PRJNA723432	Rumen contents	China:Guang Xi	Wu Ming	22.84 N 108.33 E	unknown	≥ 12-month-old	0.488207	7636206600	43871354	6556244775	0.141426	Rumen Group
AWMGL7-2	PRJNA723432	Rumen contents	China:Guang Xi	Wu Ming	22.84 N 108.33 E	unknown	≥ 12-month-old	0.470224	7705363800	43635970	6518585775	0.15402	Rumen Group
AWMGL8-2	PRJNA723432	Rumen contents	China:Guang Xi	Wu Ming	22.84 N 108.33 E	unknown	≥ 12-month-old	0.439453	8354759700	48385936	7231104268	0.134493	Rumen Group
AWMGL9-1	PRJNA723432	Rumen contents	China:Guang Xi	Wu Ming	22.84 N 108.33 E	unknown	≥ 12-month-old	0.471262	8065988700	47068686	7040181573	0.127177	Rumen Group
AWMGO10-1	PRJNA723432	Cecum contents	China:Guang Xi	Wu Ming	22.84 N 108.33 E	unknown	≥ 12-month-old	0.457335	6753409500	37476290	5596344035	0.171331	Cecum Group
AWMGO11-2	PRJNA723432	Cecum contents	China:Guang Xi	Wu Ming	22.84 N 108.33 E	unknown	≥ 12-month-old	0.474592	9863401200	49097944	7331392385	0.256707	Cecum Group
AWMGO1-2	PRJNA723432	Cecum contents	China:Guang Xi	Wu Ming	22.84 N 108.33 E	unknown	≥ 12-month-old	0.448326	8560724400	16480410	2460387160	0.712596	Cecum Group
AWMGO12-2	PRJNA723432	Cecum contents	China:Guang Xi	Wu Ming	22.84 N 108.33 E	unknown	≥ 12-month-old	0.438883	7618996500	20112968	3004625247	0.60564	Cecum Group
AWMGO13-2	PRJNA723432	Cecum contents	China:Guang Xi	Wu Ming	22.84 N 108.33 E	unknown	≥ 12-month-old	0.453891	8445225000	34941938	5224814330	0.381329	Cecum Group
AWMGO20-1	PRJNA723432	Cecum contents	China:Guang Xi	Wu Ming	22.84 N 108.33 E	unknown	≥ 12-month-old	0.458416	8885758800	30218132	4518442171	0.491496	Cecum Group
AWMGO2-1	PRJNA723432	Cecum contents	China:Guang Xi	Wu Ming	22.84 N 108.33 E	unknown	≥ 12-month-old	0.469993	8194876500	15663716	2341279737	0.7143	Cecum Group
AWMGO21-2	PRJNA723432	Cecum contents	China:Guang Xi	Wu Ming	22.84 N 108.33 E	unknown	≥ 12-month-old	0.475979	8101680300	45619464	6814749701	0.158847	Cecum Group
AWMGO3-1	PRJNA723432	Cecum contents	China:Guang Xi	Wu Ming	22.84 N 108.33 E	unknown	≥ 12-month-old	0.445731	8050744200	10060144	1502169738	0.813412	Cecum Group
AWMGO4-1	PRJNA723432	Cecum contents	China:Guang Xi	Wu Ming	22.84 N 108.33 E	unknown	≥ 12-month-old	0.451467	7239336000	29445954	4399006413	0.392347	Cecum Group
AWMGO5-1	PRJNA723432	Cecum contents	China:Guang Xi	Wu Ming	22.84 N 108.33 E	unknown	≥ 12-month-old	0.481308	9150821100	39317030	5875981539	0.357874	Cecum Group
AWMGO7-2	PRJNA723432	Cecum contents	China:Guang Xi	Wu Ming	22.84 N 108.33 E	unknown	≥ 12-month-old	0.470588	7124994600	34045770	5086749014	0.28607	Cecum Group
AWMGO8-2	PRJNA723432	Cecum contents	China:Guang Xi	Wu Ming	22.84 N 108.33 E	unknown	≥ 12-month-old	0.462551	7561584900	40577750	6062793214	0.198211	Cecum Group
AWMGO9-2	PRJNA723432	Cecum contents	China:Guang Xi	Wu Ming	22.84 N 108.33 E	unknown	≥ 12-month-old	0.454783	7235127300	27962074	4179839427	0.422285	Cecum Group
AWMGS10-1	PRJNA723432	Duodenum contents	China:Guang Xi	Wu Ming	22.84 N 108.33 E	unknown	≥ 12-month-old	0.438893	7056836400	1391332	206477808	0.970741	Duodenum Group
AWMGS11-2	PRJNA723432	Duodenum contents	China:Guang Xi	Wu Ming	22.84 N 108.33 E	unknown	≥ 12-month-old	0.438357	8335110900	2660364	396561985	0.952423	Duodenum Group
AWMGS12-2	PRJNA723432	Duodenum contents	China:Guang Xi	Wu Ming	22.84 N 108.33 E	unknown	≥ 12-month-old	0.438423	7019979600	1364202	202457506	0.97116	Duodenum Group
AWMGS13-2	PRJNA723432	Duodenum contents	China:Guang Xi	Wu Ming	22.84 N 108.33 E	unknown	≥ 12-month-old	0.441022	7650361500	2025756	300095203	0.960774	Duodenum Group
AWMGS14-1	PRJNA723432	Duodenum contents	China:Guang Xi	Wu Ming	22.84 N 108.33 E	unknown	≥ 12-month-old	0.439368	7832775900	2358288	351281386	0.955152	Duodenum Group
AWMGS16-1	PRJNA723432	Duodenum contents	China:Guang Xi	Wu Ming	22.84 N 108.33 E	unknown	≥ 12-month-old	0.441455	8615971800	2470696	367874213	0.957303	Duodenum Group
AWMGS18-2	PRJNA723432	Duodenum contents	China:Guang Xi	Wu Ming	22.84 N 108.33 E	unknown	≥ 12-month-old	0.44308	7345014600	2180994	324991794	0.955753	Duodenum Group
AWMGS19-1	PRJNA723432	Duodenum contents	China:Guang Xi	Wu Ming	22.84 N 108.33 E	unknown	≥ 12-month-old	0.44855	7908105300	3558398	530756497	0.932884	Duodenum Group
AWMGS20-1	PRJNA723432	Duodenum contents	China:Guang Xi	Wu Ming	22.84 N 108.33 E	unknown	≥ 12-month-old	0.43756	6920932500	1848430	274113931	0.960393	Duodenum Group
AWMGS2-1	PRJNA723432	Duodenum contents	China:Guang Xi	Wu Ming	22.84 N 108.33 E	unknown	≥ 12-month-old	0.439004	7056693000	2900966	431981525	0.938784	Duodenum Group
AWMGS21-2	PRJNA723432	Duodenum contents	China:Guang Xi	Wu Ming	22.84 N 108.33 E	unknown	≥ 12-month-old	0.448282	7644932700	1518932	224983183	0.970571	Duodenum Group
AWMGS3-1	PRJNA723432	Duodenum contents	China:Guang Xi	Wu Ming	22.84 N 108.33 E	unknown	≥ 12-month-old	0.443478	7390941900	1505960	223685850	0.969735	Duodenum Group
AWMGS5-1	PRJNA723432	Duodenum contents	China:Guang Xi	Wu Ming	22.84 N 108.33 E	unknown	≥ 12-month-old	0.441682	8744787900	4943588	737621737	0.91565	Duodenum Group
AWMGS6-2	PRJNA723432	Duodenum contents	China:Guang Xi	Wu Ming	22.84 N 108.33 E	unknown	≥ 12-month-old	0.465369	8837181900	48099720	7192643477	0.186093	Duodenum Group
AWMGS9-2	PRJNA723432	Duodenum contents	China:Guang Xi	Wu Ming	22.84 N 108.33 E	unknown	≥ 12-month-old	0.444382	9221067000	1923910	285023514	0.96909	Duodenum Group
AWMGW10-1	PRJNA723432	Reticulum contents	China:Guang Xi	Wu Ming	22.84 N 108.33 E	unknown	≥ 12-month-old	0.501603	7637948400	43123190	6442307816	0.156539	Reticulum Group
AWMGW1-1	PRJNA723432	Reticulum contents	China:Guang Xi	Wu Ming	22.84 N 108.33 E	unknown	≥ 12-month-old	0.484558	8378276700	45210328	6756166320	0.193609	Reticulum Group
AWMGW11-2	PRJNA723432	Reticulum contents	China:Guang Xi	Wu Ming	22.84 N 108.33 E	unknown	≥ 12-month-old	0.48936	8769187500	49518972	7395818815	0.156613	Reticulum Group
AWMGW12-2	PRJNA723432	Reticulum contents	China:Guang Xi	Wu Ming	22.84 N 108.33 E	unknown	≥ 12-month-old	0.501604	8591499900	49430604	7386248724	0.140284	Reticulum Group
AWMGW13-2	PRJNA723432	Reticulum contents	China:Guang Xi	Wu Ming	22.84 N 108.33 E	unknown	≥ 12-month-old	0.486056	8538827400	48791144	7295919624	0.14556	Reticulum Group
AWMGW20-1	PRJNA723432	Reticulum contents	China:Guang Xi	Wu Ming	22.84 N 108.33 E	unknown	≥ 12-month-old	0.444838	7413693900	42810532	6401228604	0.136567	Reticulum Group
AWMGW2-1	PRJNA723432	Reticulum contents	China:Guang Xi	Wu Ming	22.84 N 108.33 E	unknown	≥ 12-month-old	0.478705	7593088500	44460948	6650723434	0.124108	Reticulum Group
AWMGW21-2	PRJNA723432	Reticulum contents	China:Guang Xi	Wu Ming	22.84 N 108.33 E	unknown	≥ 12-month-old	0.494828	7913550600	45163926	6748084469	0.147275	Reticulum Group
AWMGW3-1	PRJNA723432	Reticulum contents	China:Guang Xi	Wu Ming	22.84 N 108.33 E	unknown	≥ 12-month-old	0.465631	7076388000	35667280	5328791308	0.246962	Reticulum Group
AWMGW4-1	PRJNA723432	Reticulum contents	China:Guang Xi	Wu Ming	22.84 N 108.33 E	unknown	≥ 12-month-old	0.481639	7749120600	44553096	6657715659	0.140842	Reticulum Group
AWMGW7-2	PRJNA723432	Reticulum contents	China:Guang Xi	Wu Ming	22.84 N 108.33 E	unknown	≥ 12-month-old	0.466566	7038081900	40458682	6044431653	0.141182	Reticulum Group
AWMGW8-2	PRJNA723432	Reticulum contents	China:Guang Xi	Wu Ming	22.84 N 108.33 E	unknown	≥ 12-month-old	0.436048	8115311400	47220260	7056681454	0.130448	Reticulum Group
AWMGW9-1	PRJNA723432	Reticulum contents	China:Guang Xi	Wu Ming	22.84 N 108.33 E	unknown	≥ 12-month-old	0.483004	7400016000	42519226	6358652616	0.140724	Reticulum Group
AWMGZ11-2	PRJNA723432	Abomasum contents	China:Guang Xi	Wu Ming	22.84 N 108.33 E	unknown	≥ 12-month-old	0.49005	7018253100	39534550	5907140504	0.158318	Abomasum Group
AWMGZ1-2	PRJNA723432	Abomasum contents	China:Guang Xi	Wu Ming	22.84 N 108.33 E	unknown	≥ 12-month-old	0.49157	8753153400	48335072	7223807925	0.174719	Abomasum Group
AWMGZ13-2	PRJNA723432	Abomasum contents	China:Guang Xi	Wu Ming	22.84 N 108.33 E	unknown	≥ 12-month-old	0.49845	8550014400	46490366	6952841066	0.186804	Abomasum Group
AWMGZ14-1	PRJNA723432	Abomasum contents	China:Guang Xi	Wu Ming	22.84 N 108.33 E	unknown	≥ 12-month-old	0.459968	9744522600	56316862	8423145456	0.135602	Abomasum Group
AWMGZ15-2	PRJNA723432	Abomasum contents	China:Guang Xi	Wu Ming	22.84 N 108.33 E	unknown	≥ 12-month-old	0.463269	8177695500	40846448	6108942329	0.252975	Abomasum Group
AWMGZ16-1	PRJNA723432	Abomasum contents	China:Guang Xi	Wu Ming	22.84 N 108.33 E	unknown	≥ 12-month-old	0.452123	10165815900	46240228	6915813815	0.319699	Abomasum Group
AWMGZ18-1	PRJNA723432	Abomasum contents	China:Guang Xi	Wu Ming	22.84 N 108.33 E	unknown	≥ 12-month-old	0.471838	9458143800	39799518	5951643570	0.370739	Abomasum Group
AWMGZ20-1	PRJNA723432	Abomasum contents	China:Guang Xi	Wu Ming	22.84 N 108.33 E	unknown	≥ 12-month-old	0.443707	7736466600	17743354	2650074311	0.657457	Abomasum Group
AWMGZ2-1	PRJNA723432	Abomasum contents	China:Guang Xi	Wu Ming	22.84 N 108.33 E	unknown	≥ 12-month-old	0.475046	6876105300	37554320	5614509655	0.183475	Abomasum Group
AWMGZ3-2	PRJNA723432	Abomasum contents	China:Guang Xi	Wu Ming	22.84 N 108.33 E	unknown	≥ 12-month-old	0.43611	8013634200	4419270	659150780	0.917746	Abomasum Group
AWMGZ4-1	PRJNA723432	Abomasum contents	China:Guang Xi	Wu Ming	22.84 N 108.33 E	unknown	≥ 12-month-old	0.476659	7333659300	33905478	5064852023	0.309369	Abomasum Group
AWMGZ5-1	PRJNA723432	Abomasum contents	China:Guang Xi	Wu Ming	22.84 N 108.33 E	unknown	≥ 12-month-old	0.461114	8678310600	16640474	2487364814	0.713381	Abomasum Group
AWMGZ6-2	PRJNA723432	Abomasum contents	China:Guang Xi	Wu Ming	22.84 N 108.33 E	unknown	≥ 12-month-old	0.473504	8354466900	49291840	7370319829	0.117799	Abomasum Group
AWMGZ7-2	PRJNA723432	Abomasum contents	China:Guang Xi	Wu Ming	22.84 N 108.33 E	unknown	≥ 12-month-old	0.477565	8451138000	47442476	7088434300	0.161245	Abomasum Group
AWMGZ8-2	PRJNA723432	Abomasum contents	China:Guang Xi	Wu Ming	22.84 N 108.33 E	unknown	≥ 12-month-old	0.440548	8664973800	48784204	7291818768	0.158472	Abomasum Group
AWMGZ9-2	PRJNA723432	Abomasum contents	China:Guang Xi	Wu Ming	22.84 N 108.33 E	unknown	≥ 12-month-old	0.453558	8796296400	10166678	1517705079	0.827461	Abomasum Group
CF1	PRJNA723432	feces	China:Si Chuan	Jin Tang	30.19 N 102.19 E	female	≥ 12-month-old	0.456977	8028743700	47158082	7052605924	0.12158	Sichuan Group
CF10	PRJNA723432	feces	China:Si Chuan	Jin Tang	30.19 N 102.19 E	female	≥ 12-month-old	0.458731	7499163600	42825904	6403395340	0.146119	Sichuan Group
CF13	PRJNA723432	feces	China:Si Chuan	Jin Tang	30.19 N 102.19 E	female	≥ 12-month-old	0.466149	8044526700	46757632	6992598859	0.130763	Sichuan Group
CF14	PRJNA723432	feces	China:Si Chuan	Jin Tang	30.19 N 102.19 E	female	≥ 12-month-old	0.456728	7200169800	42289286	6323734917	0.121724	Sichuan Group
CF15	PRJNA723432	feces	China:Si Chuan	Jin Tang	30.19 N 102.19 E	female	≥ 12-month-old	0.454557	7135882800	41198648	6160237409	0.136724	Sichuan Group
CF16	PRJNA723432	feces	China:Si Chuan	Jin Tang	30.19 N 102.19 E	female	≥ 12-month-old	0.455519	7410459000	43149652	6452286434	0.1293	Sichuan Group
CF17	PRJNA723432	feces	China:Si Chuan	Jin Tang	30.19 N 102.19 E	female	≥ 12-month-old	0.451739	7072397400	40932078	6120918036	0.134534	Sichuan Group
CF18	PRJNA723432	feces	China:Si Chuan	Jin Tang	30.19 N 102.19 E	female	≥ 12-month-old	0.46178	6427622400	37359486	5586405248	0.130875	Sichuan Group
CF19	PRJNA723432	feces	China:Si Chuan	Jin Tang	30.19 N 102.19 E	female	≥ 12-month-old	0.450368	7801569000	46410938	6940745038	0.11034	Sichuan Group
CF2	PRJNA723432	feces	China:Si Chuan	Jin Tang	30.19 N 102.19 E	female	≥ 12-month-old	0.463039	8614424400	50434342	7543390786	0.12433	Sichuan Group
CF20	PRJNA723432	feces	China:Si Chuan	Jin Tang	30.19 N 102.19 E	female	≥ 12-month-old	0.45448	6834180900	39220116	5864320283	0.141913	Sichuan Group
CF22	PRJNA723432	feces	China:Si Chuan	Jin Tang	30.19 N 102.19 E	female	≥ 12-month-old	0.455841	7508857200	42246002	6316702857	0.158766	Sichuan Group
CF23	PRJNA723432	feces	China:Si Chuan	Jin Tang	30.19 N 102.19 E	female	≥ 12-month-old	0.454896	7320305100	43321032	6479775088	0.114822	Sichuan Group
CF24	PRJNA723432	feces	China:Si Chuan	Jin Tang	30.19 N 102.19 E	female	≥ 12-month-old	0.467804	6853441800	39600028	5920734845	0.136093	Sichuan Group
CF25	PRJNA723432	feces	China:Si Chuan	Jin Tang	30.19 N 102.19 E	female	≥ 12-month-old	0.476048	8089674600	44912646	6714047185	0.170047	Sichuan Group
CF26	PRJNA723432	feces	China:Si Chuan	Jin Tang	30.19 N 102.19 E	female	≥ 12-month-old	0.461681	7245067200	42335610	6331437401	0.126104	Sichuan Group
CF27	PRJNA723432	feces	China:Si Chuan	Jin Tang	30.19 N 102.19 E	female	≥ 12-month-old	0.466398	7294378200	40517050	6058556589	0.169421	Sichuan Group
CF28	PRJNA723432	feces	China:Si Chuan	Jin Tang	30.19 N 102.19 E	female	≥ 12-month-old	0.46568	10311006300	56851798	8499927061	0.175645	Sichuan Group
CF29	PRJNA723432	feces	China:Si Chuan	Jin Tang	30.19 N 102.19 E	female	≥ 12-month-old	0.458218	7278516600	42020204	6282712345	0.136814	Sichuan Group
CF3	PRJNA723432	feces	China:Si Chuan	Jin Tang	30.19 N 102.19 E	female	≥ 12-month-old	0.462017	6797063400	40136944	6003667747	0.116726	Sichuan Group
CF30	PRJNA723432	feces	China:Si Chuan	Jin Tang	30.19 N 102.19 E	female	≥ 12-month-old	0.457214	7034354400	40393304	6039841917	0.141379	Sichuan Group
CF31	PRJNA723432	feces	China:Si Chuan	Jin Tang	30.19 N 102.19 E	female	≥ 12-month-old	0.464254	7059509400	41608698	6224363681	0.118301	Sichuan Group
CF32	PRJNA723432	feces	China:Si Chuan	Jin Tang	30.19 N 102.19 E	female	≥ 12-month-old	0.448209	7171286100	42222390	6314686717	0.119449	Sichuan Group
CF33	PRJNA723432	feces	China:Si Chuan	Jin Tang	30.19 N 102.19 E	female	≥ 12-month-old	0.458376	8182285200	47241030	7063874496	0.136687	Sichuan Group
CF4	PRJNA723432	feces	China:Si Chuan	Jin Tang	30.19 N 102.19 E	female	≥ 12-month-old	0.45675	7452120000	44360604	6635373416	0.109599	Sichuan Group
CF5	PRJNA723432	feces	China:Si Chuan	Jin Tang	30.19 N 102.19 E	female	≥ 12-month-old	0.459652	8032176300	47259422	7068664140	0.119957	Sichuan Group
CF6	PRJNA723432	feces	China:Si Chuan	Jin Tang	30.19 N 102.19 E	female	≥ 12-month-old	0.459537	8325158700	47601652	7116520137	0.145179	Sichuan Group
CF7	PRJNA723432	feces	China:Si Chuan	Jin Tang	30.19 N 102.19 E	female	≥ 12-month-old	0.45658	7254146700	43038580	6436925323	0.112656	Sichuan Group
CF8	PRJNA723432	feces	China:Si Chuan	Jin Tang	30.19 N 102.19 E	female	≥ 12-month-old	0.460992	8410537200	48598092	7267411781	0.135916	Sichuan Group
CF9	PRJNA723432	feces	China:Si Chuan	Jin Tang	30.19 N 102.19 E	female	≥ 12-month-old	0.456296	7744895700	43034136	6434740222	0.169164	Sichuan Group
GXFCY1	PRJNA723432	feces	China:Guang Xi	Xing Ning	22.84 N 108.33 E	female	≥ 12-month-old	0.444779	11384202000	66550334	9938361352	0.127004	Guangxi Group
GXFCY10	PRJNA723432	feces	China:Guang Xi	Xing Ning	22.84 N 108.33 E	female	≥ 12-month-old	0.445546	7892023500	46483106	6940386723	0.120582	Guangxi Group
GXFCY11	PRJNA723432	feces	China:Guang Xi	Xing Ning	22.84 N 108.33 E	female	≥ 12-month-old	0.448129	9798920400	56487840	8427785623	0.139927	Guangxi Group
GXFCY12	PRJNA723432	feces	China:Guang Xi	Xing Ning	22.84 N 108.33 E	female	≥ 12-month-old	0.461742	9525180000	55426894	8273015656	0.131458	Guangxi Group
GXFCY13	PRJNA723432	feces	China:Guang Xi	Xing Ning	22.84 N 108.33 E	female	≥ 12-month-old	0.459545	7485994800	45129418	6747688922	0.098625	Guangxi Group
GXFCY14	PRJNA723432	feces	China:Guang Xi	Xing Ning	22.84 N 108.33 E	female	≥ 12-month-old	0.464827	7639895100	46216906	6910307655	0.0954971	Guangxi Group
GXFCY15	PRJNA723432	feces	China:Guang Xi	Xing Ning	22.84 N 108.33 E	female	≥ 12-month-old	0.461471	8507175900	44919142	6683312680	0.214391	Guangxi Group
GXFCY16	PRJNA723432	feces	China:Guang Xi	Xing Ning	22.84 N 108.33 E	female	≥ 12-month-old	0.463246	7968835500	47385414	7079382584	0.111616	Guangxi Group
GXFCY17	PRJNA723432	feces	China:Guang Xi	Xing Ning	22.84 N 108.33 E	female	≥ 12-month-old	0.460323	8836112700	52094666	7783183173	0.119162	Guangxi Group
GXFCY18	PRJNA723432	feces	China:Guang Xi	Xing Ning	22.84 N 108.33 E	female	≥ 12-month-old	0.468065	11441739600	66925716	9999517162	0.126049	Guangxi Group
GXFCY19	PRJNA723432	feces	China:Guang Xi	Xing Ning	22.84 N 108.33 E	female	≥ 12-month-old	0.458067	7020399600	40778920	6083194565	0.133497	Guangxi Group
GXFCY2	PRJNA723432	feces	China:Guang Xi	Xing Ning	22.84 N 108.33 E	female	≥ 12-month-old	0.44888	9918780300	55910130	8343283831	0.15884	Guangxi Group
GXFCY20	PRJNA723432	feces	China:Guang Xi	Xing Ning	22.84 N 108.33 E	female	≥ 12-month-old	0.459424	9433966200	55630062	8309613238	0.119181	Guangxi Group
GXFCY21	PRJNA723432	feces	China:Guang Xi	Xing Ning	22.84 N 108.33 E	female	≥ 12-month-old	0.4651	8613742500	50982642	7617377611	0.115672	Guangxi Group
GXFCY22	PRJNA723432	feces	China:Guang Xi	Xing Ning	22.84 N 108.33 E	female	≥ 12-month-old	0.444193	8233999800	48659748	7272030038	0.116829	Guangxi Group
GXFCY23	PRJNA723432	feces	China:Guang Xi	Xing Ning	22.84 N 108.33 E	female	≥ 12-month-old	0.462479	8883331800	53134724	7942559438	0.105903	Guangxi Group
GXFCY24	PRJNA723432	feces	China:Guang Xi	Xing Ning	22.84 N 108.33 E	female	≥ 12-month-old	0.463477	11006567700	64786378	9676244449	0.120866	Guangxi Group
GXFCY25	PRJNA723432	feces	China:Guang Xi	Xing Ning	22.84 N 108.33 E	female	≥ 12-month-old	0.465928	10119321600	59013576	8810745534	0.129315	Guangxi Group
GXFCY26	PRJNA723432	feces	China:Guang Xi	Xing Ning	22.84 N 108.33 E	female	≥ 12-month-old	0.442452	10357040100	60391026	9015985375	0.129482	Guangxi Group
GXFCY27	PRJNA723432	feces	China:Guang Xi	Xing Ning	22.84 N 108.33 E	female	≥ 12-month-old	0.453909	9842839500	56878374	8484759630	0.137976	Guangxi Group
GXFCY28	PRJNA723432	feces	China:Guang Xi	Xing Ning	22.84 N 108.33 E	female	≥ 12-month-old	0.454963	9420514800	54188522	8092981905	0.140919	Guangxi Group
GXFCY29	PRJNA723432	feces	China:Guang Xi	Xing Ning	22.84 N 108.33 E	female	≥ 12-month-old	0.45912	9608229000	57928842	8661215300	0.0985628	Guangxi Group
GXFCY3	PRJNA723432	feces	China:Guang Xi	Xing Ning	22.84 N 108.33 E	female	≥ 12-month-old	0.447239	9160772100	53685418	8016231129	0.124939	Guangxi Group
GXFCY30	PRJNA723432	feces	China:Guang Xi	Xing Ning	22.84 N 108.33 E	female	≥ 12-month-old	0.458755	7166087700	42815750	6401047307	0.106758	Guangxi Group
GXFCY31	PRJNA723432	feces	China:Guang Xi	Xing Ning	22.84 N 108.33 E	female	≥ 12-month-old	0.460948	8714900100	48183436	7179978998	0.176126	Guangxi Group
GXFCY4	PRJNA723432	feces	China:Guang Xi	Xing Ning	22.84 N 108.33 E	female	≥ 12-month-old	0.453978	6928245900	40914074	6113296157	0.117627	Guangxi Group
GXFCY5	PRJNA723432	feces	China:Guang Xi	Xing Ning	22.84 N 108.33 E	female	≥ 12-month-old	0.459196	8767721400	52051628	7777917368	0.112892	Guangxi Group
GXFCY6	PRJNA723432	feces	China:Guang Xi	Xing Ning	22.84 N 108.33 E	female	≥ 12-month-old	0.456026	7728072300	46097002	6889184002	0.108551	Guangxi Group
GXFCY7	PRJNA723432	feces	China:Guang Xi	Xing Ning	22.84 N 108.33 E	female	≥ 12-month-old	0.458628	9866283000	58209970	8695652218	0.11865	Guangxi Group
GXFCY9	PRJNA723432	feces	China:Guang Xi	Xing Ning	22.84 N 108.33 E	female	≥ 12-month-old	0.452852	8815830300	49156598	7336032153	0.167857	Guangxi Group
JHFTF1	PRJNA723432	feces	China:Hai Nan	Cheng Mai	20.02 N 110.35 E	female	≥ 12-month-old	0.456377	6678003000	34931432	5162759857	0.226901	Hainan Group
JHFTF11	PRJNA723432	feces	China:Hai Nan	Cheng Mai	20.02 N 110.35 E	female	≥ 12-month-old	0.466031	6725214000	34944052	5164539026	0.232063	Hainan Group
JHFTF12	PRJNA723432	feces	China:Hai Nan	Cheng Mai	20.02 N 110.35 E	female	≥ 12-month-old	0.45462	6555945000	33300576	4908282592	0.251323	Hainan Group
JHFTF13	PRJNA723432	feces	China:Hai Nan	Cheng Mai	20.02 N 110.35 E	female	≥ 12-month-old	0.445116	6715713600	33270222	4902128896	0.270051	Hainan Group
JHFTF14	PRJNA723432	feces	China:Hai Nan	Cheng Mai	20.02 N 110.35 E	female	≥ 12-month-old	0.440394	6636438600	33610306	4960817734	0.252488	Hainan Group
JHFTF15	PRJNA723432	feces	China:Hai Nan	Cheng Mai	20.02 N 110.35 E	female	≥ 12-month-old	0.451278	6866398500	35116008	5189209346	0.24426	Hainan Group
JHFTF16	PRJNA723432	feces	China:Hai Nan	Cheng Mai	20.02 N 110.35 E	female	≥ 12-month-old	0.464876	7479609000	37356884	5532571613	0.260313	Hainan Group
JHFTF17	PRJNA723432	feces	China:Hai Nan	Cheng Mai	20.02 N 110.35 E	female	≥ 12-month-old	0.459804	6565429500	33965350	5015017710	0.236148	Hainan Group
JHFTF18	PRJNA723432	feces	China:Hai Nan	Cheng Mai	20.02 N 110.35 E	female	≥ 12-month-old	0.451298	6709386600	33853062	4995797270	0.255402	Hainan Group
JHFTF19	PRJNA723432	feces	China:Hai Nan	Cheng Mai	20.02 N 110.35 E	female	≥ 12-month-old	0.459291	6265185000	31214916	4593275937	0.266857	Hainan Group
JHFTF2	PRJNA723432	feces	China:Hai Nan	Cheng Mai	20.02 N 110.35 E	female	≥ 12-month-old	0.463124	6844660500	32905684	4841960735	0.292593	Hainan Group
JHFTF20	PRJNA723432	feces	China:Hai Nan	Cheng Mai	20.02 N 110.35 E	female	≥ 12-month-old	0.455679	6732230400	33131468	4893102760	0.273183	Hainan Group
JHFTF21	PRJNA723432	feces	China:Hai Nan	Cheng Mai	20.02 N 110.35 E	female	≥ 12-month-old	0.46604	6246804300	31540894	4651200011	0.255427	Hainan Group
JHFTF22	PRJNA723432	feces	China:Hai Nan	Cheng Mai	20.02 N 110.35 E	female	≥ 12-month-old	0.450015	6684252000	34622136	5114089305	0.234905	Hainan Group
JHFTF23	PRJNA723432	feces	China:Hai Nan	Cheng Mai	20.02 N 110.35 E	female	≥ 12-month-old	0.469077	6633745200	32976040	4862760770	0.266966	Hainan Group
JHFTF25	PRJNA723432	feces	China:Hai Nan	Cheng Mai	20.02 N 110.35 E	female	≥ 12-month-old	0.458685	6758580900	34424314	5074597720	0.249162	Hainan Group
JHFTF26	PRJNA723432	feces	China:Hai Nan	Cheng Mai	20.02 N 110.35 E	female	≥ 12-month-old	0.462843	6554904300	33196886	4897399166	0.252865	Hainan Group
JHFTF27	PRJNA723432	feces	China:Hai Nan	Cheng Mai	20.02 N 110.35 E	female	≥ 12-month-old	0.46265	6711369000	33038052	4873243309	0.273882	Hainan Group
JHFTF28	PRJNA723432	feces	China:Hai Nan	Cheng Mai	20.02 N 110.35 E	female	≥ 12-month-old	0.454722	6309532800	30262602	4455062750	0.293916	Hainan Group
JHFTF29	PRJNA723432	feces	China:Hai Nan	Cheng Mai	20.02 N 110.35 E	female	≥ 12-month-old	0.485503	6863924100	39903650	5967298992	0.130629	Hainan Group
JHFTF3	PRJNA723432	feces	China:Hai Nan	Cheng Mai	20.02 N 110.35 E	female	≥ 12-month-old	0.450766	7041479700	35718946	5257836204	0.253305	Hainan Group
JHFTF30	PRJNA723432	feces	China:Hai Nan	Cheng Mai	20.02 N 110.35 E	female	≥ 12-month-old	0.457807	6276941700	31294944	4608504835	0.265804	Hainan Group
JHFTF31	PRJNA723432	feces	China:Hai Nan	Cheng Mai	20.02 N 110.35 E	female	≥ 12-month-old	0.45757	6210904500	31118292	4578689877	0.262798	Hainan Group
JHFTF32	PRJNA723432	feces	China:Hai Nan	Cheng Mai	20.02 N 110.35 E	female	≥ 12-month-old	0.455921	6655965600	33384058	4923743327	0.260251	Hainan Group
JHFTF33	PRJNA723432	feces	China:Hai Nan	Cheng Mai	20.02 N 110.35 E	female	≥ 12-month-old	0.462678	6743090400	33869524	4998307087	0.258751	Hainan Group
JHFTF4	PRJNA723432	feces	China:Hai Nan	Cheng Mai	20.02 N 110.35 E	female	≥ 12-month-old	0.45118	6708847500	33712060	4970189356	0.259159	Hainan Group
JHFTF5	PRJNA723432	feces	China:Hai Nan	Cheng Mai	20.02 N 110.35 E	female	≥ 12-month-old	0.451481	6189751500	29809056	4375274560	0.293142	Hainan Group
JHFTF6	PRJNA723432	feces	China:Hai Nan	Cheng Mai	20.02 N 110.35 E	female	≥ 12-month-old	0.45018	6545310300	33026394	4864829479	0.256746	Hainan Group
JHFTF7	PRJNA723432	feces	China:Hai Nan	Cheng Mai	20.02 N 110.35 E	female	≥ 12-month-old	0.45468	6614282700	34023172	5022379084	0.240677	Hainan Group
JHFTF8	PRJNA723432	feces	China:Hai Nan	Cheng Mai	20.02 N 110.35 E	female	≥ 12-month-old	0.453035	6590625600	34059242	5025941955	0.23741	Hainan Group
MDHFG10-1	PRJNA723432	feces	China:Guang Xi	Da Hua	23.44 N 107.58 E	female	≥ 12-month-old	0.458867	7275863700	41325696	6179349830	0.150706	Grazing Group
MDHFG1-1	PRJNA723432	feces	China:Guang Xi	Da Hua	23.44 N 107.58 E	female	≥ 12-month-old	0.449939	6678643500	38133288	5702006019	0.146233	Grazing Group
MDHFG11-2	PRJNA723432	feces	China:Guang Xi	Da Hua	23.44 N 107.58 E	female	≥ 12-month-old	0.459557	7869719100	38815874	5803397201	0.262566	Grazing Group
MDHFG12-2	PRJNA723432	feces	China:Guang Xi	Da Hua	23.44 N 107.58 E	female	≥ 12-month-old	0.454605	7843839600	46077110	6891160548	0.121456	Grazing Group
MDHFG13-1	PRJNA723432	feces	China:Guang Xi	Da Hua	23.44 N 107.58 E	female	≥ 12-month-old	0.468034	6761778300	39190010	5858562281	0.133577	Grazing Group
MDHFG14-2	PRJNA723432	feces	China:Guang Xi	Da Hua	23.44 N 107.58 E	female	≥ 12-month-old	0.460811	8301143400	48462908	7247834167	0.126887	Grazing Group
MDHFG16-2	PRJNA723432	feces	China:Guang Xi	Da Hua	23.44 N 107.58 E	female	≥ 12-month-old	0.456584	6283447800	36521466	5460963288	0.130897	Grazing Group
MDHFG17-2	PRJNA723432	feces	China:Guang Xi	Da Hua	23.44 N 107.58 E	female	≥ 12-month-old	0.449997	7429222200	44177438	6605444893	0.110883	Grazing Group
MDHFG18-2	PRJNA723432	feces	China:Guang Xi	Da Hua	23.44 N 107.58 E	female	≥ 12-month-old	0.45635	6715001700	38954684	5824950148	0.132547	Grazing Group
MDHFG19-2	PRJNA723432	feces	China:Guang Xi	Da Hua	23.44 N 107.58 E	female	≥ 12-month-old	0.454809	8424629700	49719560	7434861570	0.117485	Grazing Group
MDHFG22-1	PRJNA723432	feces	China:Guang Xi	Da Hua	23.44 N 107.58 E	female	≥ 12-month-old	0.453716	9958359300	58601388	8761632589	0.120173	Grazing Group
MDHFG2-3	PRJNA723432	feces	China:Guang Xi	Da Hua	23.44 N 107.58 E	female	≥ 12-month-old	0.456939	7281110700	42382400	6337293834	0.129625	Grazing Group
MDHFG23-2	PRJNA723432	feces	China:Guang Xi	Da Hua	23.44 N 107.58 E	female	≥ 12-month-old	0.46394	7896382200	45832740	6851683084	0.132301	Grazing Group
MDHFG24-1	PRJNA723432	feces	China:Guang Xi	Da Hua	23.44 N 107.58 E	female	≥ 12-month-old	0.460682	6135208800	36358406	5437635287	0.1137	Grazing Group
MDHFG27-2	PRJNA723432	feces	China:Guang Xi	Da Hua	23.44 N 107.58 E	female	≥ 12-month-old	0.450901	8163723300	47635860	7122637909	0.127526	Grazing Group
MDHFG28-2	PRJNA723432	feces	China:Guang Xi	Da Hua	23.44 N 107.58 E	female	≥ 12-month-old	0.461224	7703100600	45557032	6812820387	0.115574	Grazing Group
MDHFG29-2	PRJNA723432	feces	China:Guang Xi	Da Hua	23.44 N 107.58 E	female	≥ 12-month-old	0.457048	8382094500	44283496	6622392719	0.209936	Grazing Group
MDHFG30-2	PRJNA723432	feces	China:Guang Xi	Da Hua	23.44 N 107.58 E	female	≥ 12-month-old	0.457673	7150434600	41606364	6221314956	0.129939	Grazing Group
MDHFG31-2	PRJNA723432	feces	China:Guang Xi	Da Hua	23.44 N 107.58 E	female	≥ 12-month-old	0.446172	8356435200	47293874	7069575715	0.153996	Grazing Group
MDHFG34-2	PRJNA723432	feces	China:Guang Xi	Da Hua	23.44 N 107.58 E	female	≥ 12-month-old	0.454672	7750743600	43040754	6433912984	0.169897	Grazing Group
MDHFG35-2	PRJNA723432	feces	China:Guang Xi	Da Hua	23.44 N 107.58 E	female	≥ 12-month-old	0.456281	9647459400	55356534	8278074261	0.141943	Grazing Group
MDHFG36-1	PRJNA723432	feces	China:Guang Xi	Da Hua	23.44 N 107.58 E	female	≥ 12-month-old	0.456303	9156109800	53850484	8053565620	0.120416	Grazing Group
MDHFG37-2	PRJNA723432	feces	China:Guang Xi	Da Hua	23.44 N 107.58 E	female	≥ 12-month-old	0.46692	9554427600	52994892	7925916829	0.170446	Grazing Group
MDHFG38-2	PRJNA723432	feces	China:Guang Xi	Da Hua	23.44 N 107.58 E	female	≥ 12-month-old	0.457294	7130876700	38029846	5686259756	0.202586	Grazing Group
MDHFG4-2	PRJNA723432	feces	China:Guang Xi	Da Hua	23.44 N 107.58 E	female	≥ 12-month-old	0.435391	7039983900	35866464	5362115252	0.238334	Grazing Group
MDHFG5-2	PRJNA723432	feces	China:Guang Xi	Da Hua	23.44 N 107.58 E	female	≥ 12-month-old	0.442528	8993663700	53471444	7993806682	0.111173	Grazing Group
MDHFG6-1	PRJNA723432	feces	China:Guang Xi	Da Hua	23.44 N 107.58 E	female	≥ 12-month-old	0.456873	8174455800	47405738	7087305341	0.132994	Grazing Group
MDHFG7-2	PRJNA723432	feces	China:Guang Xi	Da Hua	23.44 N 107.58 E	female	≥ 12-month-old	0.4662	6179249700	35376852	5288679297	0.144123	Grazing Group
MDHFG8-1	PRJNA723432	feces	China:Guang Xi	Da Hua	23.44 N 107.58 E	female	≥ 12-month-old	0.461036	6449131200	37966702	5678096164	0.119556	Grazing Group
MDHFG9-1	PRJNA723432	feces	China:Guang Xi	Da Hua	23.44 N 107.58 E	female	≥ 12-month-old	0.453424	8537304900	48422360	7239530732	0.152012	Grazing Group
MDHFO1	PRJNA723432	feces	China:Guang Xi	Da Hua	23.44 N 107.58 E	female	1-month-old	0.47198	7222785000	35341302	5287977005	0.267876	1-month-old
MDHFO10	PRJNA723432	feces	China:Guang Xi	Da Hua	23.44 N 107.58 E	female	1-month-old	0.46263	7212624000	37478458	5605889887	0.222767	1-month-old
MDHFO11	PRJNA723432	feces	China:Guang Xi	Da Hua	23.44 N 107.58 E	female	1-month-old	0.458305	8303048400	44491122	6654430166	0.198556	1-month-old
MDHFO12	PRJNA723432	feces	China:Guang Xi	Da Hua	23.44 N 107.58 E	female	1-month-old	0.448906	6881857800	31412656	4697140647	0.31746	1-month-old
MDHFO13	PRJNA723432	feces	China:Guang Xi	Da Hua	23.44 N 107.58 E	female	1-month-old	0.459194	7239388800	26177554	3913478685	0.459419	1-month-old
MDHFO14	PRJNA723432	feces	China:Guang Xi	Da Hua	23.44 N 107.58 E	female	1-month-old	0.463036	6724900800	38795212	5800036304	0.137528	1-month-old
MDHFO15	PRJNA723432	feces	China:Guang Xi	Da Hua	23.44 N 107.58 E	female	1-month-old	0.45429	11822012700	63833764	9545303544	0.192582	1-month-old
MDHFO16	PRJNA723432	feces	China:Guang Xi	Da Hua	23.44 N 107.58 E	female	1-month-old	0.434956	5982045300	35114378	5251212817	0.122171	1-month-old
MDHFO17	PRJNA723432	feces	China:Guang Xi	Da Hua	23.44 N 107.58 E	female	1-month-old	0.460995	6816070500	38503236	5757786896	0.155263	1-month-old
MDHFO18	PRJNA723432	feces	China:Guang Xi	Da Hua	23.44 N 107.58 E	female	1-month-old	0.459439	10507068600	56860282	8503195454	0.190717	1-month-old
MDHFO19	PRJNA723432	feces	China:Guang Xi	Da Hua	23.44 N 107.58 E	female	1-month-old	0.437227	7420557600	44100834	6595228618	0.111222	1-month-old
MDHFO2	PRJNA723432	feces	China:Guang Xi	Da Hua	23.44 N 107.58 E	female	1-month-old	0.476645	7747374900	37513390	5613646221	0.275413	1-month-old
MDHFO20	PRJNA723432	feces	China:Guang Xi	Da Hua	23.44 N 107.58 E	female	1-month-old	0.458155	8542908300	21977542	3286386355	0.615308	1-month-old
MDHFO21	PRJNA723432	feces	China:Guang Xi	Da Hua	23.44 N 107.58 E	female	1-month-old	0.475549	11589941400	64176098	9597189234	0.171938	1-month-old
MDHFO22	PRJNA723432	feces	China:Guang Xi	Da Hua	23.44 N 107.58 E	female	1-month-old	0.473776	7467996600	39178660	5860566915	0.215242	1-month-old
MDHFO23	PRJNA723432	feces	China:Guang Xi	Da Hua	23.44 N 107.58 E	female	1-month-old	0.469263	6904113900	34177324	5111655991	0.259622	1-month-old
MDHFO24	PRJNA723432	feces	China:Guang Xi	Da Hua	23.44 N 107.58 E	female	1-month-old	0.457131	9272029200	47656084	7127571720	0.231282	1-month-old
MDHFO25	PRJNA723432	feces	China:Guang Xi	Da Hua	23.44 N 107.58 E	female	1-month-old	0.456487	7564092300	40303346	6029549614	0.202872	1-month-old
MDHFO26	PRJNA723432	feces	China:Guang Xi	Da Hua	23.44 N 107.58 E	female	1-month-old	0.492031	10876526700	63677748	9527448222	0.124036	1-month-old
MDHFO27	PRJNA723432	feces	China:Guang Xi	Da Hua	23.44 N 107.58 E	female	1-month-old	0.499294	8972671800	49668648	7432219540	0.171683	1-month-old
MDHFO28	PRJNA723432	feces	China:Guang Xi	Da Hua	23.44 N 107.58 E	female	1-month-old	0.476903	8758929000	36734620	5496581133	0.37246	1-month-old
MDHFO29	PRJNA723432	feces	China:Guang Xi	Da Hua	23.44 N 107.58 E	female	1-month-old	0.485072	9285719100	55839576	8353280002	0.100416	1-month-old
MDHFO3	PRJNA723432	feces	China:Guang Xi	Da Hua	23.44 N 107.58 E	female	1-month-old	0.463385	7232967600	38820676	5807313027	0.197105	1-month-old
MDHFO30	PRJNA723432	feces	China:Guang Xi	Da Hua	23.44 N 107.58 E	female	1-month-old	0.484548	7282977300	36757830	5498227623	0.245058	1-month-old
MDHFO4	PRJNA723432	feces	China:Guang Xi	Da Hua	23.44 N 107.58 E	female	1-month-old	0.444145	7972865700	42767028	6398625817	0.19745	1-month-old
MDHFO5	PRJNA723432	feces	China:Guang Xi	Da Hua	23.44 N 107.58 E	female	1-month-old	0.484438	8561682900	50308908	7526704329	0.120885	1-month-old
MDHFO6	PRJNA723432	feces	China:Guang Xi	Da Hua	23.44 N 107.58 E	female	1-month-old	0.481156	6769157400	36693196	5491571231	0.188736	1-month-old
MDHFO7	PRJNA723432	feces	China:Guang Xi	Da Hua	23.44 N 107.58 E	female	1-month-old	0.454436	8184867600	44302468	6627393513	0.190287	1-month-old
MDHFO8	PRJNA723432	feces	China:Guang Xi	Da Hua	23.44 N 107.58 E	female	1-month-old	0.450212	8224286100	20258784	3028645375	0.631744	1-month-old
MDHFO9	PRJNA723432	feces	China:Guang Xi	Da Hua	23.44 N 107.58 E	female	1-month-old	0.491186	8119983000	44526732	6661857693	0.179572	1-month-old
MDHFS10-2	PRJNA723432	feces	China:Guang Xi	Da Hua	23.44 N 107.58 E	female	6-month-old	0.457536	6938923500	40400236	6041614319	0.129315	6-month-old
MDHFS1-1	PRJNA723432	feces	China:Guang Xi	Da Hua	23.44 N 107.58 E	female	6-month-old	0.451727	7998240000	44374462	6635590319	0.170369	6-month-old
MDHFS13-2	PRJNA723432	feces	China:Guang Xi	Da Hua	23.44 N 107.58 E	female	6-month-old	0.451211	10286244900	55829824	8346611164	0.188566	6-month-old
MDHFS14-1	PRJNA723432	feces	China:Guang Xi	Da Hua	23.44 N 107.58 E	female	6-month-old	0.452419	7134226500	42073276	6289328686	0.118429	6-month-old
MDHFS15-1	PRJNA723432	feces	China:Guang Xi	Da Hua	23.44 N 107.58 E	female	6-month-old	0.456874	8245294200	49177518	7353630407	0.108142	6-month-old
MDHFS17-1	PRJNA723432	feces	China:Guang Xi	Da Hua	23.44 N 107.58 E	female	6-month-old	0.454761	7269545100	43238382	6463490890	0.110881	6-month-old
MDHFS18-1	PRJNA723432	feces	China:Guang Xi	Da Hua	23.44 N 107.58 E	female	6-month-old	0.457979	7581075300	44992772	6727251935	0.112626	6-month-old
MDHFS19-1	PRJNA723432	feces	China:Guang Xi	Da Hua	23.44 N 107.58 E	female	6-month-old	0.449586	8275687800	48493958	7250763231	0.123848	6-month-old
MDHFS20-1	PRJNA723432	feces	China:Guang Xi	Da Hua	23.44 N 107.58 E	female	6-month-old	0.457746	8248209900	49726618	7436614224	0.0983966	6-month-old
MDHFS2-1	PRJNA723432	feces	China:Guang Xi	Da Hua	23.44 N 107.58 E	female	6-month-old	0.446535	7398510300	42637210	6375073552	0.13833	6-month-old
MDHFS21-1	PRJNA723432	feces	China:Guang Xi	Da Hua	23.44 N 107.58 E	female	6-month-old	0.457669	7996151400	48134374	7198012152	0.0998154	6-month-old
MDHFS22-1	PRJNA723432	feces	China:Guang Xi	Da Hua	23.44 N 107.58 E	female	6-month-old	0.444071	6848064300	38154266	5703321192	0.167163	6-month-old
MDHFS23-1	PRJNA723432	feces	China:Guang Xi	Da Hua	23.44 N 107.58 E	female	6-month-old	0.446266	8653852800	51461058	7693160951	0.111013	6-month-old
MDHFS24-1	PRJNA723432	feces	China:Guang Xi	Da Hua	23.44 N 107.58 E	female	6-month-old	0.453255	7278628200	42505202	6356179172	0.126734	6-month-old
MDHFS25-1	PRJNA723432	feces	China:Guang Xi	Da Hua	23.44 N 107.58 E	female	6-month-old	0.450961	7619584500	44864462	6708103887	0.119623	6-month-old
MDHFS26-1	PRJNA723432	feces	China:Guang Xi	Da Hua	23.44 N 107.58 E	female	6-month-old	0.460223	8326962300	50104210	7493698376	0.100068	6-month-old
MDHFS29-1	PRJNA723432	feces	China:Guang Xi	Da Hua	23.44 N 107.58 E	female	6-month-old	0.457141	9888990000	57513606	8599013206	0.130446	6-month-old
MDHFS30-1	PRJNA723432	feces	China:Guang Xi	Da Hua	23.44 N 107.58 E	female	6-month-old	0.45601	7473956700	44746352	6692898986	0.104504	6-month-old
MDHFS3-1	PRJNA723432	feces	China:Guang Xi	Da Hua	23.44 N 107.58 E	female	6-month-old	0.453009	9072040500	52365624	7829594900	0.136953	6-month-old
MDHFS31-1	PRJNA723432	feces	China:Guang Xi	Da Hua	23.44 N 107.58 E	female	6-month-old	0.453223	8689612800	48212928	7207855890	0.17052	6-month-old
MDHFS32-1	PRJNA723432	feces	China:Guang Xi	Da Hua	23.44 N 107.58 E	female	6-month-old	0.454655	8247015000	46076938	6886245150	0.165002	6-month-old
MDHFS33-1	PRJNA723432	feces	China:Guang Xi	Da Hua	23.44 N 107.58 E	female	6-month-old	0.460299	7254996000	42878032	6409523582	0.116537	6-month-old
MDHFS34-1	PRJNA723432	feces	China:Guang Xi	Da Hua	23.44 N 107.58 E	female	6-month-old	0.465641	7219590600	42364240	6336224872	0.122357	6-month-old
MDHFS35-1	PRJNA723432	feces	China:Guang Xi	Da Hua	23.44 N 107.58 E	female	6-month-old	0.461196	7226548200	42249286	6319649660	0.125495	6-month-old
MDHFS4-1	PRJNA723432	feces	China:Guang Xi	Da Hua	23.44 N 107.58 E	female	6-month-old	0.457854	6047790300	32121976	4802389330	0.205927	6-month-old
MDHFS5-1	PRJNA723432	feces	China:Guang Xi	Da Hua	23.44 N 107.58 E	female	6-month-old	0.453892	9673405200	54325608	8119252286	0.160662	6-month-old
MDHFS6-1	PRJNA723432	feces	China:Guang Xi	Da Hua	23.44 N 107.58 E	female	6-month-old	0.463054	10280477100	60102380	8986473406	0.12587	6-month-old
MDHFS7-1	PRJNA723432	feces	China:Guang Xi	Da Hua	23.44 N 107.58 E	female	6-month-old	0.449449	6896793900	38271854	5721832444	0.170363	6-month-old
MDHFS8-1	PRJNA723432	feces	China:Guang Xi	Da Hua	23.44 N 107.58 E	female	6-month-old	0.450453	9725320800	57147030	8544439559	0.121423	6-month-old
MDHFS9-1	PRJNA723432	feces	China:Guang Xi	Da Hua	23.44 N 107.58 E	female	6-month-old	0.449124	7349889900	43548588	6512526224	0.113929	6-month-old
MDHFT10-1	PRJNA723432	feces	China:Guang Xi	Da Hua	23.44 N 107.58 E	female	≥ 12-month-old	0.460631	8369682900	50264424	7516366516	0.101953	12-month-old
MDHFT1-1	PRJNA723432	feces	China:Guang Xi	Da Hua	23.44 N 107.58 E	female	≥ 12-month-old	0.453362	9449380200	56262526	8410282464	0.109965	12-month-old
MDHFT14-1	PRJNA723432	feces	China:Guang Xi	Da Hua	23.44 N 107.58 E	female	≥ 12-month-old	0.449088	11171312400	66673986	9968564759	0.107664	12-month-old
MDHFT15-1	PRJNA723432	feces	China:Guang Xi	Da Hua	23.44 N 107.58 E	female	≥ 12-month-old	0.453087	8905977000	53656546	8023937898	0.099039	12-month-old
MDHFT16-1	PRJNA723432	feces	China:Guang Xi	Da Hua	23.44 N 107.58 E	female	≥ 12-month-old	0.45133	9447229800	56973738	8520393355	0.0981067	12-month-old
MDHFT17-1	PRJNA723432	feces	China:Guang Xi	Da Hua	23.44 N 107.58 E	female	≥ 12-month-old	0.451676	11118531900	67104782	10035670035	0.0973925	12-month-old
MDHFT18-1	PRJNA723432	feces	China:Guang Xi	Da Hua	23.44 N 107.58 E	female	≥ 12-month-old	0.450891	7376922000	43993834	6576740493	0.108471	12-month-old
MDHFT19-1	PRJNA723432	feces	China:Guang Xi	Da Hua	23.44 N 107.58 E	female	≥ 12-month-old	0.452772	6748554900	39739070	5940258988	0.119773	12-month-old
MDHFT20-1	PRJNA723432	feces	China:Guang Xi	Da Hua	23.44 N 107.58 E	female	≥ 12-month-old	0.451821	7162720500	42418918	6341475467	0.114655	12-month-old
MDHFT2-1	PRJNA723432	feces	China:Guang Xi	Da Hua	23.44 N 107.58 E	female	≥ 12-month-old	0.45494	9253527600	55420504	8284910309	0.104675	12-month-old
MDHFT21-1	PRJNA723432	feces	China:Guang Xi	Da Hua	23.44 N 107.58 E	female	≥ 12-month-old	0.43849	8690612100	51810186	7744636533	0.10885	12-month-old
MDHFT23-1	PRJNA723432	feces	China:Guang Xi	Da Hua	23.44 N 107.58 E	female	≥ 12-month-old	0.447261	8624741700	51287954	7667100679	0.111034	12-month-old
MDHFT24-1	PRJNA723432	feces	China:Guang Xi	Da Hua	23.44 N 107.58 E	female	≥ 12-month-old	0.446557	7575475500	45363928	6782889477	0.104625	12-month-old
MDHFT25-2	PRJNA723432	feces	China:Guang Xi	Da Hua	23.44 N 107.58 E	female	≥ 12-month-old	0.471389	7951826700	46147206	6899066249	0.132392	12-month-old
MDHFT26-2	PRJNA723432	feces	China:Guang Xi	Da Hua	23.44 N 107.58 E	female	≥ 12-month-old	0.450931	8938801500	53039216	7928545311	0.113019	12-month-old
MDHFT27-1	PRJNA723432	feces	China:Guang Xi	Da Hua	23.44 N 107.58 E	female	≥ 12-month-old	0.446276	8325351900	49422126	7389011424	0.112469	12-month-old
MDHFT29-1	PRJNA723432	feces	China:Guang Xi	Da Hua	23.44 N 107.58 E	female	≥ 12-month-old	0.437633	5830263600	34721174	5191108931	0.109627	12-month-old
MDHFT30-1	PRJNA723432	feces	China:Guang Xi	Da Hua	23.44 N 107.58 E	female	≥ 12-month-old	0.451775	7725024900	45365650	6780007230	0.122332	12-month-old
MDHFT3-1	PRJNA723432	feces	China:Guang Xi	Da Hua	23.44 N 107.58 E	female	≥ 12-month-old	0.450664	8327181900	50199754	7507240995	0.0984656	12-month-old
MDHFT31-1	PRJNA723432	feces	China:Guang Xi	Da Hua	23.44 N 107.58 E	female	≥ 12-month-old	0.451698	7531038000	44419752	6641479737	0.118119	12-month-old
MDHFT32-1	PRJNA723432	feces	China:Guang Xi	Da Hua	23.44 N 107.58 E	female	≥ 12-month-old	0.456637	8226923100	47941724	7167619089	0.128761	12-month-old
MDHFT33-1	PRJNA723432	feces	China:Guang Xi	Da Hua	23.44 N 107.58 E	female	≥ 12-month-old	0.452828	7918966500	47244820	7062812987	0.108114	12-month-old
MDHFT34-1	PRJNA723432	feces	China:Guang Xi	Da Hua	23.44 N 107.58 E	female	≥ 12-month-old	0.455937	8056434600	47249932	7064811735	0.123085	12-month-old
MDHFT35-2	PRJNA723432	feces	China:Guang Xi	Da Hua	23.44 N 107.58 E	female	≥ 12-month-old	0.465717	11465746200	67830820	10141117171	0.115529	12-month-old
MDHFT4-1	PRJNA723432	feces	China:Guang Xi	Da Hua	23.44 N 107.58 E	female	≥ 12-month-old	0.444441	7927527000	46328844	6927803749	0.126108	12-month-old
MDHFT6-1	PRJNA723432	feces	China:Guang Xi	Da Hua	23.44 N 107.58 E	female	≥ 12-month-old	0.448232	8215596900	48914964	7313593545	0.109792	12-month-old
MDHFT7-1	PRJNA723432	feces	China:Guang Xi	Da Hua	23.44 N 107.58 E	female	≥ 12-month-old	0.452727	7525371300	45248790	6768498963	0.100576	12-month-old
MDHFT8-1	PRJNA723432	feces	China:Guang Xi	Da Hua	23.44 N 107.58 E	female	≥ 12-month-old	0.456545	7632523800	45869624	6858734453	0.101381	12-month-old
YF1	PRJNA723432	feces	China:Yun Nan	An Ning	25.04 N 102.73 E	female	≥ 12-month-old	0.451132	7626718500	46644340	6980106767	0.0847824	Sichuan Group
YF10	PRJNA723432	feces	China:Yun Nan	An Ning	25.04 N 102.73 E	female	≥ 12-month-old	0.449408	6910969500	39927798	5967476735	0.136521	Yunnan Group
YF11	PRJNA723432	feces	China:Yun Nan	An Ning	25.04 N 102.73 E	female	≥ 12-month-old	0.452724	6373238700	35843740	5357750380	0.159336	Yunnan Group
YF12	PRJNA723432	feces	China:Yun Nan	An Ning	25.04 N 102.73 E	female	≥ 12-month-old	0.445977	8174271000	48241758	7211988470	0.117721	Yunnan Group
YF13	PRJNA723432	feces	China:Yun Nan	An Ning	25.04 N 102.73 E	female	≥ 12-month-old	0.455603	7117466100	41733208	6237992511	0.123566	Yunnan Group
YF14	PRJNA723432	feces	China:Yun Nan	An Ning	25.04 N 102.73 E	female	≥ 12-month-old	0.446856	7140500700	40299180	6023327298	0.156456	Yunnan Group
YF15	PRJNA723432	feces	China:Yun Nan	An Ning	25.04 N 102.73 E	female	≥ 12-month-old	0.449307	6722983500	38846776	5806301247	0.136351	Yunnan Group
YF16	PRJNA723432	feces	China:Yun Nan	An Ning	25.04 N 102.73 E	female	≥ 12-month-old	0.451746	8938016100	53883116	8061702569	0.0980434	Yunnan Group
YF17	PRJNA723432	feces	China:Yun Nan	An Ning	25.04 N 102.73 E	female	≥ 12-month-old	0.446719	6311389200	37247386	5568080601	0.117773	Yunnan Group
YF18	PRJNA723432	feces	China:Yun Nan	An Ning	25.04 N 102.73 E	female	≥ 12-month-old	0.452433	6236180700	36187936	5408139313	0.13278	Yunnan Group
YF19	PRJNA723432	feces	China:Yun Nan	An Ning	25.04 N 102.73 E	female	≥ 12-month-old	0.453461	6619203600	38032612	5682997221	0.141438	Yunnan Group
YF2	PRJNA723432	feces	China:Yun Nan	An Ning	25.04 N 102.73 E	female	≥ 12-month-old	0.452796	9483312600	57782928	8644727436	0.0884275	Yunnan Group
YF20	PRJNA723432	feces	China:Yun Nan	An Ning	25.04 N 102.73 E	female	≥ 12-month-old	0.452077	6955082400	40473224	6047367562	0.130511	Yunnan Group
YF21	PRJNA723432	feces	China:Yun Nan	An Ning	25.04 N 102.73 E	female	≥ 12-month-old	0.454716	6285768900	36629080	5473781222	0.129179	Yunnan Group
YF22	PRJNA723432	feces	China:Yun Nan	An Ning	25.04 N 102.73 E	female	≥ 12-month-old	0.442405	9054336900	55162714	8251618967	0.0886556	Yunnan Group
YF23	PRJNA723432	feces	China:Yun Nan	An Ning	25.04 N 102.73 E	female	≥ 12-month-old	0.442461	7771024500	44463022	6644171555	0.145007	Yunnan Group
YF24	PRJNA723432	feces	China:Yun Nan	An Ning	25.04 N 102.73 E	female	≥ 12-month-old	0.453372	9201738300	53485614	7992476807	0.131417	Yunnan Group
YF25	PRJNA723432	feces	China:Yun Nan	An Ning	25.04 N 102.73 E	female	≥ 12-month-old	0.450461	6542311200	38421398	5741300054	0.122436	Yunnan Group
YF26	PRJNA723432	feces	China:Yun Nan	An Ning	25.04 N 102.73 E	female	≥ 12-month-old	0.449859	7969140600	45263490	6762787650	0.151378	Yunnan Group
YF27	PRJNA723432	feces	China:Yun Nan	An Ning	25.04 N 102.73 E	female	≥ 12-month-old	0.445966	8239875600	21199894	3168010681	0.615527	Yunnan Group
YF28	PRJNA723432	feces	China:Yun Nan	An Ning	25.04 N 102.73 E	female	≥ 12-month-old	0.452344	6788468100	37293924	5573668064	0.178951	Yunnan Group
YF29	PRJNA723432	feces	China:Yun Nan	An Ning	25.04 N 102.73 E	female	≥ 12-month-old	0.449062	8216592300	47588716	7110633449	0.134601	Yunnan Group
YF3	PRJNA723432	feces	China:Yun Nan	An Ning	25.04 N 102.73 E	female	≥ 12-month-old	0.454118	7018160100	38821684	5802930504	0.173155	Yunnan Group
YF30	PRJNA723432	feces	China:Yun Nan	An Ning	25.04 N 102.73 E	female	≥ 12-month-old	0.45111	8025984300	45016276	6729513266	0.161534	Yunnan Group
YF4	PRJNA723432	feces	China:Yun Nan	An Ning	25.04 N 102.73 E	female	≥ 12-month-old	0.443146	8793531000	50169306	7497315065	0.147406	Yunnan Group
YF5	PRJNA723432	feces	China:Yun Nan	An Ning	25.04 N 102.73 E	female	≥ 12-month-old	0.45885	6618133200	38442252	5746672993	0.131678	Yunnan Group
YF6	PRJNA723432	feces	China:Yun Nan	An Ning	25.04 N 102.73 E	female	≥ 12-month-old	0.44878	8024544300	47157378	7049355348	0.121526	Yunnan Group
YF7	PRJNA723432	feces	China:Yun Nan	An Ning	25.04 N 102.73 E	female	≥ 12-month-old	0.451618	6121525200	35981870	5378858278	0.121321	Yunnan Group
YF8	PRJNA723432	feces	China:Yun Nan	An Ning	25.04 N 102.73 E	female	≥ 12-month-old	0.453417	9130609500	54863260	8209125421	0.100923	Yunnan Group
YF9	PRJNA723432	feces	China:Yun Nan	An Ning	25.04 N 102.73 E	female	≥ 12-month-old	0.443194	11479704600	68318862	10221229912	0.109626	Yunnan Group

## Sheet: Table S2
Number of gastrointestinal tract samples
Gastrointestinal tract	Stomach				Small intestine			Large intestine
	Rumen	Reticulum	Omasum	Abomasum	Duodenum	Jejunum	Ileum	Cecum	Colon
Sample number	30	30	30	30	28	30	21	30	30
Total	120				79			60

## Sheet: Table S3
Number of age samples
Month age	1-month-olds	6-month-olds	12-month-olds
Sample number	30	30	28
Total	88

## Sheet: Table S4
Number of feeding styles samples
Feeding styles	Indoor feeding	Grazing
Sample number	28	30
Total	58

## Sheet: Table S5
Number of different areas samples
Different areas	Yun Nan	Si Chuan	Guang Xi	Hai Nan
Sample number	30	30	30	30
Total	120

## Sheet: Table S6
Statistics of assembly results of 497 samples
Sample name	Contigs	Largest contig	Total length	GC(%)	N50	L50
GXFCY1	493854	321701	558158698	44.64	1200	96992
GXFCY10	321614	362096	365804533	44.5	1205	62702
GXFCY11	421685	249787	491369383	44.89	1256	77949
GXFCY12	375071	249478	436079283	46.33	1254	68739
GXFCY13	359200	216518	371621864	45.7	1044	82150
GXFCY14	384082	294358	429551284	46.38	1168	77017
GXFCY15	354661	287722	374309528	46.34	1078	78584
GXFCY16	364711	464936	392292348	45.99	1093	76254
GXFCY17	413233	232073	444838104	45.88	1113	89265
GXFCY18	538007	313195	604542838	46.45	1184	107453
GXFCY19	314689	269260	319925947	45.43	1014	73593
GXFCY2	469110	452790	494974261	44.96	1062	103721
GXFCY20	400471	269259	432823007	45.81	1107	84224
GXFCY21	396958	384840	445817827	46.53	1178	79875
GXFCY22	334411	259841	357567157	44.31	1081	70676
GXFCY23	378882	349349	431418300	46.19	1197	71676
GXFCY24	462301	519176	572629390	46.12	1397	75036
GXFCY25	481527	553004	582597550	46.49	1340	87109
GXFCY26	461097	249787	513484484	44.28	1159	93216
GXFCY27	418817	409353	462530738	45.25	1128	83095
GXFCY28	428785	346235	478311273	45.74	1167	87486
GXFCY29	440111	369258	477645208	45.83	1099	89199
GXFCY3	428455	371385	466455501	44.29	1114	89169
GXFCY30	349190	328123	369000965	45.7	1050	75703
GXFCY31	361014	250092	416196688	45.97	1233	67217
GXFCY4	306354	361439	321952458	44.95	1059	66651
GXFCY5	462455	171028	486864976	45.65	1079	105976
GXFCY6	352081	236329	382967728	45.65	1124	73954
GXFCY7	418755	305091	458528919	45.85	1123	85028
GXFCY9	370064	244376	393405389	45	1081	80817
CF14	343086	275420	352312090	45.18	1017	77873
CF19	400143	268027	414345941	44.52	1037	91423
CF7	340347	305884	325339062	45.31	933	87583
CF10	338358	274070	336088465	45.26	988	82997
CF30	282702	265857	278401377	44.95	979	70187
CF5	345294	251536	345880447	44.89	984	82105
CF18	290020	208961	298350940	45.3	1039	66738
CF2	398703	257188	412981260	45.89	1045	90710
CF27	253304	442156	249795588	46.04	951	59995
CF20	335827	216582	332146416	44.99	980	82839
CF24	316734	484744	346042779	46.75	1111	63162
CF26	317819	329932	325623102	45.57	1013	72062
CF25	265590	157520	235036312	47.21	847	76777
CF9	362550	130648	336200650	45.33	895	98281
CF4	364002	244141	356351934	44.87	969	92305
CF28	388395	210649	381354911	46.25	964	95929
CF16	325222	425519	321304954	45.3	965	78091
CF6	317452	347549	328154608	45.56	1025	70210
CF3	286498	265857	290019613	45.59	997	66201
CF22	330522	200645	361758319	44.84	1128	68628
CF1	353064	387378	382858847	45.49	1108	72874
CF32	306083	233012	294376534	44.27	930	76864
CF29	297835	169869	285200260	45.52	934	76574
CF13	319088	251119	337355190	45.69	1049	66084
CF33	395260	206128	386327878	45.14	961	99374
CF15	295877	559614	304243703	44.65	1002	65219
CF31	259549	266752	278313779	46.14	1079	53209
CF8	390329	275565	392492012	45.54	992	92816
CF17	334569	209056	339174789	44.66	1003	77824
CF23	366776	401666	377012080	44.8	1029	84667
JHFTF1	271665	110459	271551389	45.2	1006	66894
JHFTF26	239022	113816	239367499	45.83	992	56724
JHFTF3	253212	197819	258706724	45.05	999	57104
JHFTF13	205481	294217	253300331	44.53	1411	36068
JHFTF4	238702	186499	241133136	45.38	984	54683
JHFTF14	241484	257547	254397056	43.96	1059	52917
JHFTF12	234228	188219	252145282	45.16	1092	48696
JHFTF32	236582	181662	232409982	45.35	957	57831
JHFTF11	227077	483089	256929905	46.29	1202	45186
JHFTF29	262219	310098	302407591	48.01	1219	46228
JHFTF23	244182	218580	261673366	46.81	1106	53160
JHFTF2	238760	181157	223203653	45.89	913	64408
JHFTF28	218329	221690	233027760	45.33	1080	46983
JHFTF7	262317	121206	253910259	44.79	949	66547
JHFTF27	185812	263776	217757294	45.64	1283	33324
JHFTF25	268569	192327	283215589	45.87	1078	60478
JHFTF33	220163	101710	222916270	46.18	1005	51132
JHFTF18	227372	193445	236392338	45.32	1041	51128
JHFTF21	209948	503007	229185153	46.37	1129	44402
JHFTF17	272795	141476	269731966	46.39	977	67394
JHFTF15	223038	338307	262342898	44.78	1276	40067
JHFTF31	240967	178139	250020599	45.73	1045	55118
JHFTF19	205270	255687	240433189	45.04	1278	38124
JHFTF6	239249	342661	287594574	43.91	1336	43449
JHFTF30	214908	191949	214771826	45.92	984	50847
JHFTF5	220095	162319	215654672	44.2	962	54362
JHFTF22	282765	108544	298013041	44.52	1075	64289
JHFTF8	230590	207820	244177433	45	1072	50312
JHFTF16	226931	115324	206997643	45.94	871	61815
JHFTF20	243614	269421	267353057	45.52	1134	49615
YF1	393167	299203	367956342	44.73	905	104814
YF10	325074	239710	315373383	44.5	943	80833
YF11	297021	260598	310629715	44.83	1063	67306
YF12	337531	359606	364370512	44.45	1085	68264
YF13	349830	238192	352185629	44.99	996	82692
YF14	264453	337830	260649678	43.68	953	62850
YF15	346951	362743	336105081	44.61	946	87945
YF16	426209	299822	428788041	44.68	994	100966
YF17	269824	457648	277252140	43.75	1002	59192
YF18	283120	198542	266768628	44.98	906	73685
YF19	292881	453356	274469073	45.37	905	77548
YF2	523091	361946	554467292	44.88	1084	117589
YF20	353886	185366	332057847	45.03	904	93806
YF21	299246	323673	285739043	45.12	926	76620
YF22	456643	400837	488604770	43.69	1085	99060
YF23	386146	292594	405909561	43.94	1050	84654
YF24	474013	431266	526501955	45.12	1154	98107
YF25	310864	171053	293874339	44.93	908	80437
YF26	382562	343735	388286135	44.9	1010	90131
YF27	135944	150204	130306135	44.38	919	33828
YF28	317647	285957	350374947	45.32	1139	64995
YF29	399344	279977	391065536	44.39	964	99977
YF3	326596	198646	307683091	45.63	911	85819
YF30	329359	157051	310593271	44.4	904	84485
YF4	380380	405147	390719989	43.92	1018	86724
YF5	291357	377580	304736550	45.46	1057	64857
YF6	363586	449028	402853798	44.52	1141	72524
YF7	320645	169224	308971850	45.06	945	82670
YF8	432361	304364	450491285	45.23	1051	97410
YF9	567868	255185	604831932	44.27	1087	125108
MDHFO5	146708	669989	283503404	48.51	4098	8692
MDHFO4	151618	610807	253023551	45.85	2740	13283
MDHFO1	145539	322686	253437666	49.85	2796	13297
MDHFO14	143667	846790	272326055	45.81	4156	7187
MDHFO16	159241	384021	241668470	42.94	2103	14837
MDHFO19	210313	737548	337389034	44.57	2537	15683
MDHFO20	102068	719929	179661960	49.72	3438	6451
MDHFO27	127656	507480	239964484	49.04	3665	9057
MDHFO12	222771	432037	299268317	45.76	1677	29565
MDHFO11	145584	815340	238760225	47.59	2632	12053
MDHFO21	141160	855864	315536112	49.47	7835	5645
MDHFO8	131032	391323	172315166	46.67	1543	17685
MDHFO23	154302	625686	246893246	47.48	2297	15327
MDHFO3	259248	283359	330992973	47.7	1465	43431
MDHFO17	182873	879650	296403142	46.12	2492	17247
MDHFO22	155426	629675	247688839	47.64	2329	14586
MDHFO10	200769	376769	284504886	46.53	1904	24309
MDHFO9	170667	505144	291572709	49.03	2805	11905
MDHFO28	83124	599870	190691115	46.17	8700	2615
MDHFO25	79064	595403	162192437	47.54	6426	2803
MDHFO2	209536	374271	336697926	47.89	2499	21358
MDHFO18	122223	461302	268855710	48.55	7359	4389
MDHFO29	196989	861059	384838715	48.35	3876	14011
MDHFO30	142442	526424	272924565	47.53	3958	10136
MDHFO6	133128	450333	238311127	49.31	3308	10159
MDHFO13	89476	491679	173373643	48.26	4069	5507
MDHFO24	230318	396921	371225359	45.6	2407	22578
MDHFO7	250936	275954	379687223	46.07	2082	29447
MDHFS34_1	236330	583148	317078897	46.06	1622	30329
MDHFS18_1	326361	442189	405194789	45.46	1388	53306
MDHFS7_1	305010	230021	355222161	44.36	1246	59677
MDHFS25_1	329419	391287	367472523	44.73	1150	64694
MDHFS4_1	261747	610862	307207215	45.54	1257	48250
MDHFS33_1	343173	530243	421028263	45.41	1368	61025
MDHFS3_1	352788	384422	470848129	44.48	1600	48488
MDHFS29_1	391022	423829	501599387	45.19	1491	58489
MDHFS9_1	295100	443765	379400127	44.2	1479	45483
MDHFS35_1	299106	412045	337820184	45.46	1183	57630
MDHFS24_1	337477	474168	401446307	44.95	1289	59692
MDHFS31_1	295408	306060	411385905	44.56	1769	36582
MDHFS21_1	349485	517949	430353144	45.26	1381	57322
MDHFS1_1	297771	399658	406353389	44.75	1666	39638
MDHFS20_1	379850	320591	472715677	45.32	1395	62958
MDHFS23_1	401399	370452	499622845	44.11	1415	67242
MDHFS10_2	292931	304187	344210792	45.01	1287	54051
MDHFS26_1	321993	300785	401543967	45.03	1390	49170
MDHFS19_1	361197	277926	433790177	43.98	1320	63620
MDHFS2_1	345724	477717	412607277	44.44	1291	61565
MDHFS5_1	382882	937295	499151730	44.82	1553	55473
MDHFS15_1	359334	415688	458905693	45.09	1474	56895
MDHFS14_1	310944	436651	385316567	45.09	1395	51382
MDHFS22_1	298073	263418	350570302	43.74	1276	54435
MDHFS8_1	375385	472877	508653642	44.4	1681	52290
MDHFS30_1	321129	382570	398187416	45.35	1413	52626
MDHFS17_1	295707	255758	383836282	44.8	1508	42481
MDHFS6_1	380472	417332	541293260	46.25	1824	47356
MDHFS13_2	362959	322073	455636072	44.66	1428	54809
MDHFS32_1	270305	759801	360335994	45.13	1581	35884
MDHFT4_1	319704	380887	365055315	44.21	1230	63097
MDHFT19_1	309804	248403	336270057	44.45	1119	65187
MDHFT3_1	381375	431810	462744660	44.45	1341	65901
MDHFT6_1	385133	405195	443308594	44.25	1217	72423
MDHFT21_1	418984	353933	475285866	43.32	1198	82537
MDHFT8_1	361428	623792	412512542	44.86	1202	70069
MDHFT15_1	401969	594020	515176854	45.18	1497	63910
MDHFT23_1	410902	271709	477837900	44.18	1267	79407
MDHFT14_1	534552	339372	674285739	44.41	1441	89929
MDHFT27_1	383595	911243	453329909	44	1288	69711
MDHFT2_1	428052	258456	496625004	44.84	1239	80261
MDHFT10_1	379899	319376	457984736	45.62	1336	68260
MDHFT17_1	542157	246024	596028251	44.77	1136	112739
MDHFT34_1	370812	570103	432290785	45.27	1265	70692
MDHFT24_1	369661	245229	430211281	44.12	1248	69425
MDHFT33_1	384030	486087	431614414	44.96	1189	76682
MDHFT31_1	359397	429125	395745002	44.01	1137	74518
MDHFT18_1	329350	154524	369882053	44.49	1170	64120
MDHFT32_1	381179	461024	411518672	44.79	1109	83065
MDHFT16_1	410618	569655	498549598	44.33	1357	73104
MDHFT1_1	464140	375039	558000351	44.76	1319	84703
MDHFT7_1	373671	274384	423509566	44.67	1204	75186
MDHFT29_1	273610	340626	323202300	42.88	1286	50419
MDHFT20_1	345166	233631	395077817	44.81	1231	67037
MDHFT30_1	358834	302267	412237295	44.79	1222	67201
MDHFT25_2	376622	342186	408947926	46.91	1119	81960
MDHFT26_2	408299	443184	471280658	44.61	1244	79022
MDHFT35_2	509086	309880	569256989	45.85	1174	102263
MDHFG36_1	443339	235310	516576405	45.65	1244	81519
MDHFG10_1	312111	422032	347563996	45.56	1147	61432
MDHFG30_2	318218	281371	331658531	45.44	1026	69340
MDHFG19_2	423341	288287	487605447	45.03	1237	83390
MDHFG24_1	270369	185760	284910570	45.87	1080	61695
MDHFG18_2	297820	421474	339326455	45.42	1202	56074
MDHFG14_2	337827	653478	431859749	46.19	1453	51440
MDHFG38_2	280500	305802	324728332	45.5	1251	52310
MDHFG34_2	239692	330577	362614150	45.85	2159	24294
MDHFG29_2	325964	352339	360412127	45.44	1128	62262
MDHFG6_1	366409	260237	395408697	45.65	1099	77160
MDHFG9_1	310740	419567	372874006	44.45	1307	48694
MDHFG7_2	247317	346751	256248333	46.42	1014	53868
MDHFG31_2	366154	789282	415808461	44.29	1182	69519
MDHFG17_2	332491	611548	335421305	44.96	1003	78840
MDHFG5_2	207921	734748	309876488	43.93	1987	20526
MDHFG12_2	281925	419282	369513726	45.29	1555	43085
MDHFG4_2	231128	286179	306382746	43.65	1604	30862
MDHFG22_1	392738	529987	466364460	44.62	1278	69477
MDHFG11_2	321342	207515	391917677	46.68	1367	59520
MDHFG35_2	407522	326146	473294326	45.54	1233	75144
MDHFG27_2	345911	268984	421065206	43.63	1358	58118
MDHFG8_1	261657	332687	341113076	45.91	1511	38703
MDHFG2_3	330713	338883	350556428	44.89	1050	70237
MDHFG28_2	261898	307841	336423863	45.03	1492	36540
MDHFG23_2	331669	269322	412085449	46.01	1386	52060
MDHFG37_2	383547	269630	414284088	46.52	1090	78124
MDHFG1_1	309629	283596	372824686	45.39	1321	54182
MDHFG16_2	294222	291486	344579344	44.91	1267	54505
MDHFG13_1	272587	243988	375486196	47.04	1697	38018
AMSFL2_1	281514	548643	366985830	48.4	1556	43084
AMSFL3_1	242751	540262	307929393	49.05	1428	39669
AMSFL4_1	192445	424815	289996547	47.97	2202	20719
AMSFL8_1	242796	502820	349548210	48.75	1921	29941
AMSFL11_1	259668	357373	343601584	48.77	1555	36253
AMSFL12_1	315457	462479	401159930	51.16	1460	51043
AMSFL5_1	273270	376021	378206966	47.53	1700	36973
AMSFL6_1	264917	319476	352754025	49.74	1616	40119
AMSFL9_2	238580	408537	313901558	47.31	1555	33628
AMSFL10_1	282052	205332	343592024	47.93	1317	49029
AMSFL13_2	412794	582880	447887840	49.76	1111	88124
AMSFL14_1	328704	374351	452050892	46.11	1689	45943
AMSCL2_1	372428	200103	396964427	49.37	1095	83880
AMSCL1_1	188173	356688	241805612	48.55	1475	29531
AMSCL5_2	326850	510750	442664802	46.47	1608	47638
AMSCL3_1	213777	634283	399958137	49.65	3514	16620
AMSCL4_1	310261	447724	457764495	48.64	1964	37419
AWMGL1_1	345707	326138	372470432	48.7	1102	74996
AWMGL2_2	33683	671463	76328315	48.23	9555	1077
AWMGL3_1	306550	1040455	458969210	49.68	2037	34843
AWMGL9_1	116162	455814	220335889	48.37	4504	6469
AWMGL13_2	416367	492883	460744228	48.26	1135	83774
AWMGL20_1	94224	627835	163370072	44.26	2671	6541
AWMGL4_1	308096	283556	328868047	48.78	1092	67001
AWMGL7_2	134094	480583	241832568	49.56	3364	10327
AWMGL8_2	38182	486483	84398761	47.35	5786	1838
AWMGL10_1	137729	867388	275445247	50.21	4575	8311
AWMGL11_2	132882	667359	226806516	48.78	2789	11937
AWMGL12_2	354933	421792	439799449	50.49	1406	62222
AWMGL21_2	116874	395934	210910775	49.09	3332	9212
AMSFW3_2	254914	540262	317787562	48.6	1388	43251
AMSFW2_1	257767	620949	330695669	48.41	1498	40920
AMSFW4_1	158651	308438	248661700	48.39	2299	16955
AMSFW8_1	269365	455005	391678724	48.78	1983	31484
AMSFW11_1	298817	518284	406094639	49.01	1649	40558
AMSFW12_1	296312	317298	355654341	49.43	1307	52030
AMSFW5_1	232985	252180	317856993	48.78	1678	31677
AMSFW6_1	292819	263216	396849605	49.4	1684	42562
AMSFW9_2	200937	408784	295656462	49.38	1985	21556
AMSFW10_1	320666	433464	408257027	48.49	1457	48658
AMSFW13_2	404178	359816	443790992	50.22	1129	83776
AMSFW14_1	290425	367067	398245319	47.94	1733	40948
AMSCW2_1	410651	246224	449241452	49.44	1126	85504
AMSCW1_1	247684	530723	314303201	47.55	1448	40890
AMSCW3_1	224040	634283	395433437	49.39	3039	19146
AMSCW4_1	287303	432877	437022038	48.8	2113	31253
AMSCW5_2	287672	394159	414949068	50.11	1913	35588
AWMGW1_1	308526	190184	337005701	48.96	1112	62451
AWMGW2_1	29642	671463	74429790	48.29	10951	972
AWMGW3_1	205738	395351	299571691	47.09	2017	20182
AWMGW13_2	370388	372754	398749135	48.38	1078	76712
AWMGW20_1	87449	514248	159114221	44.99	3226	6192
AWMGW4_1	300181	422701	313195155	48.05	1048	67152
AWMGW7_2	132529	570790	236910878	49.01	2992	11507
AWMGW8_2	39365	618069	86594012	47.34	5380	1991
AWMGW10_1	151590	435830	278350660	49.98	3578	10396
AWMGW11_2	119824	1005641	212805130	49.28	3399	8915
AWMGW12_2	350290	408870	397449278	49.99	1193	68562
AWMGW21_2	140571	364234	243551055	49.36	2971	12273
AMSFB2_1	256686	476134	309975457	48.21	1347	42913
AMSFB3_1	279075	540262	368236891	49.31	1561	41459
AMSFB4_1	208809	408039	305970758	47.69	2117	21095
AMSFB8_1	258883	489413	340623171	47.73	1550	33759
AMSFB11_1	245122	503542	331651356	47.83	1675	32232
AMSFB12_1	305899	462019	399504167	49.56	1516	45367
AMSFB5_1	248812	389079	327070424	48.1	1577	33499
AMSFB6_1	276747	141674	323348611	49.33	1277	52629
AMSFB9_2	267005	444399	351132296	47.5	1578	38221
AMSFB10_1	261471	539386	315350370	48.02	1335	44253
AMSFB13_2	397816	617258	451752316	49.1	1192	78157
AMSFB14_1	268443	404246	330877953	44.94	1347	42388
AMSCB2_1	406968	252908	449950004	50.11	1150	82251
AMSCB1_2	258421	533264	341448494	49.86	1556	34560
AMSCB5_2	316431	510753	429998107	48.97	1663	44199
AMSCB4_1	302325	688034	425473975	48.94	1817	37618
AMSCB3_2	216925	399266	375663379	50.13	3124	16463
AWMGB1_2	372389	368401	433738009	49.16	1248	69630
AWMGB2_1	48612	671369	101599994	48.56	5626	2190
AWMGB3_1	254504	789814	385039477	50.63	2116	24317
AWMGB9_1	112855	373620	229789388	49.13	5307	5552
AWMGB13_2	380154	343108	421920004	49.35	1161	79027
AWMGB20_1	104909	939552	199863325	47.27	3608	6012
AWMGB4_1	331785	339251	345193559	48.2	1043	75162
AWMGB10_1	138060	482099	256613577	50.88	3959	9515
AWMGB11_2	103802	400309	185792254	49.15	3293	8317
AWMGB12_2	360185	354485	446759301	50.94	1417	62275
AWMGB21_2	175219	617215	296090768	47.59	2792	14820
AWMGB5_1	198190	545213	273211598	51.68	1735	24181
AMSFZ2_1	164560	378448	199768120	48.13	1330	26862
AMSFZ3_1	15840	534671	15504083	45.08	821	3064
AMSFZ4_1	239617	342945	363950917	48.39	2123	26855
AMSFZ8_1	175209	310403	237455960	49.17	1735	24328
AMSFZ11_1	284886	372229	365378951	50.33	1468	39969
AMSFZ12_1	206502	462232	238060154	48.68	1210	37021
AMSFZ5_1	234106	262584	335929053	47.49	1929	28847
AMSFZ6_1	267704	183701	330431156	48.01	1404	46882
AMSFZ9_2	138086	278659	182659035	46.77	1670	17812
AMSFZ10_1	226236	522935	286387848	47.47	1470	34804
AMSFZ14_1	344686	424159	421263748	42.72	1330	63615
AMSCZ2_1	56733	41698	49250639	50.39	811	16239
AMSCZ5_2	200692	393991	255454644	49.34	1465	32930
AMSCZ3_1	92818	224857	126157066	49.02	1752	10960
AWMGZ1_2	348077	278516	370819782	49.58	1073	74774
AWMGZ2_1	27400	671530	56799838	48.79	4697	1385
AWMGZ3_2	19335	122703	16995005	50.49	828	5506
AWMGZ9_2	45778	212885	75884166	49.23	3406	2629
AWMGZ13_2	380059	183896	390986615	49.86	1027	87085
AWMGZ20_1	49112	512392	88564766	47.05	3131	4254
AWMGZ4_1	245163	178632	233871169	48.08	932	63827
AWMGZ7_2	154034	389369	271854142	49.6	3074	12223
AWMGZ8_2	39794	618069	86352092	48.07	7086	1487
AWMGZ11_2	118325	449283	203774065	49.71	3095	8430
AWMGZ5_1	74069	912063	98154123	52.67	1568	9432
AWMGZ6_2	81685	421393	166876419	48.6	6240	3522
AWMGZ14_1	70617	426791	173887609	48.88	8883	3063
AWMGZ15_2	119928	1514202	219079036	48.2	3401	8227
AWMGZ16_1	64475	904079	144152054	47.7	6401	3326
AWMGZ18_1	113972	939609	215088609	48.97	4080	7300
AMSFS4_1	183226	347124	237587202	46.82	1547	24179
AMSFS8_1	13578	38590	13082165	48.57	983	3692
AMSFS11_1	136509	291470	173673124	50.76	1439	20426
AMSFS12_1	234485	442629	272123755	50.98	1240	42683
AMSFS5_1	212125	216731	272664440	46.87	1541	33805
AMSFS6_1	57377	19379	47386373	50.18	796	18419
AMSFS9_2	142246	238697	176227854	48.48	1424	21406
AMSFS10_1	266046	212225	325931449	49.01	1366	43760
AMSFS13_2	8182	43976	8273208	43.9	904	1664
AMSFS14_1	304623	287768	398303230	46.09	1567	46643
AMSFS7_2	29277	100842	30212335	48.25	998	6114
AMSCS5_1	219529	510854	290615783	49.85	1605	34041
AMSCS5_2	231678	394159	290970368	49.17	1432	38819
AWMGS2_1	6781	426689	10755472	45.19	3607	267
AWMGS3_1	1255	11182	902368	43.67	688	467
AWMGS9_2	1455	8859	1100542	43.28	690	498
AWMGS13_2	1244	11134	904810	43.33	675	452
AWMGS20_1	1737	15520	1235339	44.38	660	638
AWMGS10_1	1089	12416	777827	43.53	667	403
AWMGS12_2	1031	9486	730203	42.83	660	383
AWMGS21_2	978	9981	701324	44.4	670	363
AWMGS11_2	1637	15700	1194111	43.84	669	578
AWMGS5_1	11805	464691	14543028	51.04	1240	1022
AWMGS6_2	89116	649374	188413710	48.68	5829	4594
AWMGS14_1	4736	25486	3928783	42.31	813	1534
AWMGS16_1	2345	12166	1715575	43.69	680	833
AWMGS18_2	4871	64043	4928187	46.71	1056	1181
AWMGS19_1	14701	56528	17988553	49.9	1459	2811
AMSFK3_2	925	12383	662078	43.47	655	335
AMSFK4_2	84360	462371	131136814	46.48	2424	6579
AMSFK8_1	20555	55872	21270127	45.35	1034	4587
AMSFK11_1	28620	231045	32298741	48.67	1158	5076
AMSFK12_1	1345	7736	1075959	47.4	755	434
AMSFK13_2	4696	274436	10002777	44.93	20597	66
AMSFK7_2	4063	62722	3599937	43.38	808	1108
AMSCK2_1	1375	7777	987230	42.35	674	507
AMSCK3_1	1339	16958	972533	42.84	673	478
AMSCK4_1	2394	14141	1712939	42.98	648	847
AWMGK1_1	1150	10885	824884	42.55	676	426
AWMGK2_1	4267	19322	4643129	47.67	1253	1048
AWMGK3_1	1207	12629	850188	42.81	664	455
AWMGK9_2	1017	9038	682255	45.44	601	387
AWMGK13_2	1571	4989	965947	42.47	577	662
AWMGK20_1	4309	52597	3792002	47.7	878	1344
AWMGK4_1	953	11373	662012	42.85	644	359
AWMGK7_2	1076	42297	945235	43.42	768	277
AWMGK8_2	1408	11182	1014844	46.04	665	510
AWMGK10_1	1100	8006	766930	43.28	649	412
AWMGK11_2	1152	50495	943904	42.98	747	351
AWMGK12_2	3158	5754	2498588	36.25	764	1063
AWMGK21_2	1369	10638	1002822	43.91	683	486
AWMGK5_1	1400	16767	1017235	42.03	679	502
AWMGK6_2	1568	52759	1772162	44.28	1112	220
AWMGK14_1	2063	43222	1650102	41.21	733	654
AWMGK15_2	1658	37700	1339089	43.58	748	527
AWMGK16_1	1526	13087	1158944	43.35	703	521
AWMGK18_2	1491	14529	1085996	43.03	681	543
AWMGK19_2	5121	123574	9204490	48.72	9337	180
AMSFH3_2	2711	167593	2237380	40.28	761	827
AMSFH4_1	103383	465412	146415391	46.07	1876	10171
AMSFH8_1	86421	258086	98962561	48.15	1207	15354
AMSFH11_1	5702	62968	4985700	46.43	846	1684
AMSFH12_2	37050	153167	38993957	43.52	1012	7633
AMSFH5_1	789	15054	599428	44.78	691	266
AMSFH6_1	64241	51605	65096907	45.57	1025	15477
AMSFH9_1	1606	30239	1540927	44.3	872	354
AMSFH13_1	2871	312045	7305061	47.01	51855	34
AMSCH3_1	3064	16520	2159223	42.52	638	1120
AWMGH1_2	1211	11515	864594	43.01	665	443
AWMGH2_1	1743	15069	1321907	43.93	709	599
AWMGH3_1	4032	4829	3300365	49.17	801	1275
AWMGH9_2	2987	30771	2312773	43.91	712	997
AWMGH13_2	1024	12491	722106	43.8	664	381
AWMGH20_1	95084	621880	172000153	47.16	3139	7098
AWMGH4_1	1009	15159	721098	43.13	657	365
AWMGH7_2	1523	42297	1473811	43.25	844	327
AWMGH8_2	1239	9489	882512	41.19	661	457
AWMGH10_2	1050	11059	727140	42.71	641	396
AWMGH11_2	1326	102595	1334442	43.28	893	242
AMSFO3_2	135486	622141	189666919	46.78	1779	14824
AMSFO4_1	299134	368935	417775828	46.1	1790	36749
AMSFO8_1	273314	370498	317890729	45.64	1244	48915
AMSFO11_1	236773	253801	306228563	47.35	1507	31315
AMSFO12_1	123115	637934	167009698	43.77	1715	16213
AMSFO5_1	287855	356275	348481422	46.06	1339	49829
AMSFO6_1	279170	259948	305581360	45.33	1124	54771
AMSFO9_2	197769	189870	221720747	46.98	1175	37218
AMSFO10_1	208881	401215	233467112	44.85	1137	38330
AMSFO13_2	200197	405380	291797053	44.98	2056	20012
AMSFO14_1	280388	260447	324970905	45.51	1226	50149
AMSCO2_2	268700	512954	300644773	45.7	1174	52930
AMSCO1_1	180735	363943	220671580	45.75	1347	31349
AMSCO3_1	225509	528094	299981164	46.47	1584	32265
AMSCO4_1	196110	637892	235790264	47.64	1295	31592
AMSCO5_2	170525	479928	209965189	45.69	1348	26044
AWMGO1_2	91139	362311	111066213	46.78	1394	15451
AWMGO2_1	58211	395774	107638669	48.33	3212	4776
AWMGO3_1	41040	463494	68626116	46.07	2610	4189
AWMGO9_2	116666	417590	198425289	45.91	2938	10228
AWMGO13_2	206608	269104	232921974	46.32	1183	40037
AWMGO20_1	85868	675276	159084733	46.83	3279	6498
AWMGO4_1	199109	259725	203436492	45.35	1026	46950
AWMGO7_2	190322	412397	277758134	46.2	1997	21380
AWMGO8_2	148567	920952	279987839	46.64	3711	10578
AWMGO10_1	155726	387174	264141871	47.35	2723	14734
AWMGO11_2	82362	478628	153384159	50.05	4037	5528
AWMGO12_2	137289	264657	159665040	45.87	1258	26662
AWMGO21_2	191804	856826	319689691	47.16	2611	19267
AWMGO5_1	115234	746847	158548303	45.63	1747	16767
AMSFJ2_2	110490	163908	118511324	46.3	1084	22570
AMSFJ3_1	136535	541640	198806179	47.09	1969	16636
AMSFJ4_1	245805	296823	350602387	46.06	1853	27690
AMSFJ8_1	169797	273054	185002210	45.67	1102	33948
AMSFJ11_1	83798	150491	100405067	47.69	1328	13589
AMSFJ12_1	94054	564195	121699306	43.54	1528	14793
AMSFJ5_1	193288	316330	224098360	46.26	1246	35823
AMSFJ6_1	179918	218061	196450046	45.23	1128	35655
AMSFJ9_2	282907	282676	325530440	46.56	1206	50701
AMSFJ10_1	239276	401214	256750955	45.09	1062	48001
AMSFJ13_2	297946	416889	390760101	43.94	1545	41645
AMSFJ14_1	266389	226310	309194618	45.46	1241	48264
AMSCJ2_2	275275	336724	316056023	45.6	1231	52403
AMSCJ1_1	244474	517957	317088705	46.27	1555	37343
AMSCJ5_2	115269	387000	140981738	45.74	1317	16553
AMSCJ3_1	151011	493923	191338999	46.86	1468	23256
AWMGJ1_1	195274	508473	237145084	46.73	1337	31234
AWMGJ2_1	34173	303976	45237084	45.76	1511	4788
AWMGJ3_1	56234	290587	95292433	47.38	3070	3939
AWMGJ9_1	87235	288213	133179492	45.4	2140	10534
AWMGJ13_2	76407	205527	80377399	46.65	1076	17492
AWMGJ20_1	72689	701253	146851027	46.39	4756	4379
AWMGJ4_1	55825	259465	54828912	44.48	928	12853
AWMGJ7_2	99516	357714	136577123	46.1	1789	13439
AWMGJ8_2	135377	561893	232828652	46.36	2779	12163
AWMGJ10_1	122478	335846	175740092	47.31	1853	15514
AWMGJ12_2	52039	89128	57848102	44.2	1149	10575
AWMGJ21_2	92500	856524	113289852	48.73	1376	16421
AWMGJ5_1	47420	702863	55724541	47.35	1244	8571
AWMGJ6_2	38752	140623	49030996	48.45	1462	7305

## Sheet: Table S7
Statistical information and classification level annotation of 4,075 MAGs
MAGs	Name	completeness	contamination	size	Contigs	N50	Genes	Domain	Phylum	Class	Order	Family	Genus	Species	Complete 16S rRNA	Partial 16S rRNA gene	tRNA types number	ANI (Compared with ruminant MAGs)
MAG1	MDHFO12-bin.38.fa	100	0	1734188	62	40784	1610	d__Bacteria	p__Firmicutes	c__Bacilli	o__RFN20	f__CAG-826	g__	s__	0	0	19	74.2502
MAG2	AMSFZ4-1-bin.61.fa	100	0	2032717	100	26379	2039	d__Bacteria	p__Firmicutes	c__Bacilli	o__Erysipelotrichales	f__Erysipelatoclostridiaceae	g__Kandleria	s__Kandleria	0	0	20	98.2038
MAG3	MDHFS14-1-bin.8.fa	100	0	1942840	126	27173	1704	d__Bacteria	p__Firmicutes	c__Bacilli	o__ML615J-28	f__CAG-313	g__	s__	0	1	14	75.5348
MAG4	AWMGL9-1-bin.12.fa	100	0	2688329	30	153602	2302	d__Bacteria	p__Spirochaetota	c__Spirochaetia	o__Treponematales	f__Treponemataceae	g__Treponema_D	s__Treponema_D	0	0	19	91.3496
MAG5	AWMGB10-1-bin.22.fa	100	0	2593334	27	165844	2335	d__Bacteria	p__Synergistota	c__Synergistia	o__Synergistales	f__Dethiosulfovibrionaceae	g__Pyramidobacter	s__Pyramidobacter	0	0	20	79.1063
MAG6	MDHFO27-bin.51.fa	100	0	2489648	34	153821	2317	d__Bacteria	p__Firmicutes_A	c__Clostridia	o__Oscillospirales	f__Ruminococcaceae	g__Faecalibacterium	s__	0	0	20	77.8073
MAG7	AMSFZ2-1-bin.34.fa	100	0	2486890	37	110024	2145	d__Bacteria	p__Firmicutes_A	c__Clostridia	o__Lachnospirales	f__Lachnospiraceae	g__Lachnospira	s__	0	0	15	88.3053
MAG8	AWMGZ6-2-bin.5.fa	100	0	2384624	41	76701	2208	d__Bacteria	p__Synergistota	c__Synergistia	o__Synergistales	f__Synergistaceae	g__Synergistes	s__Synergistes	0	0	19	78.5471
MAG9	g3.fa-bin.200.fa	100	0	1605805	61	42219	1604	d__Bacteria	p__Spirochaetota	c__Spirochaetia	o__	f__	g__	s__	1	0	20	82.9135
MAG10	AWMGW11-2-bin.15.fa	99.95	0	2597612	11	351132	2241	d__Bacteria	p__Spirochaetota	c__Spirochaetia	o__Treponematales	f__Treponemataceae	g__Treponema_D	s__	1	0	19	91.1059
MAG11	MDHFO13-bin.15.fa	99.89	0	3947231	27	286992	3217	d__Bacteria	p__Bacteroidota	c__Bacteroidia	o__Bacteroidales	f__Marinifilaceae	g__Odoribacter	s__	0	0	18	75.3122
MAG12	AWMGH20-1-bin.15.fa	99.88	0	1485515	101	20280	1519	d__Bacteria	p__Campylobacterota	c__Campylobacteria	o__Campylobacterales	f__Campylobacteraceae	g__Campylobacter	s__Campylobacter	0	1	19	97.9719
MAG13	MDHFG9-1-bin.2.fa	99.88	0	1520497	39	58144	1531	d__Bacteria	p__Campylobacterota	c__Campylobacteria	o__Campylobacterales	f__Campylobacteraceae	g__Campylobacter	s__Campylobacter	0	0	19	98.2781
MAG14	MDHFO25-bin.24.fa	99.88	0	1503114	14	170988	1524	d__Bacteria	p__Campylobacterota	c__Campylobacteria	o__Campylobacterales	f__Campylobacteraceae	g__Campylobacter	s__Campylobacter	0	0	19	98.2768
MAG15	MDHFO11-bin.30.fa	99.88	0	1522450	30	75642	1558	d__Bacteria	p__Campylobacterota	c__Campylobacteria	o__Campylobacterales	f__Campylobacteraceae	g__Campylobacter	s__Campylobacter	0	0	19	98.374
MAG16	MDHFO28-bin.18.fa	99.88	0	1537086	21	116984	1564	d__Bacteria	p__Campylobacterota	c__Campylobacteria	o__Campylobacterales	f__Campylobacteraceae	g__Campylobacter	s__Campylobacter	0	0	19	98.1175
MAG17	MDHFS34-1-bin.54.fa	99.88	0	1487521	39	74890	1511	d__Bacteria	p__Campylobacterota	c__Campylobacteria	o__Campylobacterales	f__Campylobacteraceae	g__Campylobacter	s__Campylobacter	0	0	19	97.7207
MAG18	MDHFS9-1-bin.70.fa	99.88	0	1477254	36	64823	1494	d__Bacteria	p__Campylobacterota	c__Campylobacteria	o__Campylobacterales	f__Campylobacteraceae	g__Campylobacter	s__Campylobacter	0	0	19	98.0376
MAG19	MDHFO19-bin.29.fa	99.67	0	2090658	88	36741	1833	d__Bacteria	p__Proteobacteria	c__Gammaproteobacteria	o__Enterobacterales	f__Succinivibrionaceae	g__Succinivibrio	s__Succinivibrio	0	0	16	98.6367
MAG20	MDHFO21-bin.79.fa	99.67	0	2118381	122	24882	1847	d__Bacteria	p__Proteobacteria	c__Gammaproteobacteria	o__Enterobacterales	f__Succinivibrionaceae	g__Succinivibrio	s__Succinivibrio	0	0	15	97.3889
MAG21	MDHFO1-bin.5.fa	99.62	0	3099638	42	111945	2447	d__Bacteria	p__Bacteroidota	c__Bacteroidia	o__Bacteroidales	f__Barnesiellaceae	g__Barnesiella	s__Barnesiella	0	0	17	98.4098
MAG22	MDHFS13-2-bin.56.fa	99.56	0	1738646	42	54258	1618	d__Bacteria	p__Firmicutes	c__Bacilli	o__ML615J-28	f__CAG-313	g__	s__	0	0	19	75.7903
MAG23	AWMGB4-1-bin.20.fa	99.52	0	2243673	33	144831	2066	d__Bacteria	p__Firmicutes_A	c__Clostridia	o__Lachnospirales	f__Lachnospiraceae	g__FD2005	s__	0	0	17	99.715
MAG24	MDHFS13-2-bin.27.fa	99.51	0	1506887	101	21756	1548	d__Bacteria	p__Campylobacterota	c__Campylobacteria	o__Campylobacterales	f__Campylobacteraceae	g__Campylobacter	s__Campylobacter	0	0	17	97.6883
MAG25	g15.fa-bin.18.fa	99.46	0	4575073	66	115987	3722	d__Bacteria	p__Bacteroidota	c__Bacteroidia	o__Bacteroidales	f__Marinifilaceae	g__Butyricimonas	s__Butyricimonas	0	0	19	98.217
MAG26	MDHFO21-bin.31.fa	99.46	0	4023536	66	96934	3380	d__Bacteria	p__Bacteroidota	c__Bacteroidia	o__Bacteroidales	f__Marinifilaceae	g__Odoribacter	s__Odoribacter	0	0	18	99.358
MAG27	MDHFO1-bin.62.fa	99.42	0	4349799	87	82835	3584	d__Bacteria	p__Bacteroidota	c__Bacteroidia	o__Bacteroidales	f__Tannerellaceae	g__Parabacteroides	s__Parabacteroides	0	0	18	91.6138
MAG28	AMSFZ4-1-bin.3.fa	99.33	0	2606475	41	98101	2280	d__Bacteria	p__Firmicutes_A	c__Clostridia	o__Lachnospirales	f__Lachnospiraceae	g__Lachnospira	s__	0	0	15	88.3147
MAG29	AWMGZ18-1-bin.31.fa	99.32	0	2712675	43	101556	2556	d__Bacteria	p__Firmicutes_A	c__Clostridia	o__Oscillospirales	f__Ruminococcaceae	g__Ruminococcus_D	s__Ruminococcus_D	0	0	18	97.9343
MAG30	AMSFW8-1-bin.68.fa	99.3	0	2654397	74	50063	2239	d__Bacteria	p__Spirochaetota	c__Spirochaetia	o__Treponematales	f__Treponemataceae	g__Treponema_D	s__Treponema_D	0	0	19	98.0687
MAG31	MDHFO4-bin.38.fa	99.3	0	2662422	33	117213	2384	d__Bacteria	p__Spirochaetota	c__Spirochaetia	o__Treponematales	f__Treponemataceae	g__Treponema_F	s__	0	0	19	98.7115
MAG32	g5.fa-bin.153.fa	99.2	0	2534560	34	138930	2129	d__Bacteria	p__Spirochaetota	c__Spirochaetia	o__Treponematales	f__Treponemataceae	g__Treponema_D	s__	0	0	19	78.795
MAG33	MDHFT7-1-bin.30.fa	99.19	0	1786589	35	114291	1554	d__Bacteria	p__Bacteroidota	c__Bacteroidia	o__Bacteroidales	f__Paludibacteraceae	g__RUG163	s__	0	0	17	98.0321
MAG34	AMSFO12-1-bin.38.fa	99.14	0	1540263	18	132383	1586	d__Bacteria	p__Campylobacterota	c__Campylobacteria	o__Campylobacterales	f__Campylobacteraceae	g__Campylobacter	s__Campylobacter	0	0	19	97.9928
MAG35	MDHFT27-1-bin.22.fa	99.14	0	1459757	56	40590	1485	d__Bacteria	p__Campylobacterota	c__Campylobacteria	o__Campylobacterales	f__Campylobacteraceae	g__Campylobacter	s__Campylobacter	0	0	18	98.0027
MAG36	AWMGS6-2-bin.52.fa	99.08	0	2422414	116	35189	2117	d__Bacteria	p__Proteobacteria	c__Gammaproteobacteria	o__Enterobacterales	f__Succinivibrionaceae	g__Succinivibrio	s__Succinivibrio	0	0	17	95.8921
MAG37	MDHFO5-bin.2.fa	99.08	0	2223900	93	31741	1931	d__Bacteria	p__Actinobacteriota	c__Coriobacteriia	o__Coriobacteriales	f__Atopobiaceae	g__Olsenella_C	s__Olsenella_C	0	0	19	78.1844
MAG38	g5.fa-bin.3.fa	99.06	0	2657688	131	32811	2482	d__Bacteria	p__Firmicutes	c__Bacilli	o__Erysipelotrichales	f__Erysipelotrichaceae	g__Absiella	s__Absiella	0	1	20	74.244
MAG39	AMSCB5-2-bin.1.fa	99.05	0	2774840	67	65671	2631	d__Bacteria	p__Firmicutes_C	c__Negativicutes	o__Selenomonadales	f__Selenomonadaceae	g__Selenomonas_A	s__	0	1	19	89.7017
MAG40	MDHFO29-bin.43.fa	99.04	0	2530431	112	36055	2049	d__Bacteria	p__Bacteroidota	c__Bacteroidia	o__Bacteroidales	f__Rikenellaceae	g__Alistipes_A	s__Alistipes_A	0	0	18	76.6313
MAG41	g5.fa-bin.84.fa	98.98	0	1099830	5	180590	942	d__Bacteria	p__Verrucomicrobiota_A	c__Chlamydiia	o__Chlamydiales	f__Chlamydiaceae	g__Chlamydophila	s__Chlamydophila	1	0	20	74.8147
MAG42	AMSFO11-1-bin.36.fa	98.95	0	2675472	50	77256	2456	d__Bacteria	p__Spirochaetota	c__Spirochaetia	o__Treponematales	f__Treponemataceae	g__Treponema_F	s__	0	0	19	98.7821
MAG43	AMSCS5-1-bin.56.fa	98.94	0	2588024	89	49408	2313	d__Bacteria	p__Firmicutes_A	c__Clostridia	o__Saccharofermentanales	f__Saccharofermentanaceae	g__Saccharofermentans	s__	0	0	19	89.4568
MAG44	MDHFO21-bin.18.fa	98.92	0	1816657	21	171191	1770	d__Bacteria	p__Proteobacteria	c__Alphaproteobacteria	o__RF32	f__CAG-239	g__CAG-495	s__CAG-495	0	0	19	98.2721
MAG45	AMSCL3-1-bin.65.fa	98.88	0	1444600	11	272400	1292	d__Bacteria	p__Firmicutes	c__Bacilli	o__RFN20	f__CAG-826	g__	s__	0	0	20	93.9988
MAG46	MDHFO30-bin.23.fa	98.76	0	2957044	33	146106	2338	d__Bacteria	p__Bacteroidota	c__Bacteroidia	o__Bacteroidales	f__Rikenellaceae	g__Alistipes	s__Alistipes	0	0	19	97.9558
MAG47	MDHFO20-bin.21.fa	98.68	0	2621470	29	129760	2281	d__Bacteria	p__Bacteroidota	c__Bacteroidia	o__Bacteroidales	f__Muribaculaceae	g__Paramuribaculum	s__	0	0	20	76.0272
MAG48	MDHFO3-bin.21.fa	98.67	0	1432792	59	34872	1330	d__Bacteria	p__Firmicutes	c__Bacilli	o__ML615J-28	f__CAG-313	g__	s__	1	0	16	78.8303
MAG49	MDHFS18-1-bin.27.fa	98.67	0	2133194	176	17329	1848	d__Bacteria	p__Firmicutes	c__Bacilli	o__ML615J-28	f__CAG-313	g__	s__	0	1	19	96.8536
MAG50	MDHFS6-1-bin.60.fa	98.67	0	2097252	114	32440	1871	d__Bacteria	p__Firmicutes	c__Bacilli	o__ML615J-28	f__CAG-313	g__	s__	0	0	12	97.8001
MAG51	AMSFO11-1-bin.20.fa	98.67	0	1685122	126	20896	1529	d__Bacteria	p__Firmicutes	c__Bacilli	o__ML615J-28	f__CAG-313	g__	s__	0	0	17	76.0848
MAG52	MDHFO8-bin.29.fa	98.67	0	2969623	53	87113	2480	d__Bacteria	p__Bacteroidota	c__Bacteroidia	o__Bacteroidales	f__Bacteroidaceae	g__Prevotella	s__	0	0	17	77.7521
MAG53	MDHFG34-2-bin.28.fa	98.66	0	2643810	63	77914	2448	d__Bacteria	p__Firmicutes_A	c__Clostridia	o__Lachnospirales	f__Lachnospiraceae	g__CAG-303	s__	0	0	17	88.7108
MAG54	CF20-bin.20.fa	98.66	0	1802041	47	49688	1569	d__Bacteria	p__Bacteroidota	c__Bacteroidia	o__Bacteroidales	f__Paludibacteraceae	g__RUG163	s__	0	0	18	98.2336
MAG55	JHFTF15-bin.27.fa	98.66	0	1858830	33	117207	1607	d__Bacteria	p__Bacteroidota	c__Bacteroidia	o__Bacteroidales	f__Paludibacteraceae	g__RUG163	s__	0	0	19	98.2585
MAG56	MDHFS5-1-bin.1.fa	98.6	0	2600266	88	39816	2355	d__Bacteria	p__Spirochaetota	c__Spirochaetia	o__Treponematales	f__Treponemataceae	g__Treponema_F	s__	0	0	18	97.401
MAG57	MDHFS5-1-bin.97.fa	98.6	0	2353840	61	73625	2076	d__Bacteria	p__Firmicutes_A	c__Clostridia	o__UBA1212	f__UBA1255	g__	s__	0	0	18	98.6437
MAG58	AMSFB11-1-bin.58.fa	98.57	0	3329044	92	60588	2679	d__Bacteria	p__Bacteroidota	c__Bacteroidia	o__Bacteroidales	f__Salinivirgaceae	g__	s__	0	0	19	77.7197
MAG59	AWMGW7-2-bin.40.fa	98.5	0	3005626	39	128068	2644	d__Bacteria	p__Spirochaetota	c__Spirochaetia	o__Treponematales	f__Treponemataceae	g__Treponema_D	s__	0	0	19	85.4193
MAG60	MDHFO25-bin.23.fa	98.46	0	4775219	44	155308	3872	d__Bacteria	p__Bacteroidota	c__Bacteroidia	o__Bacteroidales	f__Tannerellaceae	g__Parabacteroides	s__Parabacteroides	0	0	18	75.7559
MAG61	MDHFO27-bin.9.fa	98.43	0	2306603	133	25395	2008	d__Bacteria	p__Proteobacteria	c__Gammaproteobacteria	o__Enterobacterales	f__Succinivibrionaceae	g__Succinivibrio	s__Succinivibrio	0	0	15	97.5015
MAG62	AWMGW7-2-bin.54.fa	98.39	0	2154534	14	291508	1814	d__Bacteria	p__Bacteroidota	c__Bacteroidia	o__Bacteroidales	f__P3	g__Phil12	s__Phil12	0	0	19	98.1543
MAG63	AWMGL20-1-bin.13.fa	98.39	0	2134182	14	203443	1808	d__Bacteria	p__Bacteroidota	c__Bacteroidia	o__Bacteroidales	f__P3	g__Phil12	s__Phil12	0	0	19	97.7432
MAG64	AWMGL11-2-bin.14.fa	98.39	0	2086249	13	286629	1756	d__Bacteria	p__Bacteroidota	c__Bacteroidia	o__Bacteroidales	f__P3	g__Phil12	s__Phil12	0	0	19	97.7121
MAG65	AWMGL8-2-bin.18.fa	98.39	0	2203679	21	130930	1873	d__Bacteria	p__Bacteroidota	c__Bacteroidia	o__Bacteroidales	f__P3	g__Phil12	s__Phil12	0	0	19	97.9586
MAG66	AMSCB5-2-bin.35.fa	98.39	0	2050563	12	268293	1720	d__Bacteria	p__Bacteroidota	c__Bacteroidia	o__Bacteroidales	f__P3	g__Phil12	s__Phil12	0	0	19	97.4184
MAG67	MDHFO28-bin.45.fa	98.39	0	2466998	17	230511	2380	d__Bacteria	p__Firmicutes_A	c__Clostridia	o__Christensenellales	f__CAG-138	g__UBA1685	s__UBA1685	0	0	19	77.2845
MAG68	MDHFG24-1-bin.11.fa	98.39	0	2586860	60	76893	2022	d__Bacteria	p__Bacteroidota	c__Bacteroidia	o__Bacteroidales	f__Paludibacteraceae	g__	s__	0	1	18	96.1062
MAG69	AMSFW9-2-bin.18.fa	98.32	0	3092615	48	99123	2530	d__Bacteria	p__Firmicutes_A	c__Clostridia	o__Lachnospirales	f__Lachnospiraceae	g__Eubacterium_Q	s__	0	0	18	81.6546
MAG70	AWMGO21-2-bin.7.fa	98.25	0	2731309	61	83077	2647	d__Bacteria	p__Firmicutes_A	c__Clostridia	o__Oscillospirales	f__Oscillospiraceae	g__CAG-110	s__	0	0	19	81.6406
MAG71	MDHFT32-1-bin.24.fa	98.23	0	2853366	49	106357	2584	d__Bacteria	p__Spirochaetota	c__Spirochaetia	o__Treponematales	f__Treponemataceae	g__Treponema_F	s__	0	0	19	97.5653
MAG72	MDHFO20-bin.25.fa	98.15	0	2664011	68	64011	2428	d__Bacteria	p__Firmicutes_A	c__Clostridia	o__Oscillospirales	f__Ruminococcaceae	g__Ruminiclostridium_E	s__Ruminiclostridium_E	0	0	17	85.906
MAG73	AWMGW21-2-bin.32.fa	98.15	0	2530810	38	105808	2181	d__Bacteria	p__Bacteroidota	c__Bacteroidia	o__Bacteroidales	f__Bacteroidaceae	g__Prevotella	s__Prevotella	0	0	18	98.0401
MAG74	MDHFO20-bin.40.fa	98.14	0	4434090	96	84824	3644	d__Bacteria	p__Bacteroidota	c__Bacteroidia	o__Bacteroidales	f__Bacteroidaceae	g__Bacteroides_B	s__Bacteroides_B	0	0	19	93.7264
MAG75	AMSCO5-2-bin.8.fa	98.11	0	2379766	57	55833	1899	d__Bacteria	p__Bacteroidota	c__Bacteroidia	o__Bacteroidales	f__Barnesiellaceae	g__Barnesiella	s__	0	0	17	79.1075
MAG76	AMSCO1-1-bin.2.fa	98.11	0	2148479	42	73015	1754	d__Bacteria	p__Bacteroidota	c__Bacteroidia	o__Bacteroidales	f__Barnesiellaceae	g__Barnesiella	s__	0	0	17	98.2686
MAG77	MDHFT23-1-bin.43.fa	98.08	0	2510077	75	57080	2265	d__Bacteria	p__Spirochaetota	c__Spirochaetia	o__Treponematales	f__Treponemataceae	g__Treponema_F	s__	0	0	19	98.7397
MAG78	MDHFO27-bin.61.fa	98.07	0	1769908	67	45101	1511	d__Bacteria	p__Actinobacteriota	c__Actinobacteria	o__Actinomycetales	f__Bifidobacteriaceae	g__Bifidobacterium	s__Bifidobacterium	0	0	20	99.1617
MAG79	AWMGL11-2-bin.25.fa	98.06	0	2253001	57	60622	1848	d__Bacteria	p__Bacteroidota	c__Bacteroidia	o__Bacteroidales	f__Bacteroidaceae	g__Prevotella	s__Prevotella	0	0	16	98.3821
MAG80	AWMGO20-1-bin.29.fa	98.06	0	1919975	25	109693	1608	d__Bacteria	p__Bacteroidota	c__Bacteroidia	o__Bacteroidales	f__Rikenellaceae	g__Alistipes	s__	0	0	17	98.8359
MAG81	AMSCL3-1-bin.96.fa	98.04	0	2632613	52	75305	2258	d__Bacteria	p__Firmicutes_A	c__Clostridia	o__Oscillospirales	f__CAG-272	g__UBA1248	s__	0	0	16	79.8799
MAG82	MDHFO28-bin.49.fa	97.99	0	2160885	69	65110	2073	d__Bacteria	p__Firmicutes_A	c__Clostridia	o__Oscillospirales	f__Acutalibacteraceae	g__An172	s__An172	0	0	17	75.5701
MAG83	MDHFO5-bin.31.fa	97.99	0	2726936	25	194573	2493	d__Bacteria	p__Firmicutes_A	c__Clostridia	o__Lachnospirales	f__Lachnospiraceae	g__CAG-127	s__	0	0	17	98.5524
MAG84	MDHFO28-bin.16.fa	97.96	0	2554393	46	81364	2340	d__Bacteria	p__Firmicutes_A	c__Clostridia	o__Oscillospirales	f__Ruminococcaceae	g__Fournierella	s__	0	0	17	77.2904
MAG85	GXFCY10-bin.54.fa	97.9	0	2408371	32	146196	2071	d__Bacteria	p__Spirochaetota	c__Spirochaetia	o__Treponematales	f__Treponemataceae	g__Treponema_D	s__	1	0	18	96.1359
MAG86	MDHFG31-2-bin.2.fa	97.9	0	2532875	78	56656	2127	d__Bacteria	p__Spirochaetota	c__Spirochaetia	o__Treponematales	f__Treponemataceae	g__Treponema_D	s__	0	0	17	96.4126
MAG87	MDHFO6-bin.32.fa	97.88	0	2019892	55	82700	1987	d__Bacteria	p__Firmicutes	c__Bacilli	o__Erysipelotrichales	f__Erysipelotrichaceae	g__	s__	0	0	20	74.2158
MAG88	AWMGB9-1-bin.45.fa	97.87	0	2139468	31	107000	1854	d__Bacteria	p__Firmicutes_A	c__Clostridia	o__Peptostreptococcales	f__Anaerovoracaceae	g__UBA3871	s__UBA3871	0	1	18	98.2805
MAG89	AMSFW3-2-bin.53.fa	97.87	0	1836479	56	50483	1570	d__Bacteria	p__Firmicutes_A	c__Clostridia	o__Peptostreptococcales	f__Anaerovoracaceae	g__UBA3871	s__UBA3871	0	0	19	97.8047
MAG90	g5.fa-bin.580.fa	97.87	0	2335471	87	39803	2114	d__Bacteria	p__Firmicutes_A	c__Clostridia	o__Peptostreptococcales	f__Anaerovoracaceae	g__	s__	1	0	19	99.4527
MAG91	AWMGB9-1-bin.8.fa	97.85	0	2039007	69	45538	1704	d__Bacteria	p__Bacteroidota	c__Bacteroidia	o__Bacteroidales	f__P3	g__Phil12	s__Phil12	0	0	19	97.8437
MAG92	AWMGZ18-1-bin.24.fa	97.85	0	1965836	71	46991	1654	d__Bacteria	p__Bacteroidota	c__Bacteroidia	o__Bacteroidales	f__P3	g__Phil12	s__Phil12	0	0	20	97.5976
MAG93	MDHFT10-1-bin.42.fa	97.85	0	1573361	18	117566	1546	d__Bacteria	p__Proteobacteria	c__Alphaproteobacteria	o__RF32	f__CAG-239	g__CAG-495	s__	0	0	20	97.7007
MAG94	MDHFO4-bin.52.fa	97.85	0	1869470	30	102811	1871	d__Bacteria	p__Proteobacteria	c__Alphaproteobacteria	o__RF32	f__CAG-239	g__CAG-495	s__CAG-495	0	0	19	97.6149
MAG95	AMSFO12-1-bin.17.fa	97.85	0	1403024	55	41013	1369	d__Bacteria	p__Proteobacteria	c__Alphaproteobacteria	o__RF32	f__CAG-239	g__CAG-495	s__	0	1	18	98.7326
MAG96	MDHFO23-bin.36.fa	97.85	0	1802582	29	79215	1768	d__Bacteria	p__Proteobacteria	c__Alphaproteobacteria	o__RF32	f__CAG-239	g__CAG-495	s__CAG-495	0	0	19	99.2409
MAG97	MDHFG27-2-bin.24.fa	97.85	0	1466730	85	23351	1420	d__Bacteria	p__Proteobacteria	c__Alphaproteobacteria	o__RF32	f__CAG-239	g__CAG-495	s__	0	0	18	80.0937
MAG98	AMSCB4-1-bin.80.fa	97.85	0	2341509	19	240234	2078	d__Bacteria	p__Bacteroidota	c__Bacteroidia	o__Bacteroidales	f__WCHB1-69	g__UBA1205	s__UBA1205	0	0	19	98.4577
MAG99	MDHFG8-1-bin.53.fa	97.85	0	2616535	41	97515	2034	d__Bacteria	p__Bacteroidota	c__Bacteroidia	o__Bacteroidales	f__Paludibacteraceae	g__	s__	0	0	18	96.6349
MAG100	MDHFG29-2-bin.23.fa	97.85	0	2314750	17	187564	1850	d__Bacteria	p__Bacteroidota	c__Bacteroidia	o__Bacteroidales	f__UBA1402	g__UBA1757	s__	0	1	19	97.0291
MAG101	AWMGZ18-1-bin.25.fa	97.76	0	1582968	38	69420	1393	d__Bacteria	p__Proteobacteria	c__Alphaproteobacteria	o__Acetobacterales	f__Acetobacteraceae	g__Acetobacter	s__	0	0	19	99.2123
MAG102	YF16-bin.23.fa	97.74	0	2504098	39	88231	2170	d__Bacteria	p__Fibrobacterota	c__Fibrobacteria	o__Fibrobacterales	f__Fibrobacteraceae	g__UBA1765	s__	0	0	19	96.9704
MAG103	MDHFO23-bin.34.fa	97.74	0	2889822	9	356922	2515	d__Bacteria	p__Fibrobacterota	c__Fibrobacteria	o__Fibrobacterales	f__Fibrobacteraceae	g__Fibrobacter_A	s__Fibrobacter_A	0	0	19	83.4
MAG104	g16.fa-bin.21.fa	97.74	0	2408454	48	77483	1982	d__Bacteria	p__Bacteroidota	c__Bacteroidia	o__Bacteroidales	f__Muribaculaceae	g__CAG-873	s__	0	0	19	98.6936
MAG105	MDHFO3-bin.27.fa	97.73	0	2295181	101	43151	2040	d__Bacteria	p__Firmicutes_A	c__Clostridia	o__UBA1212	f__UBA1255	g__	s__	0	0	17	98.619
MAG106	AMSFL9-2-bin.24.fa	97.7	0	3071375	242	18947	2571	d__Bacteria	p__Firmicutes_A	c__Clostridia	o__Lachnospirales	f__Lachnospiraceae	g__UBA9722	s__UBA9722	0	0	15	74.5187
MAG107	MDHFO9-bin.43.fa	97.65	0	1975992	57	54972	1850	d__Bacteria	p__Firmicutes_A	c__Clostridia	o__Oscillospirales	f__Acutalibacteraceae	g__CAG-180	s__	0	0	15	74.8766
MAG108	AWMGZ18-1-bin.44.fa	97.65	0	3323306	161	32280	2850	d__Bacteria	p__Firmicutes_A	c__Clostridia	o__Lachnospirales	f__Lachnospiraceae	g__Eubacterium_Q	s__	0	0	18	97.6072
MAG109	AWMGZ14-1-bin.13.fa	97.63	0	2453636	141	28182	2280	d__Bacteria	p__Spirochaetota	c__Spirochaetia	o__Sphaerochaetales	f__Sphaerochaetaceae	g__RUG023	s__RUG023	0	0	17	74.5852
MAG110	g10.fa-bin.53.fa	97.63	0	1773704	78	36859	1516	d__Bacteria	p__Spirochaetota	c__Spirochaetia	o__	f__	g__	s__	0	0	19	73.8746
MAG111	MDHFO6-bin.29.fa	97.62	0	2712067	66	73716	2457	d__Bacteria	p__Firmicutes_A	c__Clostridia	o__Oscillospirales	f__Ruminococcaceae	g__Gemmiger	s__Gemmiger	0	0	17	75.9427
MAG112	MDHFO5-bin.86.fa	97.61	0	2731469	22	234051	2295	d__Bacteria	p__Bacteroidota	c__Bacteroidia	o__Bacteroidales	f__Muribaculaceae	g__Muribaculum	s__Muribaculum	0	0	18	76.1649
MAG113	AMSFO3-2-bin.41.fa	97.6	0	1885604	39	88326	1510	d__Bacteria	p__Bacteroidota	c__Bacteroidia	o__Bacteroidales	f__Rikenellaceae	g__Alistipes	s__	0	0	18	97.45
MAG114	AWMGO5-1-bin.3.fa	97.58	0	2700189	22	220969	2159	d__Bacteria	p__Bacteroidota	c__Bacteroidia	o__Bacteroidales	f__F082	g__F082	s__	0	0	19	97.2123
MAG115	GXFCY24-bin.86.fa	97.58	0	2990342	57	81204	2407	d__Bacteria	p__Bacteroidota	c__Bacteroidia	o__Bacteroidales	f__F082	g__F082	s__	1	0	21	95.9322
MAG116	AWMGO21-2-bin.50.fa	97.58	0	3141096	33	121600	2452	d__Bacteria	p__Bacteroidota	c__Bacteroidia	o__Bacteroidales	f__F082	g__F082	s__	0	0	19	97.4324
MAG117	AWMGZ6-2-bin.55.fa	97.58	0	2296867	13	369382	1990	d__Bacteria	p__Bacteroidota	c__Bacteroidia	o__Bacteroidales	f__F082	g__F082	s__	0	0	19	97.6721
MAG118	AMSFB6-1-bin.11.fa	97.55	0	2379246	80	51522	1970	d__Bacteria	p__Spirochaetota	c__Spirochaetia	o__Treponematales	f__Treponemataceae	g__Treponema_D	s__Treponema_D	0	0	17	96.5391
MAG119	MDHFO18-bin.31.fa	97.47	0	4545948	48	118375	3720	d__Bacteria	p__Bacteroidota	c__Bacteroidia	o__Bacteroidales	f__Tannerellaceae	g__Parabacteroides	s__Parabacteroides	0	0	17	75.7602
MAG120	MDHFS6-1-bin.46.fa	97.43	0	2207607	42	95369	1976	d__Bacteria	p__Firmicutes_A	c__Clostridia	o__Oscillospirales	f__CAG-272	g__	s__	0	0	14	98.2475
MAG121	AWMGW7-2-bin.44.fa	97.43	0	2636829	38	110082	2198	d__Bacteria	p__Bacteroidota	c__Bacteroidia	o__Bacteroidales	f__Bacteroidaceae	g__Prevotella	s__Prevotella	0	0	18	95.9324
MAG122	MDHFG13-1-bin.29.fa	97.39	0	1961436	55	58443	1685	d__Bacteria	p__Firmicutes_A	c__Clostridia	o__Oscillospirales	f__CAG-272	g__	s__	0	0	15	97.846
MAG123	MDHFO5-bin.29.fa	97.38	0	1525652	41	52906	1407	d__Bacteria	p__Firmicutes	c__Bacilli	o__RFN20	f__CAG-288	g__CAG-288	s__CAG-288	0	0	19	74.493
MAG124	AWMGO11-2-bin.15.fa	97.36	0	2660860	172	24588	2588	d__Bacteria	p__Firmicutes_A	c__Clostridia	o__Oscillospirales	f__Oscillospiraceae	g__Intestinimonas	s__Intestinimonas	0	0	13	76.1916
MAG125	MDHFS9-1-bin.40.fa	97.36	0	2262931	76	46410	1865	d__Bacteria	p__Bacteroidota	c__Bacteroidia	o__Bacteroidales	f__Barnesiellaceae	g__Barnesiella	s__	0	0	17	98.6259
MAG126	MDHFG35-2-bin.80.fa	97.33	0	2045044	77	38081	1839	d__Bacteria	p__Firmicutes	c__Bacilli	o__Acholeplasmatales	f__CAG-307	g__UBA7004	s__	0	0	19	82.9104
MAG127	MDHFG5-2-bin.42.fa	97.33	0	1834277	109	25241	1615	d__Bacteria	p__Firmicutes	c__Bacilli	o__ML615J-28	f__CAG-313	g__	s__	0	0	15	75.4981
MAG128	AWMGO8-2-bin.25.fa	97.33	0	2011461	154	17844	1675	d__Bacteria	p__Firmicutes	c__Bacilli	o__ML615J-28	f__CAG-698	g__CAG-698	s__	1	0	19	75.5192
MAG129	GXFCY2-bin.41.fa	97.33	0	1605221	91	31047	1462	d__Bacteria	p__Firmicutes	c__Bacilli	o__ML615J-28	f__CAG-698	g__	s__	0	0	15	75.592
MAG130	MDHFT21-1-bin.20.fa	97.33	0	1701402	54	82386	1601	d__Bacteria	p__Firmicutes	c__Bacilli	o__ML615J-28	f__CAG-698	g__Tener-01	s__	0	0	19	75.5911
MAG131	MDHFS15-1-bin.32.fa	97.32	0	1548582	61	51014	1534	d__Bacteria	p__Firmicutes_A	c__Clostridia	o__	f__	g__	s__	0	0	13	76.3934
MAG132	AMSFW8-1-bin.33.fa	97.32	0	3396788	112	52259	3037	d__Bacteria	p__Firmicutes_A	c__Clostridia	o__Oscillospirales	f__Ruminococcaceae	g__Ruminococcus	s__	0	0	20	80.4369
MAG133	AWMGZ15-2-bin.22.fa	97.32	0	3001963	22	198882	2663	d__Bacteria	p__Firmicutes_A	c__Clostridia	o__Oscillospirales	f__Ruminococcaceae	g__Ruminococcus	s__	0	0	19	80.2674
MAG134	MDHFG14-2-bin.26.fa	97.32	0	2593074	53	66233	2316	d__Bacteria	p__Firmicutes_A	c__Clostridia	o__Lachnospirales	f__Lachnospiraceae	g__CAG-303	s__	0	0	18	82.1232
MAG135	MDHFS19-1-bin.42.fa	97.32	0	2351642	101	35552	2208	d__Bacteria	p__Firmicutes_A	c__Clostridia	o__Lachnospirales	f__Lachnospiraceae	g__CAG-127	s__	0	0	12	96.7294
MAG136	MDHFS33-1-bin.30.fa	97.32	0	3028568	94	57731	2763	d__Bacteria	p__Firmicutes_A	c__Clostridia	o__Lachnospirales	f__Lachnospiraceae	g__CAG-127	s__	0	0	19	83.9882
MAG137	AMSCW3-1-bin.27.fa	97.31	0	2128982	12	341945	1819	d__Bacteria	p__Bacteroidota	c__Bacteroidia	o__Bacteroidales	f__P3	g__Phil12	s__Phil12	0	0	20	98.0814
MAG138	MDHFO25-bin.2.fa	97.31	0	4427862	72	96231	3638	d__Bacteria	p__Bacteroidota	c__Bacteroidia	o__Bacteroidales	f__Marinifilaceae	g__Butyricimonas	s__Butyricimonas	0	0	19	98.3239
MAG139	AWMGW13-2-bin.23.fa	97.31	0	2153451	44	109124	1843	d__Bacteria	p__Bacteroidota	c__Bacteroidia	o__Bacteroidales	f__F082	g__F082	s__	0	0	19	97.7277
MAG140	GXFCY18-bin.32.fa	97.31	0	2320331	31	114253	1870	d__Bacteria	p__Bacteroidota	c__Bacteroidia	o__Bacteroidales	f__UBA1402	g__UBA1757	s__	0	0	18	96.814
MAG141	MDHFO2-bin.17.fa	97.28	0	2681306	34	97458	2253	d__Bacteria	p__Verrucomicrobiota	c__Verrucomicrobiae	o__Verrucomicrobiales	f__Akkermansiaceae	g__Akkermansia	s__Akkermansia	0	0	19	75.0952
MAG142	g10.fa-bin.915.fa	97.2	0	2168365	45	68343	1864	d__Bacteria	p__Spirochaetota	c__Spirochaetia	o__Treponematales	f__Treponemataceae	g__Treponema_D	s__	0	0	19	99.3804
MAG143	GXFCY24-bin.38.fa	97.2	0	2181031	61	63441	1910	d__Bacteria	p__Firmicutes_A	c__Clostridia	o__UBA1212	f__UBA1255	g__	s__	0	0	13	98.458
MAG144	AWMGZ14-1-bin.23.fa	97.15	0	2013328	149	24595	1912	d__Bacteria	p__Firmicutes_C	c__Negativicutes	o__Selenomonadales	f__Selenomonadaceae	g__Schwartzia	s__Schwartzia	0	0	19	97.3409
MAG145	AWMGO10-1-bin.39.fa	97.14	0	2371341	32	140071	1899	d__Bacteria	p__Bacteroidota	c__Bacteroidia	o__Bacteroidales	f__Barnesiellaceae	g__Barnesiella	s__	0	0	19	97.8591
MAG146	AWMGJ1-1-bin.19.fa	97.12	0	2016130	27	102063	1653	d__Bacteria	p__Bacteroidota	c__Bacteroidia	o__Bacteroidales	f__Rikenellaceae	g__Alistipes	s__	0	0	18	84.4424
MAG147	AMSCO2-2-bin.33.fa	97.11	0	1390458	79	27740	1380	d__Bacteria	p__Campylobacterota	c__Campylobacteria	o__Campylobacterales	f__Campylobacteraceae	g__Campylobacter	s__Campylobacter	0	0	19	97.7566
MAG148	JHFTF11-bin.18.fa	97.11	0	2521742	114	45690	2377	d__Bacteria	p__Firmicutes_A	c__Clostridia	o__Oscillospirales	f__Oscillospiraceae	g__CAG-110	s__	0	0	15	80.055
MAG149	g5.fa-bin.949.fa	97.04	0	3550520	284	16773	3056	d__Bacteria	p__Desulfobacterota_A	c__Desulfovibrionia	o__Desulfovibrionales	f__Desulfovibrionaceae	g__Bilophila	s__Bilophila	0	0	19	76.2444
MAG150	AWMGZ5-1-bin.17.fa	97.04	0	2584260	12	419343	2257	d__Bacteria	p__Bacteroidota	c__Bacteroidia	o__Bacteroidales	f__F082	g__F082	s__	0	1	19	99.581
MAG151	AMSFZ3-1-bin.3.fa	97.04	0	2235074	9	405900	1929	d__Bacteria	p__Bacteroidota	c__Bacteroidia	o__Bacteroidales	f__F082	g__F082	s__	0	0	19	97.0291
MAG152	AMSFB8-1-bin.16.fa	97.03	0	2718598	38	104681	2374	d__Bacteria	p__Spirochaetota	c__Spirochaetia	o__Treponematales	f__Treponemataceae	g__Treponema_D	s__Treponema_D	0	0	18	97.8889
MAG153	AMSFH8-1-bin.1.fa	96.98	0	2171919	43	82077	2001	d__Bacteria	p__Firmicutes_A	c__Clostridia	o__Oscillospirales	f__Acutalibacteraceae	g__CAG-180	s__CAG-180	0	0	19	96.073
MAG154	GXFCY31-bin.77.fa	96.98	0	1823298	55	45767	1704	d__Bacteria	p__Firmicutes_A	c__Clostridia	o__Oscillospirales	f__CAG-272	g__	s__	0	0	15	89.0876
MAG155	MDHFO29-bin.102.fa	96.98	0	2345757	80	38965	2164	d__Bacteria	p__Firmicutes_A	c__Clostridia	o__Lachnospirales	f__Lachnospiraceae	g__Eubacterium_F	s__	0	0	14	76.7898
MAG156	MDHFG7-2-bin.8.fa	96.96	0	1858804	60	51291	1501	d__Bacteria	p__Bacteroidota	c__Bacteroidia	o__Bacteroidales	f__Rikenellaceae	g__Alistipes	s__	0	0	13	97.9436
MAG157	g17.fa-bin.255.fa	96.88	0	1918895	60	54662	1695	d__Bacteria	p__Proteobacteria	c__Gammaproteobacteria	o__Burkholderiales	f__Burkholderiaceae	g__Duodenibacillus	s__	0	0	18	76.8549
MAG158	MDHFG10-1-bin.23.fa	96.88	0	1921019	48	77599	1560	d__Bacteria	p__Bacteroidota	c__Bacteroidia	o__Bacteroidales	f__Rikenellaceae	g__Tidjanibacter	s__	0	0	18	82.1064
MAG159	MDHFS2-1-bin.8.fa	96.85	0	2746183	77	47545	2513	d__Bacteria	p__Spirochaetota	c__Spirochaetia	o__Treponematales	f__Treponemataceae	g__Treponema_F	s__	0	0	19	97.6627
MAG160	CF26-bin.36.fa	96.8	0	2897057	145	34968	2476	d__Bacteria	p__Spirochaetota	c__GWE2-31-10	o__GWE2-31-10	f__GWE2-31-10	g__	s__	0	0	18	97.4919
MAG161	AMSFJ11-1-bin.9.fa	96.79	0	2006658	67	46443	1670	d__Bacteria	p__Bacteroidota	c__Bacteroidia	o__Bacteroidales	f__Rikenellaceae	g__Alistipes	s__	0	0	15	97.9837
MAG162	g6.fa-bin.246.fa	96.77	0	1489793	26	95061	1442	d__Bacteria	p__Proteobacteria	c__Alphaproteobacteria	o__RF32	f__CAG-239	g__CAG-495	s__	0	0	19	77.135
MAG163	AWMGJ20-1-bin.34.fa	96.77	0	1849414	22	168974	1784	d__Bacteria	p__Proteobacteria	c__Alphaproteobacteria	o__RF32	f__CAG-239	g__CAG-495	s__	0	0	19	77.3833
MAG164	MDHFO13-bin.35.fa	96.77	0	1763541	93	23618	1696	d__Bacteria	p__Proteobacteria	c__Alphaproteobacteria	o__RF32	f__CAG-239	g__CAG-495	s__	0	0	18	77.653
MAG165	AMSFB12-1-bin.27.fa	96.77	0	1350551	40	48039	1347	d__Bacteria	p__Proteobacteria	c__Alphaproteobacteria	o__RF32	f__CAG-239	g__51-20	s__	0	0	18	81.1929
MAG166	g10.fa-bin.950.fa	96.77	0	2225634	178	23372	1890	d__Bacteria	p__Spirochaetota	c__Spirochaetia	o__Treponematales	f__Treponemataceae	g__GCA-2749205	s__	1	0	19	98.1595
MAG167	AMSFJ3-1-bin.11.fa	96.77	0	2701727	53	94806	2229	d__Bacteria	p__Bacteroidota	c__Bacteroidia	o__Bacteroidales	f__P3	g__UBA1217	s__	0	0	17	97.4352
MAG168	MDHFG19-2-bin.24.fa	96.7	0	1685425	49	59479	1508	d__Bacteria	p__Proteobacteria	c__Alphaproteobacteria	o__RF32	f__UBA3637	g__	s__	0	0	19	98.0012
MAG169	AMSFL13-2-bin.24.fa	96.7	0	1234200	77	23382	1208	d__Bacteria	p__Proteobacteria	c__Alphaproteobacteria	o__RF32	f__	g__	s__	1	0	20	80.9498
MAG170	AWMGL10-1-bin.69.fa	96.65	0	2884814	56	103344	2402	d__Bacteria	p__Bacteroidota	c__Bacteroidia	o__Bacteroidales	f__Bacteroidaceae	g__Phocaeicola	s__	0	1	15	97.5886
MAG171	GXFCY27-bin.5.fa	96.64	0	1703313	21	123258	1549	d__Bacteria	p__Firmicutes_A	c__Clostridia	o__Oscillospirales	f__Acutalibacteraceae	g__	s__	0	0	15	75.5649
MAG172	MDHFG35-2-bin.19.fa	96.64	0	2034093	76	53943	1870	d__Bacteria	p__Firmicutes_A	c__Clostridia	o__Lachnospirales	f__Lachnospiraceae	g__Butyrivibrio_A	s__	0	0	15	75.0975
MAG173	MDHFS13-2-bin.92.fa	96.63	0	1345890	13	125662	1274	d__Bacteria	p__Elusimicrobiota	c__Elusimicrobia	o__Elusimicrobiales	f__Elusimicrobiaceae	g__	s__	1	0	20	98.9061
MAG174	AWMGL3-1-bin.45.fa	96.63	0	1502268	4	1040455	1423	d__Bacteria	p__Elusimicrobiota	c__Elusimicrobia	o__Elusimicrobiales	f__Elusimicrobiaceae	g__UBA1436	s__	1	0	20	77.8966
MAG175	MDHFO14-bin.34.fa	96.63	0	1657189	43	64154	1550	d__Bacteria	p__Elusimicrobiota	c__Elusimicrobia	o__Elusimicrobiales	f__Elusimicrobiaceae	g__UBA1436	s__UBA1436	0	2	21	82.2273
MAG176	GXFCY11-bin.14.fa	96.63	0	1324384	50	55597	1244	d__Bacteria	p__Firmicutes	c__Bacilli	o__RFN20	f__CAG-826	g__	s__	1	0	20	82.683
MAG177	AMSFB2-1-bin.28.fa	96.61	0	2154595	13	295526	1990	d__Bacteria	p__Firmicutes_A	c__Clostridia	o__Christensenellales	f__CAG-138	g__UBA3792	s__	0	1	19	83.8055
MAG178	MDHFO8-bin.11.fa	96.6	0	2378282	54	60937	2272	d__Bacteria	p__Firmicutes_A	c__Clostridia	o__Oscillospirales	f__Ruminococcaceae	g__Faecalibacterium	s__Faecalibacterium	0	1	19	77.6523
MAG179	MDHFO4-bin.1.fa	96.6	0	2432970	47	82605	1972	d__Bacteria	p__Bacteroidota	c__Bacteroidia	o__Bacteroidales	f__Barnesiellaceae	g__Barnesiella	s__	0	0	19	99.0028
MAG180	AMSFS14-1-bin.21.fa	96.55	0	2580171	91	51207	2217	d__Bacteria	p__Spirochaetota	c__Spirochaetia	o__Treponematales	f__Treponemataceae	g__Treponema_D	s__	0	0	18	79.3017
MAG181	GXFCY12-bin.55.fa	96.53	0	1403521	85	30192	1360	d__Bacteria	p__Firmicutes_A	c__Clostridia	o__Monoglobales	f__Firm-18	g__UBA1775	s__	0	0	13	80.5593
MAG182	CF8-bin.2.fa	96.51	0	1678721	122	19806	1429	d__Bacteria	p__Bacteroidota	c__Bacteroidia	o__Bacteroidales	f__Paludibacteraceae	g__RUG163	s__	0	0	14	98.0033
MAG183	g1.fa-bin.1903.fa	96.51	0	1750240	27	109242	1513	d__Bacteria	p__Bacteroidota	c__Bacteroidia	o__Bacteroidales	f__Paludibacteraceae	g__RUG163	s__	0	0	19	98.1497
MAG184	AWMGL10-1-bin.21.fa	96.51	0	2168759	15	246462	1884	d__Bacteria	p__Bacteroidota	c__Bacteroidia	o__Bacteroidales	f__F082	g__F082	s__	0	0	19	97.743
MAG185	CF13-bin.36.fa	96.5	0	2484987	121	37640	2088	d__Bacteria	p__Spirochaetota	c__Spirochaetia	o__Treponematales	f__Treponemataceae	g__Treponema_D	s__	0	1	18	96.3381
MAG186	AWMGJ2-1-bin.3.fa	96.45	0	2223144	38	110702	1791	d__Bacteria	p__Bacteroidota	c__Bacteroidia	o__Bacteroidales	f__	g__	s__	0	0	18	97.6198
MAG187	MDHFG2-3-bin.24.fa	96.42	0	2250448	32	103303	1945	d__Bacteria	p__Firmicutes_A	c__Clostridia	o__Oscillospirales	f__Acutalibacteraceae	g__DTU089_A	s__	0	0	15	78.6634
MAG188	AWMGS6-2-bin.28.fa	96.4	0	2458782	231	14541	2340	d__Bacteria	p__Firmicutes_A	c__Clostridia	o__Oscillospirales	f__Oscillospiraceae	g__Intestinimonas	s__Intestinimonas	0	0	14	77.0913
MAG189	AMSFO3-2-bin.46.fa	96.37	0	1697752	15	121228	1681	d__Archaea	p__Thermoplasmatota	c__Thermoplasmata	o__Methanomassiliicoccales	f__Methanomethylophilaceae	g__	s__	1	0	18	82.8806
MAG190	AMSFW11-1-bin.1.fa	96.37	0	1692186	87	32366	1676	d__Archaea	p__Thermoplasmatota	c__Thermoplasmata	o__Methanomassiliicoccales	f__Methanomethylophilaceae	g__ISO4-G1	s__	1	0	19	97.5221
MAG191	MDHFT25-2-bin.21.fa	96.36	0	2051728	48	80059	1673	d__Bacteria	p__Bacteroidota	c__Bacteroidia	o__Bacteroidales	f__Rikenellaceae	g__Alistipes	s__	0	0	18	97.8668
MAG192	MDHFO18-bin.10.fa	96.36	0	3948720	70	96125	3213	d__Bacteria	p__Bacteroidota	c__Bacteroidia	o__Bacteroidales	f__Bacteroidaceae	g__Bacteroides	s__Bacteroides	0	0	19	97.1574
MAG193	MDHFO2-bin.34.fa	96.31	0	3316681	191	27649	2774	d__Bacteria	p__Firmicutes_A	c__Clostridia	o__Oscillospirales	f__CAG-272	g__CAG-448	s__	0	0	17	96.0815
MAG194	g1.fa-bin.1366.fa	96.31	0	2228587	84	38192	1945	d__Bacteria	p__Firmicutes_A	c__Clostridia	o__Oscillospirales	f__Ruminococcaceae	g__Firm-04	s__	0	0	18	80.2763
MAG195	AWMGZ11-2-bin.62.fa	96.31	0	2099466	76	46471	1942	d__Bacteria	p__Firmicutes_A	c__Clostridia	o__Oscillospirales	f__Acutalibacteraceae	g__RUG420	s__RUG420	0	0	17	77.5867
MAG196	g2.fa-bin.362.fa	96.27	0	1695880	26	93369	1437	d__Bacteria	p__Bacteroidota	c__Bacteroidia	o__Bacteroidales	f__UBA932	g__	s__	0	1	20	78.9403
MAG197	GXFCY25-bin.78.fa	96.22	0	1933586	78	34378	1583	d__Bacteria	p__Bacteroidota	c__Bacteroidia	o__Bacteroidales	f__Rikenellaceae	g__Alistipes	s__	0	0	16	97.7096
MAG198	AMSFO10-1-bin.12.fa	96.21	0	1803150	80	31978	1415	d__Bacteria	p__Bacteroidota	c__Bacteroidia	o__Bacteroidales	f__Rikenellaceae	g__Alistipes	s__	0	0	17	97.6936
MAG199	MDHFO10-bin.29.fa	96.19	0	1410928	21	109702	1431	d__Bacteria	p__Campylobacterota	c__Campylobacteria	o__Campylobacterales	f__Campylobacteraceae	g__Campylobacter	s__Campylobacter	0	0	18	97.9641
MAG200	AMSCW5-2-bin.48.fa	96.19	0	1737930	45	68345	1756	d__Bacteria	p__Firmicutes	c__Bacilli	o__Erysipelotrichales	f__Erysipelotrichaceae	g__UBA636	s__	0	1	20	75.3155
MAG201	JHFTF27-bin.4.fa	96.15	0	1973268	53	68298	1804	d__Bacteria	p__Firmicutes_A	c__Clostridia	o__UBA1212	f__UBA1255	g__	s__	0	0	19	88.6769
MAG202	MDHFS19-1-bin.24.fa	96.15	0	1670034	37	66633	1516	d__Bacteria	p__Firmicutes_A	c__Clostridia	o__Oscillospirales	f__CAG-272	g__Firm-07	s__	0	0	12	78.7045
MAG203	MDHFT27-1-bin.36.fa	96.15	0	2091683	40	83213	1673	d__Bacteria	p__Bacteroidota	c__Bacteroidia	o__Bacteroidales	f__Rikenellaceae	g__Tidjanibacter	s__	0	0	19	98.2091
MAG204	CF1-bin.51.fa	96.12	0	1563096	64	41375	1419	d__Bacteria	p__Proteobacteria	c__Alphaproteobacteria	o__RF32	f__UBA3637	g__	s__	0	0	19	97.2237
MAG205	MDHFS31-1-bin.27.fa	96.12	0	1639173	39	74608	1414	d__Bacteria	p__Bacteroidota	c__Bacteroidia	o__Bacteroidales	f__Rikenellaceae	g__Alistipes	s__	0	0	17	97.5452
MAG206	MDHFS17-1-bin.14.fa	96.11	0	2170681	95	37559	1844	d__Bacteria	p__Bacteroidota	c__Bacteroidia	o__Bacteroidales	f__Muribaculaceae	g__M3	s__	0	0	18	93.0664
MAG207	GXFCY27-bin.18.fa	96	0	2593373	151	29643	2245	d__Bacteria	p__Spirochaetota	c__GWE2-31-10	o__GWE2-31-10	f__GWE2-31-10	g__	s__	0	0	18	97.4751
MAG208	g6.fa-bin.947.fa	95.97	0	1600464	71	28937	1536	d__Bacteria	p__Firmicutes_A	c__Clostridia	o__Oscillospirales	f__Ruminococcaceae	g__	s__	0	1	18	77.6187
MAG209	MDHFS30-1-bin.8.fa	95.97	0	1653866	33	74091	1539	d__Bacteria	p__Firmicutes_A	c__Clostridia	o__Christensenellales	f__CAG-138	g__	s__	0	0	18	74.8283
MAG210	MDHFO5-bin.5.fa	95.97	0	2833745	73	74828	2628	d__Bacteria	p__Firmicutes_A	c__Clostridia	o__Lachnospirales	f__Lachnospiraceae	g__UBA2821	s__	0	0	16	75.2727
MAG211	AMSFL2-1-bin.42.fa	95.97	0	2330124	18	253806	2023	d__Bacteria	p__Bacteroidota	c__Bacteroidia	o__Bacteroidales	f__F082	g__F082	s__	0	0	18	97.6733
MAG212	AMSCW3-1-bin.30.fa	95.97	0	2367406	59	55343	2114	d__Bacteria	p__Bacteroidota	c__Bacteroidia	o__Bacteroidales	f__F082	g__F082	s__	0	0	18	80.1598
MAG213	GXFCY21-bin.4.fa	95.96	0	1371926	42	55846	1271	d__Bacteria	p__Firmicutes_A	c__Clostridia	o__Oscillospirales	f__CAG-272	g__	s__	0	0	13	76.4883
MAG214	AWMGW2-1-bin.22.fa	95.94	0	3354990	67	84168	2667	d__Bacteria	p__Bacteroidota	c__Bacteroidia	o__Bacteroidales	f__Bacteroidaceae	g__Prevotella	s__Prevotella	0	0	17	77.9059
MAG215	AWMGB3-1-bin.92.fa	95.93	0	2463417	34	119658	2095	d__Bacteria	p__Bacteroidota	c__Bacteroidia	o__Bacteroidales	f__Bacteroidaceae	g__Prevotella	s__Prevotella	0	0	19	98.044
MAG216	CF7-bin.34.fa	95.83	0	1411757	82	26887	1241	d__Bacteria	p__Firmicutes_A	c__Clostridia	o__Oscillospirales	f__CAG-272	g__	s__	0	0	12	99.1194
MAG217	CF26-bin.40.fa	95.8	0	3178836	228	21466	2760	d__Bacteria	p__Spirochaetota	c__Spirochaetia	o__Treponematales	f__Treponemataceae	g__Treponema_D	s__Treponema_D	0	0	18	97.9177
MAG218	MDHFG8-1-bin.7.fa	95.8	0	2500672	90	41611	2233	d__Bacteria	p__Spirochaetota	c__Spirochaetia	o__Treponematales	f__Treponemataceae	g__Treponema_F	s__	0	0	19	97.1746
MAG219	AMSCJ3-1-bin.34.fa	95.75	0	1542876	9	431975	1468	d__Bacteria	p__Firmicutes_A	c__Clostridia	o__Oscillospirales	f__Ruminococcaceae	g__	s__	0	0	15	77.5843
MAG220	AMSFJ4-1-bin.17.fa	95.71	0	2580378	82	49274	2165	d__Bacteria	p__Bacteroidota	c__Bacteroidia	o__Bacteroidales	f__Tannerellaceae	g__Parabacteroides	s__	0	0	18	98.6648
MAG221	g6.fa-bin.1512.fa	95.7	0	1328324	38	55082	1291	d__Bacteria	p__Proteobacteria	c__Alphaproteobacteria	o__RF32	f__CAG-239	g__CAG-495	s__	0	0	19	77.2697
MAG222	AMSFW8-1-bin.29.fa	95.7	0	1893194	30	83871	1824	d__Bacteria	p__Proteobacteria	c__Alphaproteobacteria	o__RF32	f__CAG-239	g__UBA2931	s__	1	0	20	81.4254
MAG223	g10.fa-bin.928.fa	95.7	0	1236443	73	21910	1187	d__Bacteria	p__Proteobacteria	c__Alphaproteobacteria	o__RF32	f__CAG-239	g__51-20	s__	0	0	17	76.6134
MAG224	g8.fa-bin.828.fa	95.7	0	1445495	54	44089	1380	d__Bacteria	p__Proteobacteria	c__Alphaproteobacteria	o__RF32	f__CAG-239	g__	s__	0	1	19	98.4603
MAG225	AWMGO8-2-bin.1.fa	95.7	0	1545522	44	53420	1528	d__Bacteria	p__Proteobacteria	c__Alphaproteobacteria	o__RF32	f__CAG-239	g__	s__	0	0	16	75.5197
MAG226	g2.fa-bin.178.fa	95.7	0	2027361	38	109099	1758	d__Bacteria	p__Bacteroidota	c__Bacteroidia	o__Bacteroidales	f__P3	g__UBA3388	s__	0	0	18	92.3451
MAG227	MDHFO16-bin.10.fa	95.7	0	3040592	103	44551	2444	d__Bacteria	p__Bacteroidota	c__Bacteroidia	o__Bacteroidales	f__F082	g__F082	s__	0	0	17	97.4006
MAG228	MDHFG30-2-bin.21.fa	95.7	0	2189432	32	139094	1837	d__Bacteria	p__Bacteroidota	c__Bacteroidia	o__Bacteroidales	f__Paludibacteraceae	g__RF16	s__	0	0	18	93.0163
MAG229	AMSFO13-2-bin.33.fa	95.7	0	2311504	34	105382	1920	d__Bacteria	p__Bacteroidota	c__Bacteroidia	o__Bacteroidales	f__UBA932	g__UBA1232	s__	0	0	18	97.7893
MAG230	MDHFS29-1-bin.4.fa	95.64	0	1949587	56	55229	1598	d__Bacteria	p__Bacteroidota	c__Bacteroidia	o__Bacteroidales	f__Rikenellaceae	g__Alistipes	s__	0	0	13	97.4183
MAG231	GXFCY25-bin.57.fa	95.62	0	1630397	116	21780	1424	d__Bacteria	p__Firmicutes_A	c__Clostridia	o__Oscillospirales	f__CAG-272	g__Firm-07	s__	0	0	12	97.4761
MAG232	MDHFO21-bin.40.fa	95.62	0	2243606	84	40789	2098	d__Bacteria	p__Firmicutes_A	c__Clostridia	o__Oscillospirales	f__Oscillospiraceae	g__UBA9475	s__UBA9475	0	0	18	77.3149
MAG233	AWMGO8-2-bin.49.fa	95.6	0	1813680	50	53092	1590	d__Bacteria	p__Proteobacteria	c__Alphaproteobacteria	o__RF32	f__UBA3637	g__	s__	0	0	19	98.6769
MAG234	g16.fa-bin.235.fa	95.6	0	1327608	61	29958	1287	d__Bacteria	p__Proteobacteria	c__Alphaproteobacteria	o__RF32	f__UBA3637	g__	s__	0	0	19	75.4049
MAG235	AWMGL13-2-bin.56.fa	95.6	0	3583982	76	87702	2846	d__Bacteria	p__Fibrobacterota	c__Fibrobacteria	o__Fibrobacterales	f__Fibrobacteraceae	g__	s__	0	0	17	95.2499
MAG236	GXFCY9-bin.25.fa	95.59	0	2077114	81	40461	1667	d__Bacteria	p__Bacteroidota	c__Bacteroidia	o__Bacteroidales	f__Rikenellaceae	g__Alistipes	s__	0	0	17	97.9833
MAG237	AWMGW11-2-bin.26.fa	95.58	0	2109682	117	24805	2032	d__Bacteria	p__Proteobacteria	c__Gammaproteobacteria	o__Burkholderiales	f__Neisseriaceae	g__QFNR01	s__	0	0	17	94.1488
MAG238	AWMGZ14-1-bin.17.fa	95.58	0	2348799	33	108265	2014	d__Bacteria	p__Bacteroidota	c__Bacteroidia	o__Bacteroidales	f__Bacteroidaceae	g__Prevotella	s__Prevotella	0	0	18	98.3754
MAG239	AWMGZ15-2-bin.38.fa	95.56	0	2456682	50	67265	2080	d__Bacteria	p__Bacteroidota	c__Bacteroidia	o__Bacteroidales	f__Bacteroidaceae	g__Prevotella	s__Prevotella	0	0	19	98.1484
MAG240	MDHFG34-2-bin.76.fa	95.54	0	1792234	98	26470	1448	d__Bacteria	p__Bacteroidota	c__Bacteroidia	o__Bacteroidales	f__Rikenellaceae	g__Alistipes	s__	0	0	14	97.7631
MAG241	AMSFO11-1-bin.17.fa	95.51	0	1466074	90	22300	1371	d__Bacteria	p__Elusimicrobiota	c__Elusimicrobia	o__Elusimicrobiales	f__Elusimicrobiaceae	g__UBA1436	s__	0	1	19	78.2939
MAG242	g6.fa-bin.1048.fa	95.51	0	1447947	55	40494	1333	d__Bacteria	p__Elusimicrobiota	c__Elusimicrobia	o__Elusimicrobiales	f__Elusimicrobiaceae	g__UBA1436	s__	0	0	19	77.8684
MAG243	MDHFS25-1-bin.56.fa	95.51	0	1397434	19	102595	1317	d__Bacteria	p__Elusimicrobiota	c__Elusimicrobia	o__Elusimicrobiales	f__Elusimicrobiaceae	g__UBA1436	s__	0	0	19	98.6451
MAG244	AMSFB12-1-bin.42.fa	95.51	0	1386711	37	59644	1322	d__Bacteria	p__Elusimicrobiota	c__Elusimicrobia	o__Elusimicrobiales	f__Elusimicrobiaceae	g__UBA1436	s__	1	0	20	78.488
MAG245	MDHFO24-bin.11.fa	95.51	0	1312821	103	17958	1336	d__Bacteria	p__Firmicutes	c__Bacilli	o__RF39	f__CAG-611	g__RUG591	s__	0	0	20	76.2438
MAG246	AMSFJ13-2-bin.16.fa	95.46	0	1875441	35	88883	1519	d__Bacteria	p__Bacteroidota	c__Bacteroidia	o__Bacteroidales	f__Rikenellaceae	g__Alistipes	s__	0	0	16	97.8549
MAG247	AMSFJ13-2-bin.46.fa	95.43	0	1743054	24	134970	1430	d__Bacteria	p__Bacteroidota	c__Bacteroidia	o__Bacteroidales	f__Rikenellaceae	g__Tidjanibacter	s__	0	0	19	91.603
MAG248	g6.fa-bin.1549.fa	95.43	0	1878291	38	84550	1489	d__Bacteria	p__Bacteroidota	c__Bacteroidia	o__Bacteroidales	f__Rikenellaceae	g__Tidjanibacter	s__	0	0	19	82.2622
MAG249	AWMGW2-1-bin.12.fa	95.38	0	2437835	55	71691	2113	d__Bacteria	p__Firmicutes_A	c__Clostridia	o__Lachnospirales	f__Lachnospiraceae	g__UBA1066	s__UBA1066	0	0	19	75.4439
MAG250	AWMGZ8-2-bin.25.fa	95.34	0	2348417	140	23558	1887	d__Bacteria	p__Firmicutes_C	c__Negativicutes	o__Veillonellales	f__Dialisteraceae	g__Dialister	s__	0	0	19	74.3358
MAG251	JHFTF18-bin.17.fa	95.33	0	1523442	215	8524	1306	d__Bacteria	p__Firmicutes	c__Bacilli	o__ML615J-28	f__CAG-698	g__CAG-698	s__	0	0	14	78.7825
MAG252	g1.fa-bin.1584.fa	95.3	0	1283809	29	110402	1295	d__Archaea	p__Thermoplasmatota	c__Thermoplasmata	o__Methanomassiliicoccales	f__Methanomethylophilaceae	g__	s__	0	0	20	97.6658
MAG253	MDHFS13-2-bin.89.fa	95.3	0	1361087	19	127820	1343	d__Archaea	p__Thermoplasmatota	c__Thermoplasmata	o__Methanomassiliicoccales	f__Methanomethylophilaceae	g__	s__	0	0	20	97.8499
MAG254	g5.fa-bin.396.fa	95.3	0	1975083	72	42474	1917	d__Bacteria	p__Firmicutes_A	c__Clostridia	o__Oscillospirales	f__Acutalibacteraceae	g__CAG-180	s__	0	0	14	78.9328
MAG255	g13.fa-bin.387.fa	95.3	0	2141196	85	54219	1982	d__Bacteria	p__Firmicutes_A	c__Clostridia	o__Lachnospirales	f__Lachnospiraceae	g__CAG-603	s__CAG-603	0	0	19	97.5206
MAG256	MDHFS23-1-bin.37.fa	95.28	0	1874262	75	41954	1522	d__Bacteria	p__Bacteroidota	c__Bacteroidia	o__Bacteroidales	f__Rikenellaceae	g__Alistipes	s__	0	0	12	97.8885
MAG257	MDHFG14-2-bin.36.fa	95.27	0	2140348	33	107666	1714	d__Bacteria	p__Bacteroidota	c__Bacteroidia	o__Bacteroidales	f__Rikenellaceae	g__Alistipes	s__	0	0	17	97.4781
MAG258	GXFCY11-bin.76.fa	95.24	0	1788866	40	71939	1514	d__Bacteria	p__Bacteroidota	c__Bacteroidia	o__Bacteroidales	f__UBA932	g__	s__	0	0	20	97.6271
MAG259	CF32-bin.30.fa	95.24	0	2038084	39	88937	1790	d__Bacteria	p__Bacteroidota	c__Bacteroidia	o__Bacteroidales	f__UBA932	g__	s__	0	0	19	97.424
MAG260	MDHFT1-1-bin.37.fa	95.19	0	1576520	28	92941	1427	d__Bacteria	p__Firmicutes_A	c__Clostridia	o__Oscillospirales	f__CAG-272	g__UBA1740	s__	0	0	17	76.2556
MAG261	MDHFS30-1-bin.21.fa	95.19	0	1902168	54	50932	1507	d__Bacteria	p__Bacteroidota	c__Bacteroidia	o__Bacteroidales	f__Rikenellaceae	g__Tidjanibacter	s__	0	1	18	97.9921
MAG262	GXFCY22-bin.36.fa	95.17	0	2366054	160	20582	2096	d__Bacteria	p__Firmicutes_A	c__Clostridia	o__Oscillospirales	f__Acutalibacteraceae	g__	s__	0	0	14	75.6643
MAG263	AMSCO5-2-bin.4.fa	95.08	0	1509188	48	38447	1461	d__Bacteria	p__Firmicutes_A	c__Clostridia	o__Oscillospirales	f__Acutalibacteraceae	g__	s__	0	1	15	76.7478
MAG264	MDHFO5-bin.35.fa	95.08	0	2164303	50	66826	2041	d__Bacteria	p__Firmicutes_A	c__Clostridia	o__Oscillospirales	f__Oscillospiraceae	g__CAG-110	s__	0	0	13	77.6562
MAG265	MDHFT8-1-bin.39.fa	95.06	0	1559619	32	68549	1501	d__Bacteria	p__Elusimicrobiota	c__Elusimicrobia	o__Elusimicrobiales	f__Elusimicrobiaceae	g__UBA1436	s__	0	1	19	98.4205
MAG266	AWMGB2-1-bin.11.fa	95.05	0	1950731	203	12762	1792	d__Bacteria	p__Actinobacteriota	c__Coriobacteriia	o__Coriobacteriales	f__Atopobiaceae	g__Olsenella_C	s__Olsenella_C	0	0	19	78.4179
MAG267	AMSFW13-2-bin.41.fa	95.05	0	2639200	50	91899	2258	d__Bacteria	p__Bacteroidota	c__Bacteroidia	o__Bacteroidales	f__F082	g__F082	s__	0	0	19	95.974
MAG268	MDHFG30-2-bin.22.fa	95.02	0	1752825	53	59256	1423	d__Bacteria	p__Bacteroidota	c__Bacteroidia	o__Bacteroidales	f__Rikenellaceae	g__Tidjanibacter	s__	0	0	17	96.7637
MAG269	GXFCY7-bin.70.fa	95	0	1976467	67	53895	1583	d__Bacteria	p__Bacteroidota	c__Bacteroidia	o__Bacteroidales	f__Rikenellaceae	g__Alistipes	s__	0	0	17	98.0995
MAG270	YF12-bin.24.fa	94.95	0	1862111	71	52667	1472	d__Bacteria	p__Bacteroidota	c__Bacteroidia	o__Bacteroidales	f__Rikenellaceae	g__Tidjanibacter	s__	0	0	18	97.7221
MAG271	MDHFO25-bin.15.fa	94.92	0	2996792	22	175229	2336	d__Bacteria	p__Bacteroidota	c__Bacteroidia	o__Bacteroidales	f__Rikenellaceae	g__Alistipes	s__Alistipes	0	0	19	97.6826
MAG272	AMSFS14-1-bin.33.fa	94.91	0	2433088	40	110368	1982	d__Bacteria	p__Bacteroidota	c__Bacteroidia	o__Bacteroidales	f__Bacteroidaceae	g__Prevotella	s__	0	1	17	87.4956
MAG273	AMSCW4-1-bin.74.fa	94.89	0	1899451	55	54026	1599	d__Bacteria	p__Bacteroidota	c__Bacteroidia	o__Bacteroidales	f__P3	g__Phil12	s__Phil12	0	0	19	97.7754
MAG274	YF6-bin.33.fa	94.89	0	2181356	26	182969	1871	d__Bacteria	p__Bacteroidota	c__Bacteroidia	o__Bacteroidales	f__Paludibacteraceae	g__RF16	s__RF16	0	0	18	88.0809
MAG275	AMSCJ2-2-bin.34.fa	94.78	0	1723225	132	20260	1367	d__Bacteria	p__Bacteroidota	c__Bacteroidia	o__Bacteroidales	f__Rikenellaceae	g__Alistipes	s__	0	0	12	97.4339
MAG276	MDHFG12-2-bin.27.fa	94.76	0	1887928	166	16677	1831	d__Bacteria	p__Firmicutes	c__Bacilli	o__Erysipelotrichales	f__Erysipelotrichaceae	g__	s__	0	0	14	94.9962
MAG277	AMSCB3-2-bin.62.fa	94.69	0	2931536	122	40396	2321	d__Bacteria	p__Firmicutes_A	c__Clostridia	o__Oscillospirales	f__	g__	s__	0	0	17	74.719
MAG278	CF27-bin.11.fa	94.68	0	2439646	192	17957	2168	d__Bacteria	p__Firmicutes_A	c__Clostridia	o__Oscillospirales	f__Acutalibacteraceae	g__UBA6857	s__	0	0	15	81.7168
MAG279	GXFCY18-bin.33.fa	94.67	0	1709904	156	16171	1480	d__Bacteria	p__Firmicutes	c__Bacilli	o__ML615J-28	f__CAG-698	g__CAG-698	s__	0	1	10	75.6713
MAG280	MDHFS24-1-bin.29.fa	94.67	0	1768129	107	23310	1584	d__Bacteria	p__Firmicutes	c__Bacilli	o__ML615J-28	f__CAG-698	g__CAG-698	s__	0	0	18	75.5626
MAG281	AMSFJ13-2-bin.37.fa	94.67	0	1570957	192	10615	1357	d__Bacteria	p__Firmicutes	c__Bacilli	o__ML615J-28	f__CAG-313	g__	s__	0	1	17	75.6799
MAG282	g11.fa-bin.492.fa	94.64	0	2177838	79	44526	1748	d__Bacteria	p__Firmicutes_A	c__Clostridia	o__UBA1212	f__UBA1255	g__UBA1255	s__	0	0	15	76.1607
MAG283	AMSFJ14-1-bin.21.fa	94.63	0	1885511	64	51456	1775	d__Bacteria	p__Firmicutes_A	c__Clostridia	o__Oscillospirales	f__Acutalibacteraceae	g__CAG-180	s__	0	0	17	87.8948
MAG284	MDHFO21-bin.73.fa	94.63	0	2022417	70	46903	1927	d__Bacteria	p__Firmicutes_A	c__Clostridia	o__Oscillospirales	f__Ruminococcaceae	g__UBA866	s__	0	0	18	74.4336
MAG285	g5.fa-bin.615.fa	94.62	0	1698860	68	38179	1663	d__Bacteria	p__Proteobacteria	c__Alphaproteobacteria	o__RF32	f__CAG-239	g__CAG-495	s__CAG-495	0	0	18	78.0354
MAG286	AWMGW3-1-bin.2.fa	94.58	0	3375925	85	86214	2859	d__Bacteria	p__Spirochaetota	c__Spirochaetia	o__Treponematales	f__Treponemataceae	g__Treponema_D	s__	0	0	18	87.3208
MAG287	AWMGO7-2-bin.36.fa	94.58	0	2429771	91	38763	2148	d__Bacteria	p__Firmicutes_A	c__Clostridia	o__Oscillospirales	f__Acutalibacteraceae	g__	s__	0	0	13	98.5256
MAG288	MDHFG37-2-bin.35.fa	94.52	0	2176857	116	34501	1952	d__Bacteria	p__Firmicutes_A	c__Clostridia	o__Oscillospirales	f__CAG-382	g__	s__	0	0	16	77.3979
MAG289	MDHFO6-bin.26.fa	94.52	0	4238944	54	137970	3425	d__Bacteria	p__Bacteroidota	c__Bacteroidia	o__Bacteroidales	f__Bacteroidaceae	g__Bacteroides	s__Bacteroides	0	0	17	96.7604
MAG290	GXFCY21-bin.55.fa	94.52	0	1692611	34	96874	1428	d__Bacteria	p__Bacteroidota	c__Bacteroidia	o__Bacteroidales	f__UBA932	g__	s__	0	0	17	98.9063
MAG291	CF17-bin.3.fa	94.48	0	1798315	62	42192	1519	d__Bacteria	p__Bacteroidota	c__Bacteroidia	o__Bacteroidales	f__UBA932	g__	s__	0	0	17	97.5541
MAG292	AMSFW13-2-bin.20.fa	94.45	0	1901772	180	14718	1691	d__Bacteria	p__Synergistota	c__Synergistia	o__Synergistales	f__Aminobacteriaceae	g__Fretibacterium	s__	0	0	14	77.544
MAG293	MDHFO5-bin.3.fa	94.35	0	1464320	61	47300	1273	d__Bacteria	p__Firmicutes_A	c__Clostridia	o__4C28d-15	f__CAG-727	g__	s__	0	0	15	98.6532
MAG294	AWMGO13-2-bin.29.fa	94.35	0	1451336	123	16864	1362	d__Bacteria	p__Firmicutes_A	c__Clostridia	o__Christensenellales	f__CAG-138	g__	s__	0	0	13	74.7406
MAG295	MDHFT23-1-bin.52.fa	94.35	0	1542782	53	42166	1465	d__Bacteria	p__Firmicutes_A	c__Clostridia	o__Christensenellales	f__CAG-138	g__	s__	0	0	18	74.7611
MAG296	AMSCB4-1-bin.34.fa	94.35	0	3080767	76	65320	2678	d__Bacteria	p__Bacteroidota	c__Bacteroidia	o__Bacteroidales	f__P3	g__UBA1219	s__	0	0	18	89.4084
MAG297	AMSFB9-2-bin.46.fa	94.34	0	3242037	34	275472	2680	d__Bacteria	p__Fibrobacterota	c__Fibrobacteria	o__Fibrobacterales	f__Fibrobacteraceae	g__Fibrobacter	s__	1	0	19	94.1202
MAG298	AWMGL13-2-bin.37.fa	94.25	0	1357005	22	105696	1275	d__Bacteria	p__Elusimicrobiota	c__Elusimicrobia	o__Elusimicrobiales	f__Elusimicrobiaceae	g__UBA1436	s__	0	0	18	97.964
MAG299	g1.fa-bin.882.fa	94.22	0	1944032	112	22999	1604	d__Bacteria	p__Verrucomicrobiota	c__Verrucomicrobiae	o__Verrucomicrobiales	f__Akkermansiaceae	g__Akkermansia	s__	0	0	19	74.4863
MAG300	MDHFS8-1-bin.44.fa	94.22	0	2482822	125	33452	2204	d__Bacteria	p__Firmicutes_A	c__Clostridia	o__Oscillospirales	f__Acutalibacteraceae	g__UBA1081	s__	0	0	14	82.919
MAG301	MDHFG29-2-bin.5.fa	94.22	0	2282849	63	54592	2167	d__Bacteria	p__Firmicutes_A	c__Clostridia	o__Lachnospirales	f__Lachnospiraceae	g__Butyrivibrio_A	s__	0	0	15	74.8077
MAG302	MDHFS32-1-bin.61.fa	94.19	0	1412361	42	50206	1305	d__Bacteria	p__Firmicutes_A	c__Clostridia	o__4C28d-15	f__CAG-727	g__QALS01	s__	0	0	16	78.4255
MAG303	MDHFS14-1-bin.24.fa	94.18	0	2899026	47	93386	2349	d__Bacteria	p__Bacteroidota	c__Bacteroidia	o__Bacteroidales	f__UBA932	g__RC9	s__	0	0	17	97.8658
MAG304	MDHFG37-2-bin.14.fa	94.18	0	1937469	53	63329	1520	d__Bacteria	p__Bacteroidota	c__Bacteroidia	o__Bacteroidales	f__Rikenellaceae	g__Tidjanibacter	s__	0	0	18	98.0494
MAG305	AWMGS6-2-bin.25.fa	94.17	0	4018437	337	16347	3478	d__Bacteria	p__Firmicutes_A	c__Clostridia	o__Lachnospirales	f__Lachnospiraceae	g__Oribacterium	s__Oribacterium	0	0	16	96.9175
MAG306	MDHFS3-1-bin.91.fa	94.15	0	1473593	24	80931	1353	d__Bacteria	p__Firmicutes_A	c__Clostridia	o__4C28d-15	f__	g__	s__	0	2	18	74.8569
MAG307	MDHFO22-bin.22.fa	94.07	0	2134974	122	31305	1960	d__Bacteria	p__Firmicutes_A	c__Clostridia	o__Lachnospirales	f__Lachnospiraceae	g__	s__	0	0	13	74.6483
MAG308	MDHFS4-1-bin.22.fa	94.05	0	1668922	34	68495	1443	d__Bacteria	p__Firmicutes_A	c__Clostridia	o__Oscillospirales	f__CAG-272	g__CAG-448	s__	0	0	13	80.8053
MAG309	CF1-bin.25.fa	94.05	0	1758152	61	41514	1533	d__Bacteria	p__Bacteroidota	c__Bacteroidia	o__Bacteroidales	f__UBA932	g__	s__	0	0	18	96.9674
MAG310	MDHFS14-1-bin.45.fa	94.03	0	2094907	250	10231	1913	d__Bacteria	p__Firmicutes_A	c__Clostridia	o__Oscillospirales	f__Ruminococcaceae	g__Ruminococcus	s__	0	0	15	85.5624
MAG311	YF25-bin.2.fa	93.97	0	1740622	47	54665	1533	d__Bacteria	p__Firmicutes_A	c__Clostridia	o__Oscillospirales	f__CAG-272	g__	s__	0	0	13	84.2838
MAG312	g5.fa-bin.382.fa	93.96	0	2013012	48	67675	1817	d__Bacteria	p__Firmicutes_A	c__Clostridia	o__Oscillospirales	f__Acutalibacteraceae	g__	s__	0	0	19	74.2305
MAG313	MDHFO23-bin.14.fa	93.96	0	2664609	82	53915	2436	d__Bacteria	p__Firmicutes_A	c__Clostridia	o__Oscillospirales	f__Ruminococcaceae	g__UBA1409	s__	0	1	16	75.493
MAG314	MDHFS26-1-bin.39.fa	93.95	0	1367827	65	29870	1376	d__Archaea	p__Thermoplasmatota	c__Thermoplasmata	o__Methanomassiliicoccales	f__Methanomethylophilaceae	g__	s__	0	0	20	97.3792
MAG315	AWMGO13-2-bin.16.fa	93.95	0	1317102	136	14622	1341	d__Archaea	p__Thermoplasmatota	c__Thermoplasmata	o__Methanomassiliicoccales	f__Methanomethylophilaceae	g__ISO4-G1	s__	1	0	19	98.7356
MAG316	MDHFS33-1-bin.41.fa	93.95	0	1604925	44	61182	1412	d__Bacteria	p__Firmicutes_A	c__Clostridia	o__4C28d-15	f__CAG-314	g__CAG-1435	s__	0	0	17	97.7632
MAG317	MDHFT31-1-bin.25.fa	93.95	0	1409124	21	119004	1326	d__Bacteria	p__Firmicutes_A	c__Clostridia	o__4C28d-15	f__CAG-727	g__	s__	0	0	17	90.1463
MAG318	AMSFJ13-2-bin.35.fa	93.95	0	2137679	69	53040	1743	d__Bacteria	p__Bacteroidota	c__Bacteroidia	o__Bacteroidales	f__UBA932	g__RC9	s__	0	0	18	77.7607
MAG319	AWMGB20-1-bin.49.fa	93.87	0	3122401	175	24904	2773	d__Bacteria	p__Firmicutes_A	c__Clostridia	o__Lachnospirales	f__Lachnospiraceae	g__Eubacterium_H	s__Eubacterium_H	0	0	14	74.7629
MAG320	AMSCW4-1-bin.29.fa	93.77	0	1386073	75	24407	1261	d__Bacteria	p__Firmicutes	c__Bacilli	o__RFN20	f__CAG-826	g__	s__	0	0	20	79.5028
MAG321	AMSFO4-1-bin.57.fa	93.75	0	1874904	20	141329	1571	d__Bacteria	p__Bacteroidota	c__Bacteroidia	o__Bacteroidales	f__Rikenellaceae	g__Alistipes	s__	0	0	18	97.3279
MAG322	AMSCB4-1-bin.82.fa	93.73	0	1899431	55	58685	1565	d__Bacteria	p__Bacteroidota	c__Bacteroidia	o__Bacteroidales	f__UBA932	g__RC9	s__	0	0	18	79.8789
MAG323	g7.fa-bin.968.fa	93.62	0	1895113	134	20087	1682	d__Bacteria	p__Firmicutes_A	c__Clostridia	o__Monoglobales	f__	g__	s__	0	0	16	76.6063
MAG324	GXFCY12-bin.42.fa	93.61	0	1501006	71	31638	1453	d__Bacteria	p__Firmicutes_A	c__Clostridia	o__Oscillospirales	f__Oscillospiraceae	g__CAG-110	s__	0	0	16	80.2869
MAG325	CF18-bin.15.fa	93.6	0	1815925	101	23514	1487	d__Bacteria	p__Bacteroidota	c__Bacteroidia	o__Bacteroidales	f__Rikenellaceae	g__Alistipes	s__	0	0	17	97.1676
MAG326	MDHFO10-bin.18.fa	93.55	0	820132	94	10392	657	d__Bacteria	p__Firmicutes	c__Bacilli	o__Mycoplasmatales	f__Mycoplasmoidaceae	g__Mycoplasmoides	s__	0	0	21	74.0055
MAG327	MDHFS1-1-bin.64.fa	93.55	0	1620478	65	42333	1484	d__Bacteria	p__Firmicutes_A	c__Clostridia	o__Christensenellales	f__CAG-138	g__	s__	0	0	17	74.7407
MAG328	MDHFT27-1-bin.31.fa	93.51	0	2722729	216	23680	2516	d__Bacteria	p__Firmicutes_A	c__Clostridia	o__UBA1212	f__UBA1255	g__	s__	0	0	18	98.5077
MAG329	AWMGL21-2-bin.29.fa	93.48	0	2201063	75	46285	1902	d__Bacteria	p__Bacteroidota	c__Bacteroidia	o__Bacteroidales	f__UBA932	g__UBA1232	s__UBA1232	0	0	19	98.0351
MAG330	GXFCY31-bin.75.fa	93.41	0	1917104	62	49279	1549	d__Bacteria	p__Bacteroidota	c__Bacteroidia	o__Bacteroidales	f__Rikenellaceae	g__Alistipes	s__	0	0	16	98.3389
MAG331	MDHFO28-bin.48.fa	93.39	0	2535737	152	23513	2521	d__Bacteria	p__Firmicutes_A	c__Clostridia	o__Oscillospirales	f__Oscillospiraceae	g__Lawsonibacter	s__Lawsonibacter	0	0	14	78.7868
MAG332	AWMGB11-2-bin.12.fa	93.39	0	2164747	91	42153	1770	d__Bacteria	p__Bacteroidota	c__Bacteroidia	o__Bacteroidales	f__UBA932	g__RC9	s__	0	0	16	98.2877
MAG333	MDHFS4-1-bin.47.fa	93.38	0	2040219	157	16859	1835	d__Bacteria	p__Firmicutes_A	c__Clostridia	o__Oscillospirales	f__Acutalibacteraceae	g__UBA6857	s__	0	0	12	82.5671
MAG334	AMSFO4-1-bin.87.fa	93.35	0	1925736	59	59211	1486	d__Bacteria	p__Bacteroidota	c__Bacteroidia	o__Bacteroidales	f__Rikenellaceae	g__Tidjanibacter	s__	0	0	18	97.985
MAG335	AMSFB13-2-bin.27.fa	93.34	0	4070745	77	80518	3382	d__Bacteria	p__Fibrobacterota	c__Fibrobacteria	o__Fibrobacterales	f__Fibrobacteraceae	g__Fibrobacter	s__	0	0	18	96.469
MAG336	g17.fa-bin.457.fa	93.34	0	2609741	17	290144	2205	d__Bacteria	p__Fibrobacterota	c__Fibrobacteria	o__Fibrobacterales	f__Fibrobacteraceae	g__Fibrobacter	s__	0	0	18	93.8682
MAG337	g6.fa-bin.1524.fa	93.33	0	1456965	57	36159	1163	d__Bacteria	p__Actinobacteriota	c__Actinobacteria	o__Actinomycetales	f__Bifidobacteriaceae	g__RUG039	s__RUG039	0	0	20	99.4492
MAG338	AMSFL2-1-bin.23.fa	93.33	0	2179235	229	11839	1947	d__Bacteria	p__Firmicutes	c__Bacilli	o__Acholeplasmatales	f__CAG-307	g__UBA7004	s__	0	0	16	81.4874
MAG339	AMSFJ3-1-bin.50.fa	93.28	0	1743742	14	183456	1618	d__Bacteria	p__Firmicutes_A	c__Clostridia	o__Christensenellales	f__CAG-138	g__	s__	0	0	19	75.2906
MAG340	g16.fa-bin.142.fa	93.28	0	2103374	32	91564	1741	d__Bacteria	p__Bacteroidota	c__Bacteroidia	o__Bacteroidales	f__Paludibacteraceae	g__RF16	s__RF16	0	1	18	94.9629
MAG341	AMSCW3-1-bin.121.fa	93.28	0	3040638	94	52783	2407	d__Bacteria	p__Bacteroidota	c__Bacteroidia	o__Bacteroidales	f__F082	g__F082	s__	0	1	19	80.4581
MAG342	g6.fa-bin.705.fa	93.26	0	1548389	56	48705	1351	d__Bacteria	p__Elusimicrobiota	c__Elusimicrobia	o__Elusimicrobiales	f__Elusimicrobiaceae	g__UBA1174	s__	0	0	19	99.1982
MAG343	AMSFB3-1-bin.68.fa	93.26	0	1163503	115	13311	1103	d__Bacteria	p__Firmicutes	c__Bacilli	o__RFN20	f__CAG-826	g__UBA4951	s__	0	0	19	75.9838
MAG344	AWMGZ7-2-bin.56.fa	93.26	0	1895357	56	63737	1726	d__Bacteria	p__Firmicutes_A	c__Clostridia	o__Peptostreptococcales	f__Anaerovoracaceae	g__UBA1191	s__	0	0	19	98.0859
MAG345	MDHFS24-1-bin.12.fa	93.22	0	1040576	83	16150	1030	d__Bacteria	p__Proteobacteria	c__Alphaproteobacteria	o__RF32	f__	g__	s__	0	0	19	75.9891
MAG346	AWMGJ10-1-bin.13.fa	93.2	0	2825594	31	143322	2335	d__Bacteria	p__Verrucomicrobiota	c__Verrucomicrobiae	o__Verrucomicrobiales	f__Akkermansiaceae	g__Akkermansia	s__	0	0	19	98.03
MAG347	MDHFT10-1-bin.19.fa	93.2	0	2396191	48	89842	2054	d__Bacteria	p__Verrucomicrobiota	c__Verrucomicrobiae	o__Verrucomicrobiales	f__Akkermansiaceae	g__Akkermansia	s__	0	0	19	96.3662
MAG348	g17.fa-bin.138.fa	93.15	0	1564599	50	45280	1391	d__Bacteria	p__Firmicutes_A	c__Clostridia	o__4C28d-15	f__CAG-314	g__CAG-1435	s__	0	0	20	97.5576
MAG349	MDHFO28-bin.6.fa	93.15	0	1395076	27	81669	1238	d__Bacteria	p__Firmicutes_A	c__Clostridia	o__4C28d-15	f__CAG-314	g__CAG-314	s__CAG-314	0	0	20	74.1702
MAG350	MDHFT23-1-bin.69.fa	93.15	0	1321556	35	84443	1263	d__Bacteria	p__Firmicutes_A	c__Clostridia	o__4C28d-15	f__CAG-727	g__	s__	0	0	18	90.2029
MAG351	AWMGJ21-2-bin.7.fa	93.15	0	1388125	6	856524	1257	d__Bacteria	p__Firmicutes_A	c__Clostridia	o__4C28d-15	f__CAG-314	g__	s__	0	0	20	75.3917
MAG352	MDHFS6-1-bin.4.fa	93.13	0	2107904	33	97688	1665	d__Bacteria	p__Bacteroidota	c__Bacteroidia	o__Bacteroidales	f__Rikenellaceae	g__Alistipes	s__	0	0	13	97.2448
MAG353	MDHFG22-1-bin.31.fa	93.06	0	1823393	25	134874	1603	d__Bacteria	p__Firmicutes_A	c__Clostridia	o__Oscillospirales	f__CAG-272	g__	s__	0	0	12	96.3506
MAG354	AWMGZ15-2-bin.53.fa	93.06	0	2277888	92	46555	1840	d__Bacteria	p__Bacteroidota	c__Bacteroidia	o__Bacteroidales	f__Bacteroidaceae	g__Alloprevotella	s__	0	0	17	97.8316
MAG355	JHFTF21-bin.16.fa	93.02	0	1971467	53	65796	1624	d__Bacteria	p__Bacteroidota	c__Bacteroidia	o__Bacteroidales	f__Rikenellaceae	g__Alistipes	s__	0	0	17	98.2222
MAG356	YF28-bin.8.fa	93.01	0	2699153	164	24852	2340	d__Bacteria	p__Spirochaetota	c__Spirochaetia	o__Treponematales	f__Treponemataceae	g__Treponema_D	s__	0	0	18	95.3661
MAG357	AWMGB20-1-bin.58.fa	92.96	0	3069855	33	157532	2315	d__Bacteria	p__Bacteroidota	c__Bacteroidia	o__Bacteroidales	f__Bacteroidaceae	g__Prevotella	s__	0	0	15	97.9571
MAG358	JHFTF20-bin.4.fa	92.84	0	1707381	86	28968	1392	d__Bacteria	p__Bacteroidota	c__Bacteroidia	o__Bacteroidales	f__Rikenellaceae	g__Alistipes	s__	0	0	13	82.6475
MAG359	g5.fa-bin.529.fa	92.81	0	1472414	106	19823	1295	d__Bacteria	p__Desulfobacterota_A	c__Desulfovibrionia	o__Desulfovibrionales	f__Desulfovibrionaceae	g__Lawsonia	s__	0	0	19	73.869
MAG360	MDHFO27-bin.41.fa	92.79	0	2221487	126	25749	1832	d__Bacteria	p__Bacteroidota	c__Bacteroidia	o__Bacteroidales	f__Muribaculaceae	g__CAG-873	s__	0	0	16	98.5304
MAG361	AMSFB10-1-bin.21.fa	92.74	0	2140282	20	329076	1841	d__Bacteria	p__Bacteroidota	c__Bacteroidia	o__Bacteroidales	f__Paludibacteraceae	g__RF16	s__	0	0	18	83.433
MAG362	g3.fa-bin.954.fa	92.73	0	2797504	44	85903	2370	d__Bacteria	p__Fibrobacterota	c__Fibrobacteria	o__Fibrobacterales	f__Fibrobacteraceae	g__Fibrobacter	s__	0	0	19	93.1053
MAG363	MDHFO17-bin.12.fa	92.71	0	1890916	118	24232	1683	d__Bacteria	p__Firmicutes_A	c__Clostridia	o__Oscillospirales	f__CAG-272	g__Firm-07	s__	0	1	15	88.7182
MAG364	MDHFT34-1-bin.6.fa	92.7	0	1379112	68	33132	1225	d__Bacteria	p__Firmicutes_A	c__Clostridia	o__4C28d-15	f__CAG-727	g__QALS01	s__	0	0	17	81.3499
MAG365	MDHFO2-bin.51.fa	92.67	0	1683711	36	113082	1483	d__Bacteria	p__Firmicutes_A	c__Clostridia	o__4C28d-15	f__CAG-727	g__QALS01	s__	0	0	13	96.1201
MAG366	GXFCY9-bin.29.fa	92.64	0	1240167	108	16205	1167	d__Bacteria	p__Firmicutes_A	c__Clostridia	o__4C28d-15	f__CAG-727	g__UBA1259	s__	0	0	12	87.022
MAG367	MDHFO5-bin.89.fa	92.63	0	2299389	85	50520	2302	d__Bacteria	p__Firmicutes_A	c__Clostridia	o__Oscillospirales	f__Oscillospiraceae	g__Oscillibacter	s__	0	0	14	81.692
MAG368	g12.fa-bin.621.fa	92.63	0	2071246	141	20269	1815	d__Bacteria	p__Firmicutes_A	c__Clostridia	o__Lachnospirales	f__Lachnospiraceae	g__NK4A144	s__NK4A144	0	0	15	98.5316
MAG369	AMSFO4-1-bin.27.fa	92.62	0	1398143	98	20346	1317	d__Bacteria	p__Firmicutes_A	c__Clostridia	o__Monoglobales	f__	g__	s__	0	0	15	79.7412
MAG370	GXFCY24-bin.60.fa	92.6	0	1444909	28	73927	1411	d__Bacteria	p__Firmicutes_A	c__Clostridia	o__Oscillospirales	f__Oscillospiraceae	g__CAG-110	s__	0	0	15	78.5485
MAG371	CF24-bin.22.fa	92.54	0	1359856	26	106691	1297	d__Bacteria	p__Firmicutes_A	c__Clostridia	o__4C28d-15	f__CAG-727	g__UBA1259	s__	0	0	18	77.7903
MAG372	AMSCO2-2-bin.25.fa	92.52	0	2332430	49	85925	1976	d__Bacteria	p__Verrucomicrobiota	c__Verrucomicrobiae	o__Verrucomicrobiales	f__Akkermansiaceae	g__Akkermansia	s__	0	0	19	96.5116
MAG373	CF31-bin.18.fa	92.48	0	2057405	247	11307	1864	d__Bacteria	p__Spirochaetota	c__Spirochaetia	o__Treponematales	f__Treponemataceae	g__Treponema_F	s__	0	0	16	98.4303
MAG374	YF6-bin.50.fa	92.45	0	1799902	148	17917	1597	d__Bacteria	p__Proteobacteria	c__Gammaproteobacteria	o__Enterobacterales	f__Succinivibrionaceae	g__Succinivibrio	s__	0	0	14	87.5901
MAG375	MDHFG19-2-bin.33.fa	92.42	0	1966727	78	35569	1690	d__Bacteria	p__Firmicutes_A	c__Clostridia	o__Oscillospirales	f__CAG-272	g__Firm-07	s__	0	0	14	83.5986
MAG376	MDHFG22-1-bin.22.fa	92.35	0	1465300	145	16263	1336	d__Bacteria	p__Firmicutes_A	c__Clostridia	o__Oscillospirales	f__CAG-272	g__Firm-07	s__	0	0	12	97.1376
MAG377	g1.fa-bin.1041.fa	92.34	0	1066136	17	108990	961	d__Bacteria	p__Firmicutes_A	c__Clostridia	o__4C28d-15	f__CAG-314	g__	s__	1	0	20	75.7165
MAG378	MDHFS2-1-bin.58.fa	92.31	0	1959035	103	30214	1703	d__Bacteria	p__Firmicutes_A	c__Clostridia	o__Oscillospirales	f__CAG-272	g__UBA1740	s__	0	0	13	76.5415
MAG379	MDHFT15-1-bin.49.fa	92.3	0	1820057	110	23958	1582	d__Bacteria	p__Firmicutes_A	c__Clostridia	o__Oscillospirales	f__CAG-272	g__UBA1740	s__	0	0	14	78.6859
MAG380	MDHFS15-1-bin.42.fa	92.29	0	2567532	69	58235	2182	d__Bacteria	p__Verrucomicrobiota	c__Verrucomicrobiae	o__Verrucomicrobiales	f__Akkermansiaceae	g__Akkermansia	s__	0	0	19	82.3845
MAG381	AWMGO7-2-bin.17.fa	92.26	0	2624747	276	11673	2308	d__Bacteria	p__Firmicutes_A	c__Clostridia	o__Oscillospirales	f__Acutalibacteraceae	g__RUG806	s__	0	0	11	97.6248
MAG382	AMSFO13-2-bin.32.fa	92.26	0	2210407	55	67707	1822	d__Bacteria	p__Bacteroidota	c__Bacteroidia	o__Bacteroidales	f__F082	g__F082	s__	0	0	18	97.0095
MAG383	MDHFS20-1-bin.10.fa	92.14	0	2218230	80	55767	1810	d__Bacteria	p__Bacteroidota	c__Bacteroidia	o__Bacteroidales	f__UBA932	g__RC9	s__	0	0	13	77.9364
MAG384	JHFTF12-bin.13.fa	92.13	0	1164944	83	19858	1143	d__Bacteria	p__Firmicutes	c__Bacilli	o__RFN20	f__CAG-826	g__	s__	0	0	19	74.9075
MAG385	MDHFO22-bin.6.fa	92.13	0	1337859	115	15051	1393	d__Bacteria	p__Firmicutes	c__Bacilli	o__RF39	f__CAG-302	g__UBA6414	s__	0	0	20	75.3376
MAG386	MDHFO22-bin.21.fa	92.13	0	1740298	67	40538	1606	d__Bacteria	p__Firmicutes_A	c__Clostridia	o__Oscillospirales	f__Acutalibacteraceae	g__Ruminococcus_E	s__	0	0	15	82.308
MAG387	AWMGO7-2-bin.19.fa	92.1	0	1822819	93	32070	1786	d__Bacteria	p__Firmicutes_A	c__Clostridia	o__Oscillospirales	f__Oscillospiraceae	g__CAG-83	s__	0	0	19	95.8564
MAG388	AWMGO10-1-bin.18.fa	92.06	0	2034165	115	25939	1792	d__Bacteria	p__Firmicutes_A	c__Clostridia	o__Oscillospirales	f__Acutalibacteraceae	g__DTU089_A	s__	0	0	12	79.7849
MAG389	GXFCY6-bin.27.fa	92.03	0	2455566	76	46270	1962	d__Bacteria	p__Bacteroidota	c__Bacteroidia	o__Bacteroidales	f__UBA932	g__RC9	s__	0	0	15	97.5701
MAG390	AWMGL20-1-bin.26.fa	92.02	0	2177215	116	27269	1932	d__Bacteria	p__Firmicutes_C	c__Negativicutes	o__Veillonellales	f__Megasphaeraceae	g__Megasphaera	s__Megasphaera	0	0	18	74.677
MAG391	MDHFS9-1-bin.80.fa	92.02	0	2427621	44	88192	2034	d__Bacteria	p__Verrucomicrobiota	c__Verrucomicrobiae	o__Verrucomicrobiales	f__Akkermansiaceae	g__Akkermansia	s__	0	0	19	96.6299
MAG392	AMSFS14-1-bin.34.fa	92	0	1605983	89	25152	1450	d__Bacteria	p__Firmicutes	c__Bacilli	o__Acholeplasmatales	f__CAG-307	g__UBA7004	s__	0	0	13	79.4741
MAG393	g1.fa-bin.1241.fa	91.98	0	1688926	31	82881	1568	d__Bacteria	p__Spirochaetota	c__Spirochaetia	o__Sphaerochaetales	f__Sphaerochaetaceae	g__UBA5920	s__	0	0	18	79.472
MAG394	g1.fa-bin.1147.fa	91.96	0	1427895	114	18096	1328	d__Bacteria	p__Firmicutes_A	c__Clostridia	o__Christensenellales	f__CAG-138	g__	s__	0	0	16	74.8307
MAG395	GXFCY3-bin.31.fa	91.94	0	1621723	30	90629	1465	d__Bacteria	p__Firmicutes_A	c__Clostridia	o__4C28d-15	f__CAG-727	g__UBA4636	s__	0	1	17	97.8256
MAG396	MDHFT27-1-bin.18.fa	91.91	0	1508672	101	27262	1276	d__Bacteria	p__Firmicutes_A	c__Clostridia	o__4C28d-15	f__CAG-1252	g__	s__	0	0	19	97.9983
MAG397	JHFTF15-bin.18.fa	91.87	0	1826189	117	22239	1578	d__Bacteria	p__Firmicutes_A	c__Clostridia	o__4C28d-15	f__CAG-727	g__	s__	0	1	15	77.2801
MAG398	MDHFS24-1-bin.22.fa	91.84	0	2476574	50	76408	2132	d__Bacteria	p__Verrucomicrobiota	c__Verrucomicrobiae	o__Verrucomicrobiales	f__Akkermansiaceae	g__Akkermansia	s__	0	0	19	81.3527
MAG399	AMSFO14-1-bin.24.fa	91.83	0	1286741	121	12674	1368	d__Archaea	p__Halobacterota	c__Methanomicrobia	o__Methanomicrobiales	f__Methanocorpusculaceae	g__Methanocorpusculum	s__	0	0	15	97.0245
MAG400	MDHFS6-1-bin.19.fa	91.72	0	1925024	38	77564	1619	d__Bacteria	p__Firmicutes_A	c__Clostridia	o__Oscillospirales	f__CAG-272	g__Firm-07	s__	0	0	14	83.5031
MAG401	AMSFL9-2-bin.54.fa	91.7	0	2300901	50	63412	1930	d__Bacteria	p__Bacteroidota	c__Bacteroidia	o__Bacteroidales	f__Bacteroidaceae	g__Prevotella	s__	0	0	14	95.8435
MAG402	g4.fa-bin.488.fa	91.67	0	1921885	106	23876	1591	d__Bacteria	p__Bacteroidota	c__Bacteroidia	o__Bacteroidales	f__Paludibacteraceae	g__	s__	0	0	20	81.1697
MAG403	g10.fa-bin.892.fa	91.61	0	2237058	45	75672	1807	d__Bacteria	p__Spirochaetota	c__Spirochaetia	o__Treponematales	f__Treponemataceae	g__Treponema_D	s__Treponema_D	0	0	19	97.8886
MAG404	CF33-bin.14.fa	91.59	0	1673270	164	12372	1533	d__Bacteria	p__Firmicutes_A	c__Clostridia	o__Oscillospirales	f__Ruminococcaceae	g__	s__	0	0	15	83.8663
MAG405	g16.fa-bin.98.fa	91.53	0	1575381	35	91679	1275	d__Bacteria	p__Firmicutes_A	c__Clostridia	o__4C28d-15	f__CAG-314	g__CAG-1435	s__	0	0	20	76.4334
MAG406	MDHFO5-bin.16.fa	91.53	0	2107942	96	45599	1939	d__Bacteria	p__Firmicutes_A	c__Clostridia	o__Oscillospirales	f__Ruminococcaceae	g__Faecalibacterium	s__Faecalibacterium	0	0	18	77.68
MAG407	g5.fa-bin.33.fa	91.53	0	2420016	32	136578	1942	d__Bacteria	p__Bacteroidota	c__Bacteroidia	o__Bacteroidales	f__Rikenellaceae	g__Alistipes_A	s__Alistipes_A	0	0	16	77.155
MAG408	g12.fa-bin.212.fa	91.49	0	1497637	89	21971	1308	d__Bacteria	p__Firmicutes_A	c__Clostridia	o__Peptostreptococcales	f__Anaerovoracaceae	g__UBA3871	s__UBA3871	0	0	16	97.6611
MAG409	AMSCJ5-2-bin.27.fa	91.48	0	1883663	92	35868	1820	d__Bacteria	p__Firmicutes_A	c__Clostridia	o__Oscillospirales	f__Oscillospiraceae	g__CAG-83	s__	0	0	18	93.6031
MAG410	MDHFS26-1-bin.50.fa	91.48	0	1917863	131	21560	1511	d__Bacteria	p__Bacteroidota	c__Bacteroidia	o__Bacteroidales	f__	g__	s__	0	0	16	97.8257
MAG411	g7.fa-bin.380.fa	91.42	0	1903464	95	25024	1798	d__Bacteria	p__Desulfobacterota_A	c__Desulfovibrionia	o__Desulfovibrionales	f__Desulfovibrionaceae	g__Desulfovibrio	s__	0	0	17	98.8016
MAG412	g1.fa-bin.1428.fa	91.4	0	2764751	119	43077	2139	d__Bacteria	p__Bacteroidota	c__Bacteroidia	o__Bacteroidales	f__Paludibacteraceae	g__UBA1181	s__	0	1	18	97.6271
MAG413	MDHFO14-bin.69.fa	91.39	0	1852817	80	37422	1657	d__Bacteria	p__Firmicutes_A	c__Clostridia	o__Oscillospirales	f__CAG-272	g__Firm-07	s__	0	0	15	88.569
MAG414	AMSCW4-1-bin.34.fa	91.33	0	965693	61	22555	872	d__Bacteria	p__Firmicutes_A	c__Clostridia	o__4C28d-15	f__UBA1242	g__UBA9845	s__	0	0	18	77.3867
MAG415	g3.fa-bin.442.fa	91.26	0	1085290	56	29870	972	d__Bacteria	p__Firmicutes_A	c__Clostridia	o__4C28d-15	f__CAG-314	g__	s__	1	0	18	98.9763
MAG416	g6.fa-bin.290.fa	91.26	0	1531898	72	35801	1389	d__Bacteria	p__Firmicutes_A	c__Clostridia	o__4C28d-15	f__CAG-727	g__	s__	0	0	13	95.8203
MAG417	MDHFG13-1-bin.37.fa	91.24	0	1795759	119	21427	1465	d__Bacteria	p__Bacteroidota	c__Bacteroidia	o__Bacteroidales	f__Rikenellaceae	g__Alistipes	s__	0	0	16	98.5284
MAG418	g4.fa-bin.120.fa	91.21	0	1702189	24	192077	1406	d__Bacteria	p__Actinobacteriota	c__Actinobacteria	o__Actinomycetales	f__Actinomycetaceae	g__	s__	0	0	19	73.9856
MAG419	MDHFS6-1-bin.58.fa	91.14	0	1569713	52	42273	1425	d__Bacteria	p__Firmicutes_A	c__Clostridia	o__Oscillospirales	f__CAG-272	g__UBA4717	s__	0	0	15	76.2386
MAG420	MDHFO6-bin.23.fa	91.13	0	2835732	40	99282	2605	d__Bacteria	p__Firmicutes_A	c__Clostridia	o__Christensenellales	f__CAG-74	g__UBA11524	s__	0	0	19	97.5139
MAG421	YF6-bin.46.fa	91.1	0	1626631	126	16464	1326	d__Bacteria	p__Firmicutes_A	c__Clostridia	o__4C28d-15	f__CAG-1252	g__	s__	0	0	19	98.0981
MAG422	g4.fa-bin.737.fa	91.08	0	1349977	78	22143	1132	d__Bacteria	p__Firmicutes_A	c__Clostridia	o__4C28d-15	f__CAG-727	g__UBA11940	s__	0	0	10	78.5833
MAG423	AMSCB3-2-bin.16.fa	91.01	0	1245968	90	20275	1251	d__Bacteria	p__Firmicutes	c__Bacilli	o__RF39	f__CAG-302	g__RUG705	s__	0	0	19	77.2136
MAG424	AWMGL13-2-bin.88.fa	90.91	0	1341549	32	68323	1266	d__Bacteria	p__Elusimicrobiota	c__Elusimicrobia	o__Elusimicrobiales	f__Elusimicrobiaceae	g__UBA1436	s__	0	0	16	78.0551
MAG425	AMSCO3-1-bin.8.fa	90.9	0	1595900	83	31174	1510	d__Bacteria	p__Firmicutes_A	c__Clostridia	o__Oscillospirales	f__Acutalibacteraceae	g__	s__	0	1	14	89.4449
MAG426	MDHFS5-1-bin.99.fa	90.81	0	1768954	79	30378	1647	d__Bacteria	p__Firmicutes_A	c__Clostridia	o__Oscillospirales	f__CAG-272	g__	s__	0	0	15	88.9971
MAG427	g2.fa-bin.1045.fa	90.8	0	1395210	103	19562	1227	d__Bacteria	p__Firmicutes_A	c__Clostridia	o__Oscillospirales	f__CAG-382	g__	s__	0	0	12	98.3356
MAG428	AMSCL4-1-bin.36.fa	90.77	0	1915341	25	103892	1587	d__Bacteria	p__Bacteroidota	c__Bacteroidia	o__Bacteroidales	f__UBA932	g__RC9	s__	0	1	17	96.8949
MAG429	g1.fa-bin.1597.fa	90.64	0	1483766	54	38159	1346	d__Bacteria	p__Firmicutes_A	c__Clostridia	o__4C28d-15	f__CAG-727	g__	s__	0	1	14	95.3569
MAG430	AMSFB12-1-bin.50.fa	90.63	0	2427752	87	53676	2129	d__Bacteria	p__Bacteroidota	c__Bacteroidia	o__Bacteroidales	f__UBA932	g__RC9	s__	0	0	19	82.7417
MAG431	g1.fa-bin.405.fa	90.6	0	1547789	156	13351	1494	d__Bacteria	p__Firmicutes_A	c__Clostridia	o__Oscillospirales	f__Ruminococcaceae	g__	s__	0	0	18	77.4275
MAG432	MDHFT27-1-bin.30.fa	90.6	0	1470570	157	12441	1318	d__Bacteria	p__Firmicutes_A	c__Clostridia	o__Oscillospirales	f__CAG-272	g__Firm-07	s__	0	0	10	97.4297
MAG433	AMSFJ13-2-bin.27.fa	90.56	0	2263169	87	41788	2040	d__Bacteria	p__Spirochaetota	c__Spirochaetia	o__Treponematales	f__Treponemataceae	g__Treponema_F	s__	0	0	17	98.582
MAG434	MDHFT27-1-bin.4.fa	90.52	0	2084968	66	55253	1684	d__Bacteria	p__Bacteroidota	c__Bacteroidia	o__Bacteroidales	f__UBA932	g__RC9	s__	0	0	17	97.316
MAG435	MDHFS34-1-bin.45.fa	90.48	0	2341749	96	42455	1958	d__Bacteria	p__Verrucomicrobiota	c__Verrucomicrobiae	o__Verrucomicrobiales	f__Akkermansiaceae	g__Akkermansia	s__	0	0	18	89.1488
MAG436	g1.fa-bin.1822.fa	90.39	0	1738945	65	38248	1419	d__Bacteria	p__Firmicutes_A	c__Clostridia	o__4C28d-15	f__CAG-727	g__UBA10281	s__	0	0	14	78.3216
MAG437	AMSCO4-1-bin.5.fa	90.38	0	2074118	118	23186	1641	d__Bacteria	p__Bacteroidota	c__Bacteroidia	o__Bacteroidales	f__Barnesiellaceae	g__Barnesiella	s__	0	0	14	97.6848
MAG438	g5.fa-bin.709.fa	90.32	0	1632331	41	62852	1546	d__Bacteria	p__Proteobacteria	c__Alphaproteobacteria	o__RF32	f__CAG-239	g__CAG-495	s__	0	0	19	77.4715
MAG439	MDHFS2-1-bin.37.fa	90.32	0	1963066	81	41954	1694	d__Bacteria	p__Firmicutes_A	c__Clostridia	o__Oscillospirales	f__CAG-272	g__Firm-07	s__	0	0	18	81.6037
MAG440	AMSCW4-1-bin.50.fa	90.32	0	2172841	34	107161	1854	d__Bacteria	p__Bacteroidota	c__Bacteroidia	o__Bacteroidales	f__Paludibacteraceae	g__RF16	s__	0	0	17	79.2032
MAG441	MDHFS19-1-bin.66.fa	90.26	0	1589296	81	29414	1407	d__Bacteria	p__Firmicutes_A	c__Clostridia	o__Oscillospirales	f__CAG-272	g__UBA1740	s__	0	0	12	76.7456
MAG442	MDHFS15-1-bin.45.fa	90.23	0	2581145	244	14353	2141	d__Bacteria	p__Firmicutes_A	c__Clostridia	o__Oscillospirales	f__CAG-272	g__CAG-448	s__	0	0	10	84.8298
MAG443	AWMGW13-2-bin.27.fa	90.19	0	1839345	178	14028	1666	d__Bacteria	p__Firmicutes_A	c__Clostridia	o__Oscillospirales	f__Oscillospiraceae	g__	s__	0	1	19	97.368
MAG444	AMSFW9-2-bin.42.fa	90.14	0	2035136	41	72343	1722	d__Bacteria	p__Bacteroidota	c__Bacteroidia	o__Bacteroidales	f__UBA932	g__RC9	s__	0	0	16	91.3419
MAG445	AMSFB2-1-bin.40.fa	90.09	0	1277075	165	9844	1188	d__Bacteria	p__Elusimicrobiota	c__Elusimicrobia	o__Elusimicrobiales	f__Elusimicrobiaceae	g__UBA1436	s__	1	0	18	78.0192
MAG446	g13.fa-bin.146.fa	90.05	0	2238681	217	15088	1987	d__Bacteria	p__Fibrobacterota	c__Fibrobacteria	o__Fibrobacterales	f__Fibrobacteraceae	g__Fibrobacter_A	s__Fibrobacter_A	0	0	19	83.0009
MAG447	GXFCY18-bin.54.fa	90.04	0	1690138	95	35690	1479	d__Bacteria	p__Firmicutes_A	c__Clostridia	o__Oscillospirales	f__CAG-272	g__	s__	0	0	12	79.0721
MAG448	MDHFO23-bin.47.fa	90.02	0	2557716	141	25231	1915	d__Bacteria	p__Bacteroidota	c__Bacteroidia	o__Bacteroidales	f__Muribaculaceae	g__Muribaculum	s__	0	0	10	75.6134
MAG449	AWMGZ14-1-bin.18.fa	89.99	0	2143076	83	38098	1688	d__Bacteria	p__Bacteroidota	c__Bacteroidia	o__Bacteroidales	f__Bacteroidaceae	g__Alloprevotella	s__	0	0	14	97.8113
MAG450	AMSFJ13-2-bin.7.fa	89.94	0	1961620	26	115643	1595	d__Bacteria	p__Bacteroidota	c__Bacteroidia	o__Bacteroidales	f__Rikenellaceae	g__Alistipes	s__	0	0	18	84.375
MAG451	g4.fa-bin.1123.fa	89.88	0	1731699	152	14528	1549	d__Bacteria	p__Firmicutes_A	c__Clostridia	o__Oscillospirales	f__Ruminococcaceae	g__Firm-04	s__	0	0	13	98.2051
MAG452	AMSFL3-1-bin.4.fa	89.84	0	1004073	37	39940	895	d__Bacteria	p__Firmicutes_A	c__Clostridia	o__4C28d-15	f__UBA1242	g__UBA7862	s__	0	2	20	74.1063
MAG453	AWMGB11-2-bin.50.fa	89.83	0	2269998	41	106687	2015	d__Bacteria	p__Firmicutes_A	c__Clostridia	o__Peptostreptococcales	f__Anaerovoracaceae	g__	s__	0	0	17	95.1323
MAG454	AMSCL4-1-bin.46.fa	89.83	0	1651617	275	7072	1412	d__Bacteria	p__Synergistota	c__Synergistia	o__Synergistales	f__Aminobacteriaceae	g__Fretibacterium	s__	0	0	17	92.2524
MAG455	AWMGB12-2-bin.47.fa	89.8	0	3376682	94	67672	2948	d__Bacteria	p__Bacteroidota	c__Bacteroidia	o__Bacteroidales	f__F082	g__F082	s__	0	0	18	86.5978
MAG456	MDHFO21-bin.70.fa	89.77	0	2591204	74	77827	2562	d__Bacteria	p__Firmicutes_A	c__Clostridia	o__Oscillospirales	f__Oscillospiraceae	g__Oscillibacter	s__	0	0	20	80.6677
MAG457	g5.fa-bin.953.fa	89.71	0	1535887	6	279501	1374	d__Bacteria	p__Firmicutes_A	c__Clostridia	o__4C28d-15	f__CAG-917	g__	s__	0	0	20	74.7767
MAG458	AWMGZ1-2-bin.25.fa	89.71	0	1528789	21	114540	1302	d__Bacteria	p__Bacteroidota	c__Bacteroidia	o__Bacteroidales	f__UBA932	g__Bact-11	s__	0	0	18	98.1304
MAG459	g5.fa-bin.146.fa	89.66	0	1931553	156	17231	1673	d__Bacteria	p__Firmicutes_A	c__Clostridia	o__Oscillospirales	f__Acutalibacteraceae	g__DTU089_A	s__	0	0	16	98.118
MAG460	AWMGJ8-2-bin.16.fa	89.59	0	1574319	110	18679	1336	d__Bacteria	p__Firmicutes_A	c__Clostridia	o__4C28d-15	f__CAG-1252	g__	s__	0	0	15	97.7349
MAG461	AMSFJ4-1-bin.62.fa	89.57	0	2550583	168	22827	2208	d__Bacteria	p__Verrucomicrobiota	c__Verrucomicrobiae	o__Verrucomicrobiales	f__Akkermansiaceae	g__Akkermansia	s__	0	0	19	96.1096
MAG462	MDHFG29-2-bin.39.fa	89.55	0	1099246	79	23897	1053	d__Bacteria	p__Firmicutes_A	c__Clostridia	o__4C28d-15	f__UBA1242	g__UBA5489	s__	0	1	19	97.6225
MAG463	MDHFS8-1-bin.82.fa	89.55	0	1759853	92	24215	1525	d__Bacteria	p__Firmicutes_A	c__Clostridia	o__Oscillospirales	f__CAG-272	g__CAG-448	s__	0	0	10	95.5819
MAG464	JHFTF7-bin.1.fa	89.51	0	2337475	216	15300	1979	d__Bacteria	p__Spirochaetota	c__Spirochaetia	o__Treponematales	f__Treponemataceae	g__Treponema_D	s__	0	0	17	95.9602
MAG465	AWMGB3-1-bin.40.fa	89.48	0	2153249	293	9123	1922	d__Bacteria	p__Firmicutes_A	c__Clostridia	o__Oscillospirales	f__Acutalibacteraceae	g__CAG-177	s__CAG-177	0	1	13	97.5644
MAG466	MDHFG23-2-bin.71.fa	89.46	0	2383744	178	17896	2055	d__Bacteria	p__Verrucomicrobiota	c__Verrucomicrobiae	o__Verrucomicrobiales	f__Akkermansiaceae	g__Akkermansia	s__	0	0	19	97.1357
MAG467	MDHFO25-bin.3.fa	89.43	0	2429938	81	49352	2004	d__Bacteria	p__Bacteroidota	c__Bacteroidia	o__Bacteroidales	f__Muribaculaceae	g__CAG-873	s__	0	0	17	97.8039
MAG468	AMSFL13-2-bin.57.fa	89.37	0	960464	128	8730	928	d__Bacteria	p__Firmicutes	c__Bacilli	o__RFN20	f__CAG-826	g__UBA4951	s__	0	0	14	94.7444
MAG469	YF29-bin.4.fa	89.25	0	1101535	30	60848	1108	d__Bacteria	p__Proteobacteria	c__Alphaproteobacteria	o__RF32	f__UBA3637	g__UBA3637	s__	0	2	20	76.8177
MAG470	g4.fa-bin.942.fa	89.25	0	1743332	103	22396	1489	d__Bacteria	p__Bacteroidota	c__Bacteroidia	o__Bacteroidales	f__WCHB1-69	g__	s__	0	0	17	75.4469
MAG471	AWMGB12-2-bin.31.fa	89.24	0	2846374	341	10281	2496	d__Bacteria	p__Firmicutes_A	c__Clostridia	o__Oscillospirales	f__Acutalibacteraceae	g__RUG762	s__	0	0	17	80.7253
MAG472	AWMGL3-1-bin.2.fa	89.17	0	1082884	92	14678	1048	d__Bacteria	p__Firmicutes	c__Bacilli	o__RFN20	f__CAG-826	g__UBA4951	s__	0	1	20	95.4245
MAG473	MDHFO11-bin.38.fa	89.08	0	2188927	263	10716	1921	d__Bacteria	p__Desulfobacterota_A	c__Desulfovibrionia	o__Desulfovibrionales	f__Desulfovibrionaceae	g__Desulfovibrio	s__Desulfovibrio	0	0	13	94.8732
MAG474	AWMGB13-2-bin.9.fa	89.08	0	1426010	113	15651	1441	d__Bacteria	p__Spirochaetota	c__Spirochaetia	o__	f__	g__	s__	0	0	19	88.9452
MAG475	MDHFO5-bin.63.fa	89.07	0	2289291	48	70202	2100	d__Bacteria	p__Firmicutes_A	c__Clostridia	o__Oscillospirales	f__Ruminococcaceae	g__CAG-115	s__	0	0	14	80.8325
MAG476	AMSFW3-2-bin.2.fa	89.05	0	1959274	53	54245	1610	d__Bacteria	p__Bacteroidota	c__Bacteroidia	o__Bacteroidales	f__UBA932	g__RC9	s__RC9	0	0	18	96.9557
MAG477	MDHFS17-1-bin.17.fa	89.01	0	925347	14	135816	892	d__Bacteria	p__Proteobacteria	c__Alphaproteobacteria	o__Rs-D84	f__Rs-D84	g__Rs-D84	s__	0	0	19	86.3494
MAG478	MDHFT35-2-bin.23.fa	88.93	0	2147683	174	15948	1874	d__Bacteria	p__Firmicutes_A	c__Clostridia	o__Oscillospirales	f__CAG-382	g__	s__	0	0	16	97.1892
MAG479	MDHFS20-1-bin.13.fa	88.9	0	1405991	44	48435	1262	d__Bacteria	p__Firmicutes_A	c__Clostridia	o__4C28d-15	f__CAG-727	g__QALS01	s__	0	0	12	78.7248
MAG480	YF17-bin.31.fa	88.88	0	1106774	20	92781	1130	d__Bacteria	p__Proteobacteria	c__Alphaproteobacteria	o__RF32	f__UBA3637	g__UBA3637	s__	0	0	19	79.0481
MAG481	MDHFG10-1-bin.33.fa	88.88	0	1763416	62	39689	1502	d__Bacteria	p__Bacteroidota	c__Bacteroidia	o__Bacteroidales	f__Rikenellaceae	g__Alistipes	s__	0	0	17	97.4426
MAG482	MDHFG8-1-bin.52.fa	88.84	0	1501129	25	100054	1356	d__Bacteria	p__Firmicutes_A	c__Clostridia	o__4C28d-15	f__CAG-727	g__	s__	0	0	18	77.6398
MAG483	AWMGZ13-2-bin.23.fa	88.76	0	1297160	94	20803	1153	d__Bacteria	p__Elusimicrobiota	c__Elusimicrobia	o__Elusimicrobiales	f__Elusimicrobiaceae	g__UBA1174	s__	0	2	18	91.414
MAG484	AMSFB5-1-bin.27.fa	88.71	0	2324195	223	13190	1906	d__Bacteria	p__Bacteroidota	c__Bacteroidia	o__Bacteroidales	f__Paludibacteraceae	g__	s__	0	0	13	96.4443
MAG485	MDHFG37-2-bin.6.fa	88.68	0	1356676	89	22473	1252	d__Bacteria	p__Firmicutes_A	c__Clostridia	o__Oscillospirales	f__Acutalibacteraceae	g__UBA737	s__	0	0	11	83.7359
MAG486	AWMGJ1-1-bin.12.fa	88.6	0	2724163	42	82601	2305	d__Bacteria	p__Bacteroidota	c__Bacteroidia	o__Bacteroidales	f__WCHB1-69	g__UBA1756	s__	0	0	19	97.4051
MAG487	AWMGO13-2-bin.8.fa	88.55	0	1485857	30	84550	1387	d__Bacteria	p__Firmicutes_A	c__Clostridia	o__Christensenellales	f__CAG-138	g__UBA3792	s__	0	0	13	76.0536
MAG488	AMSFJ4-1-bin.4.fa	88.51	0	2343254	102	35055	1822	d__Bacteria	p__Bacteroidota	c__Bacteroidia	o__Bacteroidales	f__UBA932	g__RC9	s__	0	0	15	97.363
MAG489	g12.fa-bin.281.fa	88.49	0	1227902	16	147935	1178	d__Bacteria	p__Elusimicrobiota	c__Elusimicrobia	o__Elusimicrobiales	f__Elusimicrobiaceae	g__UBA1436	s__	0	0	19	84.9176
MAG490	AMSCO1-1-bin.14.fa	88.44	0	2500940	148	27390	2072	d__Bacteria	p__Verrucomicrobiota	c__Verrucomicrobiae	o__Verrucomicrobiales	f__Akkermansiaceae	g__Akkermansia	s__	0	0	17	96.6276
MAG491	MDHFS26-1-bin.4.fa	88.4	0	2333286	239	13059	2056	d__Bacteria	p__Firmicutes_A	c__Clostridia	o__Oscillospirales	f__Acutalibacteraceae	g__UBA6857	s__	0	0	14	83.1968
MAG492	g5.fa-bin.723.fa	88.37	0	1950418	198	13182	1732	d__Bacteria	p__Firmicutes_A	c__Clostridia	o__Oscillospirales	f__CAG-382	g__UCG-010	s__UCG-010	0	1	16	74.7453
MAG493	g5.fa-bin.116.fa	88.32	0	1363098	28	106787	1207	d__Bacteria	p__Firmicutes_A	c__Clostridia	o__4C28d-15	f__CAG-727	g__QALS01	s__	0	0	15	98.5842
MAG494	AMSFL9-2-bin.20.fa	88.29	0	1675811	49	61502	1400	d__Bacteria	p__Bacteroidota	c__Bacteroidia	o__Bacteroidales	f__UBA932	g__RC9	s__	0	0	18	80.2406
MAG495	MDHFT10-1-bin.82.fa	88.25	0	2201240	216	13923	1921	d__Bacteria	p__Firmicutes_A	c__Clostridia	o__Oscillospirales	f__Acutalibacteraceae	g__UBA6857	s__	0	0	13	81.791
MAG496	MDHFO24-bin.47.fa	88.22	0	2081695	226	12904	1891	d__Bacteria	p__Firmicutes_A	c__Clostridia	o__Oscillospirales	f__Acutalibacteraceae	g__UBA6857	s__	0	0	14	97.6393
MAG497	AMSFW5-1-bin.33.fa	88.18	0	3058753	99	62467	2324	d__Bacteria	p__Bacteroidota	c__Bacteroidia	o__Bacteroidales	f__Bacteroidaceae	g__Prevotella	s__	0	0	13	77.6065
MAG498	AMSFK4-2-bin.13.fa	88.12	0	1824152	30	80372	1620	d__Bacteria	p__Firmicutes_A	c__Clostridia	o__Saccharofermentanales	f__Saccharofermentanaceae	g__Saccharofermentans	s__	0	0	20	96.1873
MAG499	AWMGZ6-2-bin.36.fa	88.12	0	2381037	236	13476	1981	d__Bacteria	p__Proteobacteria	c__Gammaproteobacteria	o__Enterobacterales	f__Succinivibrionaceae	g__UBA2804	s__UBA2804	0	0	13	98.8299
MAG500	g12.fa-bin.231.fa	88.08	0	635712	33	31364	501	d__Bacteria	p__Firmicutes	c__Bacilli	o__Mycoplasmatales	f__Mycoplasmoidaceae	g__	s__	1	0	21	74.0018
MAG501	MDHFS8-1-bin.33.fa	88.04	0	1567927	31	77521	1263	d__Bacteria	p__Bacteroidota	c__Bacteroidia	o__Bacteroidales	f__Rikenellaceae	g__Alistipes	s__	0	0	11	82.1682
MAG502	MDHFS22-1-bin.4.fa	88.03	0	1540645	82	38757	1330	d__Bacteria	p__Firmicutes_A	c__Clostridia	o__Oscillospirales	f__CAG-272	g__	s__	0	0	14	79.1743
MAG503	g5.fa-bin.856.fa	87.92	0	1033861	39	40034	856	d__Bacteria	p__Actinobacteriota	c__Actinobacteria	o__Actinomycetales	f__Bifidobacteriaceae	g__Aeriscardovia	s__	0	0	20	98.5642
MAG504	AMSFB12-1-bin.14.fa	87.91	0	1056927	16	106113	1022	d__Bacteria	p__Proteobacteria	c__Alphaproteobacteria	o__Rs-D84	f__Rs-D84	g__Rs-D84	s__	1	0	20	82.6872
MAG505	MDHFS31-1-bin.11.fa	87.91	0	1080419	36	61213	1033	d__Bacteria	p__Proteobacteria	c__Alphaproteobacteria	o__Rs-D84	f__Rs-D84	g__Rs-D84	s__	1	0	20	97.8095
MAG506	YF2-bin.38.fa	87.91	0	1012353	19	84727	981	d__Bacteria	p__Proteobacteria	c__Alphaproteobacteria	o__Rs-D84	f__Rs-D84	g__Rs-D84	s__	0	0	19	95.3406
MAG507	MDHFG27-2-bin.11.fa	87.91	0	985806	11	148646	955	d__Bacteria	p__Proteobacteria	c__Alphaproteobacteria	o__Rs-D84	f__Rs-D84	g__Rs-D84	s__	0	0	19	81.247
MAG508	MDHFS1-1-bin.31.fa	87.91	0	983845	14	98728	963	d__Bacteria	p__Proteobacteria	c__Alphaproteobacteria	o__Rs-D84	f__Rs-D84	g__Rs-D84	s__	0	0	18	98.0552
MAG509	AMSCW4-1-bin.45.fa	87.91	0	898729	63	22336	864	d__Bacteria	p__Proteobacteria	c__Alphaproteobacteria	o__Rs-D84	f__Rs-D84	g__Rs-D84	s__	1	0	19	80.19
MAG510	YF17-bin.10.fa	87.91	0	943047	19	77961	926	d__Bacteria	p__Proteobacteria	c__Alphaproteobacteria	o__Rs-D84	f__Rs-D84	g__Rs-D84	s__	0	0	19	80.6203
MAG511	MDHFS22-1-bin.32.fa	87.88	0	1021577	23	71765	995	d__Bacteria	p__Proteobacteria	c__Alphaproteobacteria	o__Rs-D84	f__Rs-D84	g__Rs-D84	s__	0	0	18	97.2623
MAG512	JHFTF29-bin.4.fa	87.76	0	2565888	124	31874	2145	d__Bacteria	p__Verrucomicrobiota	c__Verrucomicrobiae	o__Verrucomicrobiales	f__Akkermansiaceae	g__Akkermansia	s__	0	0	19	96.9685
MAG513	AWMGL1-1-bin.4.fa	87.75	0	1851242	72	46566	1832	d__Bacteria	p__Cyanobacteria	c__Vampirovibrionia	o__Gastranaerophilales	f__Gastranaerophilaceae	g__CAG-196	s__	0	0	20	76.1542
MAG514	AWMGO7-2-bin.28.fa	87.75	0	1517214	17	128069	1354	d__Bacteria	p__Firmicutes_A	c__Clostridia	o__Oscillospirales	f__Acutalibacteraceae	g__	s__	0	0	19	98.1142
MAG515	MDHFT1-1-bin.89.fa	87.68	0	2648078	207	19239	2188	d__Bacteria	p__Firmicutes_A	c__Clostridia	o__Oscillospirales	f__CAG-272	g__CAG-448	s__	0	0	15	97.4899
MAG516	AMSCW3-1-bin.69.fa	87.67	0	1906821	100	27400	1554	d__Bacteria	p__Bacteroidota	c__Bacteroidia	o__Bacteroidales	f__UBA932	g__RC9	s__	0	1	15	76.0083
MAG517	g16.fa-bin.544.fa	87.64	0	895994	82	15334	821	d__Bacteria	p__Firmicutes_A	c__Clostridia	o__4C28d-15	f__UBA1242	g__UBA5489	s__	0	0	15	78.3287
MAG518	YF7-bin.1.fa	87.62	0	1554842	199	10230	1301	d__Bacteria	p__Bacteroidota	c__Bacteroidia	o__Bacteroidales	f__Rikenellaceae	g__Alistipes	s__	0	0	12	96.9951
MAG519	AMSCL3-1-bin.36.fa	87.51	0	1962811	30	117211	1584	d__Bacteria	p__Bacteroidota	c__Bacteroidia	o__Bacteroidales	f__UBA932	g__RC9	s__	0	0	19	79.426
MAG520	MDHFG34-2-bin.79.fa	87.49	0	1834246	189	12689	1680	d__Bacteria	p__Firmicutes_A	c__Clostridia	o__Oscillospirales	f__CAG-272	g__Firm-07	s__	0	0	12	79.2375
MAG521	g7.fa-bin.1383.fa	87.47	0	1095815	109	14715	1013	d__Bacteria	p__Firmicutes_A	c__Clostridia	o__4C28d-15	f__CAG-727	g__	s__	0	0	16	76.5689
MAG522	AMSFL12-1-bin.45.fa	87.45	0	1558163	196	9518	1475	d__Bacteria	p__Firmicutes_A	c__Clostridia	o__Oscillospirales	f__Acutalibacteraceae	g__Ruminococcus_E	s__	0	1	13	80.7632
MAG523	g9.fa-bin.600.fa	87.41	0	1503060	78	28491	1251	d__Bacteria	p__Bacteroidota	c__Bacteroidia	o__Bacteroidales	f__UBA932	g__UBA1232	s__	0	0	18	74.9367
MAG524	AMSFB2-1-bin.31.fa	87.36	0	969411	116	12106	1010	d__Bacteria	p__Firmicutes	c__Bacilli	o__RF39	f__CAG-1000	g__	s__	1	0	16	75.759
MAG525	MDHFT21-1-bin.34.fa	87.14	0	2066790	107	29217	1839	d__Bacteria	p__Firmicutes_A	c__Clostridia	o__Oscillospirales	f__Ruminococcaceae	g__Ruminococcus	s__	0	0	13	89.9033
MAG526	MDHFG4-2-bin.31.fa	87.1	0	2645468	261	12874	2243	d__Bacteria	p__Firmicutes_A	c__Clostridia	o__Oscillospirales	f__CAG-272	g__CAG-448	s__	0	0	14	93.4823
MAG527	g7.fa-bin.630.fa	87.08	0	1725790	52	49318	1659	d__Bacteria	p__Cyanobacteria	c__Vampirovibrionia	o__Gastranaerophilales	f__Gastranaerophilaceae	g__CAG-196	s__	0	0	18	97.4331
MAG528	MDHFG38-2-bin.4.fa	87.08	0	1062862	63	21686	969	d__Bacteria	p__Firmicutes_A	c__Clostridia	o__4C28d-15	f__UBA1242	g__UBA4626	s__	0	1	20	81.2347
MAG529	MDHFO7-bin.29.fa	87.07	0	2628072	102	46396	2189	d__Bacteria	p__Verrucomicrobiota	c__Verrucomicrobiae	o__Verrucomicrobiales	f__Akkermansiaceae	g__Akkermansia	s__	0	0	19	96.9073
MAG530	AWMGJ10-1-bin.12.fa	87.04	0	2397676	254	11312	1990	d__Bacteria	p__Firmicutes_A	c__Clostridia	o__Oscillospirales	f__Acutalibacteraceae	g__RUG806	s__	0	0	6	98.3541
MAG531	GXFCY14-bin.33.fa	86.98	0	1932515	189	13923	1687	d__Bacteria	p__Firmicutes_A	c__Clostridia	o__Oscillospirales	f__CAG-272	g__Firm-07	s__	0	0	13	81.4882
MAG532	AMSFZ2-1-bin.21.fa	86.91	0	1673291	110	21334	1564	d__Bacteria	p__Firmicutes_A	c__Clostridia	o__Oscillospirales	f__Oscillospiraceae	g__	s__	0	0	13	97.5105
MAG533	MDHFO6-bin.13.fa	86.83	0	1364943	153	11940	1275	d__Bacteria	p__Firmicutes_A	c__Clostridia	o__4C28d-15	f__CAG-727	g__	s__	0	0	13	75.9317
MAG534	AMSFW8-1-bin.4.fa	86.83	0	1748463	161	15325	1421	d__Bacteria	p__Bacteroidota	c__Bacteroidia	o__Bacteroidales	f__Paludibacteraceae	g__RF16	s__	0	0	13	74.7655
MAG535	AWMGL13-2-bin.79.fa	86.81	0	866338	11	118995	839	d__Bacteria	p__Proteobacteria	c__Alphaproteobacteria	o__Rs-D84	f__Rs-D84	g__Rs-D84	s__	0	0	18	97.7381
MAG536	g9.fa-bin.898.fa	86.81	0	840028	5	162000	849	d__Bacteria	p__Proteobacteria	c__Alphaproteobacteria	o__Rs-D84	f__Rs-D84	g__Rs-D84	s__	0	0	18	84.1497
MAG537	MDHFO30-bin.12.fa	86.79	0	2118477	109	28008	2204	d__Bacteria	p__Firmicutes	c__Bacilli	o__Erysipelotrichales	f__Erysipelatoclostridiaceae	g__Erysipelatoclostridium	s__	0	0	16	74.5541
MAG538	AWMGL1-1-bin.51.fa	86.75	0	1289849	50	37788	1222	d__Bacteria	p__Firmicutes_A	c__Clostridia	o__4C28d-15	f__CAG-727	g__UBA1259	s__	0	1	14	82.7372
MAG539	g1.fa-bin.1694.fa	86.69	0	1517969	133	14302	1352	d__Bacteria	p__Firmicutes_A	c__Clostridia	o__4C28d-15	f__RUG350	g__	s__	0	0	15	79.1639
MAG540	AWMGO7-2-bin.33.fa	86.66	0	1311590	56	38835	1235	d__Bacteria	p__Firmicutes_A	c__Clostridia	o__Oscillospirales	f__Oscillospiraceae	g__CAG-110	s__	0	0	13	79.0238
MAG541	AMSFO8-1-bin.46.fa	86.62	0	2097192	159	18658	1769	d__Bacteria	p__Firmicutes_A	c__Clostridia	o__Oscillospirales	f__CAG-272	g__CAG-448	s__	0	0	13	82.812
MAG542	g11.fa-bin.259.fa	86.4	0	1206872	44	36843	1140	d__Bacteria	p__Proteobacteria	c__Alphaproteobacteria	o__RF32	f__CAG-239	g__UBA2931	s__	0	0	17	90.8831
MAG543	JHFTF6-bin.4.fa	86.37	0	2339519	79	43723	1926	d__Bacteria	p__Bacteroidota	c__Bacteroidia	o__Bacteroidales	f__UBA932	g__RC9	s__	0	0	16	91.8356
MAG544	GXFCY18-bin.84.fa	86.31	0	2091377	269	9774	1802	d__Bacteria	p__Firmicutes_A	c__Clostridia	o__Oscillospirales	f__CAG-272	g__CAG-448	s__	0	0	12	96.2248
MAG545	g12.fa-bin.734.fa	86.25	0	2629833	211	16772	2313	d__Bacteria	p__Spirochaetota	c__Spirochaetia	o__Treponematales	f__Treponemataceae	g__Treponema_D	s__	0	0	16	74.7516
MAG546	AWMGB5-1-bin.25.fa	86.22	0	1916723	60	54116	1594	d__Bacteria	p__Bacteroidota	c__Bacteroidia	o__Bacteroidales	f__UBA932	g__RC9	s__	0	0	19	97.3894
MAG547	MDHFG18-2-bin.3.fa	86.21	0	937736	22	65461	916	d__Bacteria	p__Proteobacteria	c__Alphaproteobacteria	o__Rs-D84	f__Rs-D84	g__Rs-D84	s__	0	0	19	97.428
MAG548	AMSFJ3-1-bin.10.fa	86.19	0	1725546	191	11654	1705	d__Bacteria	p__Firmicutes_A	c__Clostridia	o__Christensenellales	f__CAG-138	g__	s__	0	0	15	95.3704
MAG549	g6.fa-bin.660.fa	86.13	0	1836549	74	33065	1580	d__Bacteria	p__Firmicutes_A	c__Clostridia	o__Oscillospirales	f__CAG-272	g__	s__	0	0	15	77.4252
MAG550	AMSFZ4-1-bin.38.fa	86.12	0	1834389	69	33069	1512	d__Bacteria	p__Bacteroidota	c__Bacteroidia	o__Bacteroidales	f__Bacteroidaceae	g__Prevotella	s__	0	1	13	81.0548
MAG551	AWMGO8-2-bin.35.fa	86.11	0	1458930	41	55917	1187	d__Bacteria	p__Firmicutes_A	c__Clostridia	o__4C28d-15	f__CAG-917	g__CAG-475	s__	0	0	18	79.1917
MAG552	AMSFJ13-2-bin.26.fa	86.1	0	1858897	31	124258	1510	d__Bacteria	p__Bacteroidota	c__Bacteroidia	o__Bacteroidales	f__	g__	s__	0	0	17	97.7754
MAG553	GXFCY16-bin.10.fa	86.08	0	937310	134	9162	898	d__Bacteria	p__Proteobacteria	c__Alphaproteobacteria	o__RF32	f__	g__	s__	0	0	16	76.5353
MAG554	AMSFO12-1-bin.5.fa	86.02	0	1366864	72	31924	1315	d__Bacteria	p__Proteobacteria	c__Alphaproteobacteria	o__RF32	f__UBA3637	g__UBA7488	s__	0	0	17	87.0356
MAG555	MDHFO23-bin.44.fa	86.02	0	1564131	128	18127	1301	d__Bacteria	p__Firmicutes_A	c__Clostridia	o__Oscillospirales	f__CAG-272	g__	s__	0	0	8	97.2081
MAG556	JHFTF2-bin.14.fa	85.97	0	1458801	172	11020	1398	d__Bacteria	p__Firmicutes_A	c__Clostridia	o__Oscillospirales	f__CAG-272	g__CAG-272	s__	0	0	14	82.519
MAG557	MDHFT3-1-bin.45.fa	85.91	0	1053613	44	48330	1026	d__Bacteria	p__Proteobacteria	c__Alphaproteobacteria	o__Rs-D84	f__Rs-D84	g__Rs-D84	s__	0	0	18	97.8207
MAG558	g5.fa-bin.815.fa	85.91	0	1301471	91	21024	1190	d__Bacteria	p__Firmicutes_A	c__Clostridia	o__4C28d-15	f__CAG-314	g__CAG-314	s__	0	0	17	74.2978
MAG559	JHFTF22-bin.23.fa	85.82	0	1290252	161	10163	1139	d__Bacteria	p__Firmicutes_A	c__Clostridia	o__4C28d-15	f__CAG-314	g__	s__	0	0	9	95.5203
MAG560	AMSFL9-2-bin.10.fa	85.79	0	1995791	86	38602	1726	d__Bacteria	p__Bacteroidota	c__Bacteroidia	o__Bacteroidales	f__UBA932	g__RC9	s__	0	0	18	83.9133
MAG561	g6.fa-bin.597.fa	85.78	0	1469060	30	97902	1423	d__Bacteria	p__Proteobacteria	c__Alphaproteobacteria	o__RF32	f__CAG-239	g__CAG-495	s__	0	0	20	90.9847
MAG562	g5.fa-bin.1208.fa	85.74	0	2255464	131	26751	2156	d__Bacteria	p__Firmicutes_A	c__Clostridia	o__Oscillospirales	f__Oscillospiraceae	g__UBA5446	s__	0	0	17	76.5318
MAG563	AMSFZ10-1-bin.35.fa	85.71	0	893884	100	11672	843	d__Bacteria	p__Proteobacteria	c__Alphaproteobacteria	o__Rs-D84	f__Rs-D84	g__Rs-D84	s__	1	0	19	83.9545
MAG564	g7.fa-bin.1368.fa	85.71	0	1411788	42	44970	1281	d__Bacteria	p__Proteobacteria	c__Alphaproteobacteria	o__RF32	f__	g__	s__	1	0	19	87.0192
MAG565	AMSFJ2-2-bin.10.fa	85.7	0	1822026	31	83619	1484	d__Bacteria	p__Bacteroidota	c__Bacteroidia	o__Bacteroidales	f__Rikenellaceae	g__Alistipes	s__	0	1	16	85.7461
MAG566	MDHFT24-1-bin.28.fa	85.68	0	2557076	319	9765	2146	d__Bacteria	p__Firmicutes_A	c__Clostridia	o__Oscillospirales	f__CAG-272	g__CAG-448	s__	0	0	13	87.9716
MAG567	MDHFO17-bin.30.fa	85.57	0	1460068	54	45473	1185	d__Bacteria	p__Firmicutes_A	c__Clostridia	o__4C28d-15	f__CAG-917	g__CAG-475	s__	0	0	18	79.2097
MAG568	AMSCL4-1-bin.3.fa	85.52	0	1994505	278	8358	1795	d__Bacteria	p__Synergistota	c__Synergistia	o__Synergistales	f__Aminobacteriaceae	g__Fretibacterium	s__	0	0	16	79.105
MAG569	g4.fa-bin.362.fa	85.51	0	1257904	82	25740	1259	d__Bacteria	p__Proteobacteria	c__Alphaproteobacteria	o__RF32	f__CAG-239	g__CAG-495	s__	0	0	16	77.1307
MAG570	AMSFB14-1-bin.6.fa	85.49	0	1987314	186	14516	1637	d__Bacteria	p__Spirochaetota	c__Spirochaetia	o__Treponematales	f__Treponemataceae	g__Treponema_D	s__Treponema_D	0	0	15	96.2532
MAG571	AWMGJ20-1-bin.30.fa	85.48	0	1147625	151	9199	1092	d__Bacteria	p__Proteobacteria	c__Alphaproteobacteria	o__RF32	f__CAG-239	g__CAG-495	s__	0	0	11	81.0468
MAG572	JHFTF31-bin.15.fa	85.43	0	1410847	178	10139	1231	d__Bacteria	p__Firmicutes_A	c__Clostridia	o__Oscillospirales	f__CAG-272	g__	s__	0	0	8	96.5399
MAG573	AWMGW4-1-bin.18.fa	85.31	0	806398	32	40372	790	d__Bacteria	p__Proteobacteria	c__Alphaproteobacteria	o__Rs-D84	f__Rs-D84	g__Rs-D84	s__	0	0	18	80.1846
MAG574	AWMGH20-1-bin.22.fa	85.31	0	1878194	38	77783	1525	d__Bacteria	p__Bacteroidota	c__Bacteroidia	o__Bacteroidales	f__	g__	s__	0	0	17	97.025
MAG575	GXFCY22-bin.2.fa	85.28	0	1365569	172	9709	1246	d__Bacteria	p__Firmicutes_A	c__Clostridia	o__4C28d-15	f__CAG-727	g__UBA4636	s__	0	0	8	97.2894
MAG576	MDHFT16-1-bin.41.fa	85.25	0	2534783	143	32282	2048	d__Bacteria	p__Verrucomicrobiota	c__Lentisphaeria	o__Victivallales	f__Victivallaceae	g__UBA1784	s__	0	0	18	79.1233
MAG577	AWMGL3-1-bin.62.fa	85.24	0	1495465	48	61540	1533	d__Archaea	p__Thermoplasmatota	c__Thermoplasmata	o__Methanomassiliicoccales	f__Methanomethylophilaceae	g__	s__	0	0	19	83.4168
MAG578	g4.fa-bin.590.fa	85.21	0	1274743	185	8540	1116	d__Bacteria	p__Elusimicrobiota	c__Elusimicrobia	o__Elusimicrobiales	f__Elusimicrobiaceae	g__UBA1174	s__	0	0	17	78.4827
MAG579	AMSFL11-1-bin.51.fa	85.15	0	1700513	94	23224	1431	d__Bacteria	p__Bacteroidota	c__Bacteroidia	o__Bacteroidales	f__Bacteroidaceae	g__Prevotella	s__	0	0	12	81.469
MAG580	MDHFG27-2-bin.27.fa	85.11	0	986575	40	45511	958	d__Bacteria	p__Proteobacteria	c__Alphaproteobacteria	o__Rs-D84	f__Rs-D84	g__Rs-D84	s__	0	0	19	91.0085
MAG581	g7.fa-bin.585.fa	85.06	0	854865	10	125241	821	d__Bacteria	p__Proteobacteria	c__Alphaproteobacteria	o__Rs-D84	f__Rs-D84	g__Rs-D84	s__	0	0	18	97.5402
MAG582	AWMGB1-2-bin.54.fa	85.02	0	2173787	123	23392	1829	d__Bacteria	p__Elusimicrobiota	c__Elusimicrobia	o__Elusimicrobiales	f__UBA9959	g__	s__	0	0	18	97.524
MAG583	g1.fa-bin.1163.fa	85.01	0	1664628	109	24088	1521	d__Bacteria	p__Firmicutes_A	c__Clostridia	o__Oscillospirales	f__CAG-272	g__	s__	0	0	13	76.2048
MAG584	g6.fa-bin.985.fa	84.83	0	851951	82	13587	719	d__Bacteria	p__Firmicutes_A	c__Clostridia	o__4C28d-15	f__UBA1242	g__UBA5489	s__	0	0	11	76.806
MAG585	AMSCW2-1-bin.41.fa	84.78	0	2440006	310	9267	2082	d__Bacteria	p__Proteobacteria	c__Gammaproteobacteria	o__Enterobacterales	f__Succinivibrionaceae	g__UBA2804	s__UBA2804	0	0	14	98.0563
MAG586	MDHFO18-bin.67.fa	84.59	0	1824215	165	15029	1561	d__Bacteria	p__Firmicutes_A	c__Clostridia	o__4C28d-15	f__CAG-727	g__QALS01	s__	0	0	10	75.9803
MAG587	MDHFG36-1-bin.16.fa	84.48	0	1417809	196	8676	1165	d__Bacteria	p__Firmicutes_A	c__Clostridia	o__4C28d-15	f__CAG-727	g__UBA11475	s__	0	0	9	97.7186
MAG588	AMSFW8-1-bin.35.fa	84.41	0	2129532	111	35245	1726	d__Bacteria	p__Bacteroidota	c__Bacteroidia	o__Bacteroidales	f__Paludibacteraceae	g__RF16	s__	0	0	16	97.9798
MAG589	AWMGZ15-2-bin.12.fa	84.35	0	2839424	245	15854	2403	d__Bacteria	p__Proteobacteria	c__Gammaproteobacteria	o__Enterobacterales	f__Succinivibrionaceae	g__Succinivibrio	s__Succinivibrio	0	0	11	97.3997
MAG590	g2.fa-bin.729.fa	84.32	0	1550057	88	24375	1428	d__Bacteria	p__Spirochaetota	c__Spirochaetia	o__Sphaerochaetales	f__Sphaerochaetaceae	g__UBA5920	s__	0	0	16	78.8601
MAG591	AWMGW4-1-bin.23.fa	84.3	0	888551	82	16463	801	d__Bacteria	p__Firmicutes	c__Bacilli	o__RFN20	f__CAG-826	g__UBA2450	s__UBA2450	0	0	17	78.8703
MAG592	AWMGW1-1-bin.7.fa	84.27	0	949487	120	9848	925	d__Bacteria	p__Firmicutes	c__Bacilli	o__RFN20	f__CAG-826	g__UBA4951	s__	0	0	17	94.747
MAG593	g1.fa-bin.70.fa	84.25	0	1286466	51	39627	1232	d__Bacteria	p__Firmicutes_A	c__Clostridia	o__Oscillospirales	f__Oscillospiraceae	g__	s__	0	0	19	83.5826
MAG594	MDHFT1-1-bin.47.fa	84.19	0	951035	42	38563	911	d__Bacteria	p__Proteobacteria	c__Alphaproteobacteria	o__Rs-D84	f__Rs-D84	g__Rs-D84	s__	0	0	16	80.6297
MAG595	GXFCY30-bin.35.fa	84.07	0	1250006	16	127966	1192	d__Bacteria	p__Firmicutes_A	c__Clostridia	o__4C28d-15	f__CAG-727	g__	s__	0	1	15	77.5067
MAG596	MDHFO8-bin.27.fa	84.06	0	1941537	313	7313	1754	d__Bacteria	p__Firmicutes_A	c__Clostridia	o__Oscillospirales	f__Acutalibacteraceae	g__DTU089_A	s__	0	0	12	95.5093
MAG597	MDHFS3-1-bin.19.fa	84.05	0	2606308	126	40054	2162	d__Bacteria	p__Firmicutes_A	c__Clostridia	o__Oscillospirales	f__CAG-272	g__CAG-448	s__	0	1	13	84.1897
MAG598	g16.fa-bin.126.fa	83.95	0	1499517	31	101765	1217	d__Bacteria	p__Firmicutes_A	c__Clostridia	o__4C28d-15	f__CAG-917	g__CAG-475	s__	0	0	19	83.0582
MAG599	JHFTF15-bin.31.fa	83.9	0	908046	47	38393	877	d__Bacteria	p__Proteobacteria	c__Alphaproteobacteria	o__Rs-D84	f__Rs-D84	g__Rs-D84	s__	0	0	18	97.2909
MAG600	MDHFT19-1-bin.18.fa	83.87	0	1447162	57	43133	1243	d__Bacteria	p__Firmicutes_A	c__Clostridia	o__4C28d-15	f__CAG-314	g__CAG-1435	s__	0	0	12	97.1062
MAG601	g7.fa-bin.425.fa	83.87	0	1117285	28	65253	1101	d__Bacteria	p__Firmicutes_A	c__Clostridia	o__Oscillospirales	f__Acutalibacteraceae	g__UBA737	s__	0	0	10	81.9604
MAG602	AWMGL13-2-bin.50.fa	83.84	0	934592	73	18815	961	d__Bacteria	p__Proteobacteria	c__Alphaproteobacteria	o__Rs-D84	f__Rs-D84	g__Rs-D84	s__	0	0	14	80.2218
MAG603	g8.fa-bin.277.fa	83.77	0	1414437	154	12394	1253	d__Bacteria	p__Firmicutes_A	c__Clostridia	o__4C28d-15	f__CAG-727	g__QALS01	s__	0	0	14	76.8146
MAG604	g17.fa-bin.17.fa	83.71	0	1086787	36	41166	1093	d__Bacteria	p__Proteobacteria	c__Alphaproteobacteria	o__Rs-D84	f__Rs-D84	g__Rs-D84	s__	0	0	18	97.7276
MAG605	MDHFT29-1-bin.41.fa	83.65	0	1281338	46	50066	1105	d__Bacteria	p__Firmicutes_A	c__Clostridia	o__4C28d-15	f__CAG-917	g__	s__	0	0	14	97.8094
MAG606	MDHFS6-1-bin.36.fa	83.65	0	1588548	138	16137	1342	d__Bacteria	p__Firmicutes_A	c__Clostridia	o__4C28d-15	f__CAG-727	g__QALS01	s__	0	0	12	81.9608
MAG607	MDHFO21-bin.41.fa	83.63	0	1972398	37	80449	1789	d__Bacteria	p__Firmicutes_A	c__Clostridia	o__Lachnospirales	f__Lachnospiraceae	g__Faecalicatena	s__Faecalicatena	0	0	16	74.807
MAG608	AMSFO13-2-bin.38.fa	83.56	0	1806967	18	127530	1668	d__Bacteria	p__Firmicutes_A	c__Clostridia	o__Oscillospirales	f__Ruminococcaceae	g__Ruminococcus	s__	0	0	16	98.1731
MAG609	AWMGW2-1-bin.20.fa	83.52	0	2906916	211	21561	2505	d__Bacteria	p__Fibrobacterota	c__Fibrobacteria	o__Fibrobacterales	f__Fibrobacteraceae	g__Fibrobacter	s__Fibrobacter	0	0	18	94.5362
MAG610	g5.fa-bin.897.fa	83.49	0	1713033	115	22386	1622	d__Bacteria	p__Firmicutes	c__Bacilli	o__Erysipelotrichales	f__Erysipelotrichaceae	g__Merdibacter	s__	0	0	19	74.3751
MAG611	g17.fa-bin.467.fa	83.4	0	2226436	58	54275	1696	d__Bacteria	p__Bacteroidota	c__Bacteroidia	o__Bacteroidales	f__Bacteroidaceae	g__Prevotella	s__Prevotella	0	0	17	76.0874
MAG612	MDHFT4-1-bin.20.fa	83.39	0	1245445	127	13293	1052	d__Bacteria	p__Firmicutes_A	c__Clostridia	o__4C28d-15	f__CAG-727	g__UBA4636	s__	0	0	16	96.7132
MAG613	AMSFZ12-1-bin.18.fa	83.33	0	1886558	77	33814	1581	d__Bacteria	p__Bacteroidota	c__Bacteroidia	o__Bacteroidales	f__Paludibacteraceae	g__RF16	s__	0	0	17	80.6664
MAG614	MDHFS10-2-bin.26.fa	83.29	0	1302902	176	9083	1129	d__Bacteria	p__Firmicutes_A	c__Clostridia	o__4C28d-15	f__CAG-727	g__QALS01	s__	0	0	6	78.2695
MAG615	AWMGZ18-1-bin.7.fa	83.22	0	1870166	39	63686	1642	d__Bacteria	p__Firmicutes_A	c__Clostridia	o__Oscillospirales	f__Acutalibacteraceae	g__Eubacterium_R	s__	0	0	16	78.5457
MAG616	AMSCJ5-2-bin.11.fa	83.07	0	3134086	66	88830	2743	d__Bacteria	p__Bacteroidota	c__Bacteroidia	o__Bacteroidales	f__Bacteroidaceae	g__Bacteroides_B	s__	0	0	17	85.2351
MAG617	AWMGZ11-2-bin.10.fa	83.04	0	1997238	117	22447	1653	d__Bacteria	p__Bacteroidota	c__Bacteroidia	o__Bacteroidales	f__Bacteroidaceae	g__Prevotella	s__Prevotella	0	0	13	95.6216
MAG618	JHFTF31-bin.23.fa	83.03	0	951228	51	32518	936	d__Bacteria	p__Proteobacteria	c__Alphaproteobacteria	o__Rs-D84	f__Rs-D84	g__Rs-D84	s__	1	0	19	96.1324
MAG619	AWMGZ14-1-bin.9.fa	83.02	0	2521654	86	43667	1953	d__Bacteria	p__Bacteroidota	c__Bacteroidia	o__Bacteroidales	f__Muribaculaceae	g__C941	s__	0	0	17	76.3724
MAG620	MDHFO1-bin.1.fa	83	0	2071172	99	30664	1930	d__Bacteria	p__Firmicutes_A	c__Clostridia	o__Oscillospirales	f__CAG-272	g__	s__	0	0	15	74.6474
MAG621	AMSCO3-1-bin.27.fa	82.99	0	1365701	190	7961	1182	d__Bacteria	p__Firmicutes_A	c__Clostridia	o__4C28d-15	f__CAG-727	g__QALS01	s__	0	0	6	97.9006
MAG622	AMSFO13-2-bin.43.fa	82.9	0	2504858	209	15433	2135	d__Bacteria	p__Verrucomicrobiota	c__Verrucomicrobiae	o__Verrucomicrobiales	f__Akkermansiaceae	g__Akkermansia	s__	0	0	17	97.265
MAG623	g1.fa-bin.1321.fa	82.8	0	1024088	38	37451	1046	d__Bacteria	p__Proteobacteria	c__Alphaproteobacteria	o__RF32	f__UBA3637	g__	s__	0	0	15	75.5536
MAG624	AWMGW1-1-bin.35.fa	82.74	0	919431	46	33167	902	d__Bacteria	p__Proteobacteria	c__Alphaproteobacteria	o__Rs-D84	f__Rs-D84	g__Rs-D84	s__	0	0	19	97.6259
MAG625	g8.fa-bin.1431.fa	82.73	0	1198177	29	66966	1092	d__Bacteria	p__Firmicutes_A	c__Clostridia	o__4C28d-15	f__UBA1242	g__UBA11490	s__	0	0	20	74.9832
MAG626	MDHFT21-1-bin.21.fa	82.69	0	1188163	207	6061	1165	d__Bacteria	p__Firmicutes_A	c__Clostridia	o__Christensenellales	f__CAG-138	g__	s__	0	0	11	74.9737
MAG627	g6.fa-bin.359.fa	82.58	0	1475916	118	17061	1234	d__Bacteria	p__Firmicutes_A	c__Clostridia	o__4C28d-15	f__CAG-727	g__QALS01	s__	0	0	14	98.3456
MAG628	g5.fa-bin.137.fa	82.5	0	1183680	17	132731	1018	d__Bacteria	p__Firmicutes_A	c__Clostridia	o__4C28d-15	f__UBA1242	g__UBA6345	s__	0	0	20	98.2218
MAG629	GXFCY7-bin.36.fa	82.5	0	1191070	98	15018	1008	d__Bacteria	p__Firmicutes_A	c__Clostridia	o__4C28d-15	f__CAG-917	g__	s__	0	0	12	96.0242
MAG630	AMSFW6-1-bin.8.fa	82.42	0	3130319	152	30645	2605	d__Bacteria	p__Fibrobacterota	c__Fibrobacteria	o__Fibrobacterales	f__Fibrobacteraceae	g__Fibrobacter	s__Fibrobacter	0	0	16	96.0089
MAG631	JHFTF30-bin.15.fa	82.38	0	2367462	165	21657	1883	d__Bacteria	p__Bacteroidota	c__Bacteroidia	o__Bacteroidales	f__Bacteroidaceae	g__	s__	0	0	15	95.4864
MAG632	YF7-bin.19.fa	82.37	0	2520981	204	17984	2018	d__Bacteria	p__Bacteroidota	c__Bacteroidia	o__Bacteroidales	f__Bacteroidaceae	g__	s__	0	0	12	95.7832
MAG633	g2.fa-bin.61.fa	82.32	0	1438518	210	8443	1108	d__Bacteria	p__Firmicutes_A	c__Clostridia	o__4C28d-15	f__CAG-314	g__CAG-1435	s__	0	0	12	77.6439
MAG634	g3.fa-bin.798.fa	82.3	0	749723	65	12854	689	d__Bacteria	p__Firmicutes_A	c__Clostridia	o__4C28d-15	f__UBA1242	g__	s__	0	0	18	76.7732
MAG635	JHFTF2-bin.5.fa	82.24	0	1185893	138	12164	982	d__Bacteria	p__Firmicutes_A	c__Clostridia	o__4C28d-15	f__CAG-917	g__	s__	0	0	13	96.0529
MAG636	MDHFT14-1-bin.56.fa	82.12	0	1064967	50	37763	953	d__Bacteria	p__Firmicutes_A	c__Clostridia	o__4C28d-15	f__UBA1242	g__UBA6345	s__	0	1	17	75.2153
MAG637	g6.fa-bin.998.fa	82.11	0	1791999	213	10207	1552	d__Bacteria	p__Bacteroidota	c__Bacteroidia	o__Bacteroidales	f__P3	g__UBA1219	s__	0	0	18	96.9181
MAG638	MDHFG9-1-bin.39.fa	82.07	0	1795440	144	20458	1663	d__Bacteria	p__Firmicutes_A	c__Clostridia	o__Oscillospirales	f__Acutalibacteraceae	g__CAG-180	s__	0	0	12	83.8893
MAG639	g7.fa-bin.74.fa	82.05	0	1516355	39	74245	1477	d__Bacteria	p__Cyanobacteria	c__Vampirovibrionia	o__Gastranaerophilales	f__Gastranaerophilaceae	g__	s__	0	0	19	76.0199
MAG640	g6.fa-bin.1445.fa	82.02	0	848462	70	18571	748	d__Bacteria	p__Firmicutes_A	c__Clostridia	o__4C28d-15	f__UBA4651	g__UBA7867	s__	0	1	19	75.6196
MAG641	MDHFO29-bin.80.fa	82.02	0	1969508	180	17566	1939	d__Bacteria	p__Firmicutes_A	c__Clostridia	o__Oscillospirales	f__Oscillospiraceae	g__Lawsonibacter	s__Lawsonibacter	0	0	14	78.6195
MAG642	g16.fa-bin.41.fa	81.99	0	943396	103	10946	966	d__Archaea	p__Thermoplasmatota	c__Thermoplasmata	o__Methanomassiliicoccales	f__Methanomethylophilaceae	g__	s__	0	0	17	97.4242
MAG643	MDHFG30-2-bin.13.fa	81.97	0	1186243	155	8912	1101	d__Bacteria	p__Firmicutes_A	c__Clostridia	o__4C28d-15	f__CAG-727	g__QALS01	s__	0	0	17	83.9895
MAG644	g4.fa-bin.890.fa	81.9	0	2131436	173	16747	1716	d__Bacteria	p__Verrucomicrobiota	c__Verrucomicrobiae	o__Opitutales	f__CAG-312	g__CAG-312	s__	0	0	18	98.16
MAG645	MDHFO19-bin.55.fa	81.88	0	1901478	30	96994	1702	d__Bacteria	p__Firmicutes_A	c__Clostridia	o__Oscillospirales	f__Ruminococcaceae	g__Ruminococcus	s__	0	0	12	96.7
MAG646	MDHFG8-1-bin.43.fa	81.85	0	1294934	43	47019	1171	d__Bacteria	p__Firmicutes_A	c__Clostridia	o__4C28d-15	f__CAG-727	g__	s__	0	1	12	76.5922
MAG647	MDHFT14-1-bin.46.fa	81.85	0	1972459	60	52207	1475	d__Bacteria	p__Firmicutes_A	c__Clostridia	o__4C28d-15	f__CAG-727	g__UBA10281	s__	0	0	9	79.4554
MAG648	MDHFO7-bin.81.fa	81.85	0	2212733	63	52640	2088	d__Bacteria	p__Firmicutes_A	c__Clostridia	o__Oscillospirales	f__Oscillospiraceae	g__CAG-110	s__	0	0	16	81.9524
MAG649	YF7-bin.10.fa	81.68	0	1817086	323	6334	1751	d__Bacteria	p__Firmicutes_A	c__Clostridia	o__Oscillospirales	f__Ruminococcaceae	g__Ruminococcus	s__	0	0	11	97.5309
MAG650	g1.fa-bin.326.fa	81.56	0	1259901	183	8030	1167	d__Bacteria	p__Firmicutes_A	c__Clostridia	o__Christensenellales	f__CAG-138	g__	s__	0	1	9	97.3115
MAG651	AMSFZ2-1-bin.25.fa	81.41	0	614174	35	34245	494	d__Bacteria	p__Firmicutes	c__Bacilli	o__Mycoplasmatales	f__Mycoplasmoidaceae	g__	s__	0	0	16	74.4135
MAG652	g3.fa-bin.619.fa	81.36	0	1543535	145	13810	1301	d__Bacteria	p__Firmicutes_A	c__Clostridia	o__Oscillospirales	f__CAG-272	g__UBA1740	s__	0	0	14	77.5751
MAG653	MDHFG22-1-bin.63.fa	81.35	0	1189004	172	7807	1118	d__Bacteria	p__Firmicutes_A	c__Clostridia	o__4C28d-15	f__CAG-727	g__	s__	0	1	8	82.9992
MAG654	MDHFS29-1-bin.52.fa	81.32	0	1123148	49	29380	1056	d__Bacteria	p__Firmicutes_A	c__Clostridia	o__4C28d-15	f__UBA1242	g__UBA11490	s__	0	1	15	74.728
MAG655	AMSCW5-2-bin.74.fa	81.21	0	1619720	140	15329	1376	d__Bacteria	p__Bacteroidota	c__Bacteroidia	o__Bacteroidales	f__UBA932	g__RC9	s__	0	0	15	77.711
MAG656	AMSFJ13-2-bin.8.fa	81.11	0	2328343	206	17960	1883	d__Bacteria	p__Bacteroidota	c__Bacteroidia	o__Bacteroidales	f__F082	g__F082	s__	0	0	11	96.471
MAG657	g4.fa-bin.917.fa	81.05	0	1335921	126	13523	1153	d__Bacteria	p__Firmicutes_A	c__Clostridia	o__4C28d-15	f__CAG-552	g__UBA10677	s__	0	0	11	76.4187
MAG658	AWMGB3-1-bin.28.fa	80.91	0	1389746	70	40988	1327	d__Archaea	p__Thermoplasmatota	c__Thermoplasmata	o__Methanomassiliicoccales	f__Methanomethylophilaceae	g__	s__	1	0	17	83.1559
MAG659	AMSFO8-1-bin.25.fa	80.85	0	1293937	86	22852	1136	d__Bacteria	p__Firmicutes_A	c__Clostridia	o__4C28d-15	f__CAG-917	g__	s__	0	0	16	95.2744
MAG660	AWMGB13-2-bin.14.fa	80.84	0	1262312	180	8032	1198	d__Bacteria	p__Elusimicrobiota	c__Elusimicrobia	o__Elusimicrobiales	f__Elusimicrobiaceae	g__UBA1436	s__	0	0	14	77.8071
MAG661	GXFCY4-bin.20.fa	80.83	0	1914693	132	22011	1567	d__Bacteria	p__Bacteroidota	c__Bacteroidia	o__Bacteroidales	f__Rikenellaceae	g__Alistipes	s__	0	0	17	97.9216
MAG662	g12.fa-bin.449.fa	80.42	0	971960	61	24573	806	d__Bacteria	p__Actinobacteriota	c__Actinobacteria	o__Actinomycetales	f__Bifidobacteriaceae	g__Aeriscardovia	s__	0	0	19	97.8902
MAG663	CF5-bin.26.fa	80.41	0	906408	34	48631	881	d__Bacteria	p__Proteobacteria	c__Alphaproteobacteria	o__Rs-D84	f__Rs-D84	g__Rs-D84	s__	1	0	20	85.0169
MAG664	GXFCY10-bin.17.fa	80.28	0	836073	44	29893	807	d__Bacteria	p__Proteobacteria	c__Alphaproteobacteria	o__Rs-D84	f__Rs-D84	g__Rs-D84	s__	1	0	19	83.047
MAG665	MDHFT1-1-bin.57.fa	80.17	0	1486838	145	14619	1277	d__Bacteria	p__Firmicutes_A	c__Clostridia	o__4C28d-15	f__CAG-727	g__QALS01	s__	0	0	11	96.2063
MAG666	MDHFT15-1-bin.98.fa	80.17	0	2185308	109	28121	1787	d__Bacteria	p__Bacteroidota	c__Bacteroidia	o__Bacteroidales	f__Bacteroidaceae	g__	s__	0	0	16	97.8232
MAG667	g1.fa-bin.1249.fa	80.16	0	1830207	49	49937	1626	d__Bacteria	p__Firmicutes_A	c__Clostridia	o__Oscillospirales	f__Acutalibacteraceae	g__CAG-177	s__	0	0	14	85.3237
MAG668	AWMGB21-2-bin.9.fa	80.15	0	2643959	84	39282	2311	d__Bacteria	p__Spirochaetota	c__Spirochaetia	o__Treponematales	f__Treponemataceae	g__Treponema_D	s__	0	0	18	78.1054
MAG669	AMSCW5-2-bin.63.fa	80	0	1092046	164	7088	1062	d__Bacteria	p__Firmicutes_A	c__Clostridia	o__Oscillospirales	f__Acutalibacteraceae	g__UBA737	s__	0	0	16	89.6211
MAG670	MDHFO2-bin.77.fa	90.06	0.01	2277460	82	39256	1892	d__Bacteria	p__Bacteroidota	c__Bacteroidia	o__Bacteroidales	f__Muribaculaceae	g__CAG-873	s__	0	0	15	96.8022
MAG671	MDHFS4-1-bin.32.fa	87.44	0.01	1957603	232	10717	1603	d__Bacteria	p__Bacteroidota	c__Bacteroidia	o__Bacteroidales	f__Barnesiellaceae	g__Barnesiella	s__	0	0	15	98.3584
MAG672	AWMGL9-1-bin.6.fa	98.6	0.02	3679664	95	58531	3234	d__Bacteria	p__Spirochaetota	c__Spirochaetia	o__Treponematales	f__Treponemataceae	g__Treponema_D	s__Treponema_D	0	0	20	98.3658
MAG673	MDHFO9-bin.62.fa	98.39	0.02	2077305	27	99075	1871	d__Bacteria	p__Bacteroidota	c__Bacteroidia	o__Flavobacteriales	f__UBA1820	g__UBA1820	s__UBA1820	0	0	19	99.2291
MAG674	g17.fa-bin.307.fa	97.9	0.02	3700521	76	84899	3255	d__Bacteria	p__Spirochaetota	c__Spirochaetia	o__Treponematales	f__Treponemataceae	g__Treponema_D	s__Treponema_D	0	0	19	98.3397
MAG675	AWMGL10-1-bin.22.fa	96.75	0.02	3178922	110	62534	2607	d__Bacteria	p__Bacteroidota	c__Bacteroidia	o__Bacteroidales	f__UBA932	g__RC9	s__	0	0	18	97.1634
MAG676	GXFCY25-bin.47.fa	96.61	0.02	1780717	117	23204	1528	d__Bacteria	p__Firmicutes_A	c__Clostridia	o__Oscillospirales	f__CAG-272	g__	s__	0	0	14	78.052
MAG677	MDHFT24-1-bin.32.fa	95.43	0.02	2460919	93	50758	1974	d__Bacteria	p__Bacteroidota	c__Bacteroidia	o__Bacteroidales	f__F082	g__F082	s__	0	0	19	96.914
MAG678	MDHFT1-1-bin.88.fa	94.89	0.02	1889747	59	55205	1629	d__Bacteria	p__Firmicutes_A	c__Clostridia	o__Oscillospirales	f__CAG-272	g__	s__	0	0	13	78.7747
MAG679	AWMGO21-2-bin.52.fa	94.72	0.02	3407019	169	32723	2803	d__Bacteria	p__Firmicutes_A	c__Clostridia	o__Oscillospirales	f__CAG-272	g__CAG-448	s__	0	0	18	90.621
MAG680	AWMGZ16-1-bin.23.fa	94.44	0.02	2760035	27	147097	2311	d__Bacteria	p__Bacteroidota	c__Bacteroidia	o__Bacteroidales	f__Bacteroidaceae	g__Prevotella	s__Prevotella	0	0	18	78.8247
MAG681	MDHFO3-bin.7.fa	94.35	0.02	1902456	59	58174	1639	d__Bacteria	p__Firmicutes_A	c__Clostridia	o__Oscillospirales	f__CAG-272	g__	s__	0	0	14	97.6398
MAG682	MDHFS24-1-bin.24.fa	94.16	0.02	1610190	42	70235	1467	d__Bacteria	p__Firmicutes_A	c__Clostridia	o__Oscillospirales	f__CAG-272	g__UBA1740	s__	0	0	16	76.5247
MAG683	MDHFT3-1-bin.64.fa	93.39	0.02	1867943	38	73012	1653	d__Bacteria	p__Firmicutes_A	c__Clostridia	o__Oscillospirales	f__CAG-272	g__UBA1740	s__	0	0	17	78.1205
MAG684	YF7-bin.7.fa	93.28	0.02	1999678	142	22004	1681	d__Bacteria	p__Bacteroidota	c__Bacteroidia	o__Bacteroidales	f__Paludibacteraceae	g__RF16	s__RF16	0	0	17	87.8368
MAG685	AMSFW12-1-bin.19.fa	93.11	0.02	2501256	156	23398	2332	d__Bacteria	p__Firmicutes_A	c__Clostridia	o__Oscillospirales	f__Oscillospiraceae	g__	s__	0	1	19	83.2552
MAG686	AMSFW12-1-bin.15.fa	92.62	0.02	1880638	72	38262	1608	d__Bacteria	p__Bacteroidota	c__Bacteroidia	o__Bacteroidales	f__UBA932	g__RC9	s__	0	1	19	90.4591
MAG687	MDHFG34-2-bin.73.fa	92.38	0.02	1907045	73	43886	1600	d__Bacteria	p__Firmicutes_A	c__Clostridia	o__Oscillospirales	f__CAG-272	g__	s__	0	0	14	76.8399
MAG688	MDHFS19-1-bin.28.fa	92.22	0.02	1998543	34	69240	1725	d__Bacteria	p__Firmicutes_A	c__Clostridia	o__Oscillospirales	f__CAG-272	g__UBA1740	s__	0	0	17	97.7131
MAG689	MDHFT1-1-bin.81.fa	92.05	0.02	2029330	30	97581	1657	d__Bacteria	p__Firmicutes_A	c__Clostridia	o__Oscillospirales	f__CAG-272	g__UBA1740	s__	0	0	14	97.0667
MAG690	MDHFT10-1-bin.89.fa	91.84	0.02	1685855	122	18862	1590	d__Bacteria	p__Firmicutes_A	c__Clostridia	o__Oscillospirales	f__CAG-272	g__	s__	0	0	16	89.1861
MAG691	MDHFO16-bin.26.fa	91.38	0.02	2328028	252	12152	2209	d__Bacteria	p__Firmicutes_A	c__Clostridia	o__Christensenellales	f__CAG-74	g__UBA11524	s__	0	0	15	97.0732
MAG692	JHFTF8-bin.14.fa	91.28	0.02	1733059	140	17447	1593	d__Bacteria	p__Firmicutes_A	c__Clostridia	o__Oscillospirales	f__CAG-272	g__UBA1740	s__	0	0	12	81.107
MAG693	MDHFG30-2-bin.48.fa	91.25	0.02	2523280	127	27195	2079	d__Bacteria	p__Firmicutes_A	c__Clostridia	o__Oscillospirales	f__CAG-272	g__CAG-448	s__	0	0	14	91.9924
MAG694	GXFCY4-bin.28.fa	91.05	0.02	1759132	25	138472	1622	d__Bacteria	p__Firmicutes_A	c__Clostridia	o__Oscillospirales	f__CAG-272	g__UBA1740	s__	0	0	15	81.2104
MAG695	MDHFO29-bin.59.fa	90.27	0.02	1928145	35	81405	1726	d__Bacteria	p__Firmicutes_A	c__Clostridia	o__4C28d-15	f__CAG-727	g__	s__	0	1	19	75.6531
MAG696	AMSFB5-1-bin.9.fa	90.14	0.02	3252332	86	56405	2426	d__Bacteria	p__Bacteroidota	c__Bacteroidia	o__Bacteroidales	f__Bacteroidaceae	g__UBA4372	s__	0	0	17	95.4279
MAG697	MDHFS3-1-bin.57.fa	88.83	0.02	1503454	104	20518	1342	d__Bacteria	p__Firmicutes_A	c__Clostridia	o__Oscillospirales	f__CAG-272	g__	s__	0	0	9	80.8927
MAG698	MDHFT16-1-bin.71.fa	88.64	0.02	1539914	152	12853	1394	d__Bacteria	p__Firmicutes_A	c__Clostridia	o__Oscillospirales	f__CAG-272	g__Firm-07	s__	0	0	12	87.9262
MAG699	MDHFT2-1-bin.18.fa	86.49	0.02	1310540	63	37948	1139	d__Bacteria	p__Firmicutes_A	c__Clostridia	o__Oscillospirales	f__CAG-272	g__UBA1740	s__	0	0	11	77.5156
MAG700	MDHFG1-1-bin.1.fa	81.82	0.02	1493606	150	14180	1440	d__Bacteria	p__Firmicutes_A	c__Clostridia	o__Oscillospirales	f__Oscillospiraceae	g__CAG-110	s__	0	0	12	79.9137
MAG701	g4.fa-bin.1254.fa	81.21	0.02	1285787	32	52374	1156	d__Bacteria	p__Firmicutes_A	c__Clostridia	o__Oscillospirales	f__CAG-272	g__UBA1740	s__	0	0	16	76.1539
MAG702	AMSFO9-2-bin.32.fa	98	0.03	1986522	34	112048	1676	d__Bacteria	p__Bacteroidota	c__Bacteroidia	o__Bacteroidales	f__Rikenellaceae	g__Alistipes	s__	0	0	18	98.796
MAG703	AMSFO13-2-bin.41.fa	95.32	0.03	2008644	31	90701	1674	d__Bacteria	p__Bacteroidota	c__Bacteroidia	o__Bacteroidales	f__Rikenellaceae	g__Alistipes	s__	0	0	18	97.5345
MAG704	MDHFG27-2-bin.45.fa	94.76	0.03	2098617	63	53480	1806	d__Bacteria	p__Bacteroidota	c__Bacteroidia	o__Bacteroidales	f__UBA932	g__	s__	0	0	18	98.1204
MAG705	MDHFS5-1-bin.96.fa	91.53	0.03	1482304	48	58862	1327	d__Bacteria	p__Firmicutes_A	c__Clostridia	o__4C28d-15	f__CAG-314	g__CAG-1435	s__	0	0	12	97.2765
MAG706	YF4-bin.14.fa	91.48	0.03	2089106	121	24669	1847	d__Bacteria	p__Verrucomicrobiota	c__Verrucomicrobiae	o__Verrucomicrobiales	f__Akkermansiaceae	g__Akkermansia	s__	0	0	18	83.4662
MAG707	MDHFT10-1-bin.1.fa	91.13	0.03	1336524	84	23760	1142	d__Bacteria	p__Firmicutes_A	c__Clostridia	o__4C28d-15	f__CAG-314	g__	s__	0	0	17	96.0027
MAG708	g1.fa-bin.27.fa	90.32	0.03	1628731	32	67728	1353	d__Bacteria	p__Firmicutes_A	c__Clostridia	o__4C28d-15	f__CAG-727	g__	s__	0	0	18	83.8229
MAG709	AWMGO12-2-bin.4.fa	89.47	0.03	1671554	69	36280	1369	d__Bacteria	p__Bacteroidota	c__Bacteroidia	o__Bacteroidales	f__Rikenellaceae	g__Alistipes	s__	0	0	17	96.9392
MAG710	JHFTF29-bin.22.fa	89.31	0.03	1410247	46	46280	1224	d__Bacteria	p__Firmicutes_A	c__Clostridia	o__4C28d-15	f__CAG-314	g__	s__	0	1	17	96.7079
MAG711	MDHFS24-1-bin.30.fa	89.05	0.03	1345725	48	53297	1139	d__Bacteria	p__Firmicutes_A	c__Clostridia	o__4C28d-15	f__CAG-314	g__	s__	0	0	20	96.5731
MAG712	GXFCY7-bin.33.fa	88.51	0.03	1440874	48	51237	1260	d__Bacteria	p__Firmicutes_A	c__Clostridia	o__4C28d-15	f__CAG-314	g__	s__	0	0	13	96.8743
MAG713	MDHFS34-1-bin.38.fa	88.41	0.03	1208224	82	22068	1075	d__Bacteria	p__Firmicutes_A	c__Clostridia	o__4C28d-15	f__CAG-314	g__CAG-314	s__	0	0	13	77.9448
MAG714	AWMGZ6-2-bin.51.fa	95.8	0.04	2645296	45	82568	2316	d__Bacteria	p__Spirochaetota	c__Spirochaetia	o__Treponematales	f__Treponemataceae	g__Treponema_D	s__	0	0	20	94.9744
MAG715	YF13-bin.4.fa	95.19	0.04	1520277	59	40577	1365	d__Bacteria	p__Firmicutes_A	c__Clostridia	o__Oscillospirales	f__CAG-272	g__UBA1740	s__	0	0	14	98.0029
MAG716	MDHFT33-1-bin.24.fa	94.92	0.04	1501617	54	44780	1365	d__Bacteria	p__Firmicutes_A	c__Clostridia	o__Oscillospirales	f__CAG-272	g__UBA1740	s__	0	0	15	79.0171
MAG717	MDHFT26-2-bin.27.fa	94.78	0.04	2600700	158	30439	2312	d__Bacteria	p__Firmicutes_A	c__Clostridia	o__Oscillospirales	f__CAG-272	g__	s__	0	0	16	83.8963
MAG718	AWMGO21-2-bin.37.fa	94.41	0.04	2556779	91	37869	2318	d__Bacteria	p__Spirochaetota	c__Spirochaetia	o__Treponematales	f__Treponemataceae	g__Treponema_F	s__	0	1	19	97.4435
MAG719	JHFTF31-bin.34.fa	93.2	0.04	2824369	205	20634	2348	d__Bacteria	p__Firmicutes_A	c__Clostridia	o__Oscillospirales	f__CAG-272	g__CAG-448	s__	0	0	16	92.3688
MAG720	AWMGL10-1-bin.75.fa	91.2	0.04	2329755	293	9956	2118	d__Archaea	p__Euryarchaeota	c__Methanobacteria	o__Methanobacteriales	f__Methanobacteriaceae	g__Methanobrevibacter_A	s__Methanobrevibacter_A	0	0	18	95.444
MAG721	JHFTF11-bin.3.fa	87.01	0.04	1482152	232	7500	1303	d__Bacteria	p__Firmicutes_A	c__Clostridia	o__Oscillospirales	f__CAG-272	g__	s__	0	0	9	96.6389
MAG722	AMSFL6-1-bin.11.fa	86.16	0.04	2052535	223	11641	1798	d__Bacteria	p__Bacteroidota	c__Bacteroidia	o__Bacteroidales	f__UBA932	g__Bact-11	s__Bact-11	0	0	17	96.5252
MAG723	MDHFG18-2-bin.30.fa	83.46	0.04	1869914	124	21185	1623	d__Bacteria	p__Firmicutes_A	c__Clostridia	o__Oscillospirales	f__CAG-272	g__UBA1740	s__	0	0	15	80.3973
MAG724	AMSCO1-1-bin.25.fa	99.51	0.05	1576606	80	30167	1572	d__Bacteria	p__Campylobacterota	c__Campylobacteria	o__Campylobacterales	f__Campylobacteraceae	g__Campylobacter	s__Campylobacter	0	0	17	97.823
MAG725	g5.fa-bin.276.fa	93.55	0.05	1567512	73	29481	1399	d__Bacteria	p__Firmicutes_A	c__Clostridia	o__4C28d-15	f__CAG-727	g__	s__	0	0	15	98.5009
MAG726	AMSCW4-1-bin.48.fa	93.55	0.05	1822943	26	112891	1466	d__Bacteria	p__Firmicutes_A	c__Clostridia	o__4C28d-15	f__CAG-1252	g__	s__	0	0	19	98.3037
MAG727	JHFTF6-bin.27.fa	92.74	0.05	1571159	27	118900	1319	d__Bacteria	p__Firmicutes_A	c__Clostridia	o__4C28d-15	f__CAG-727	g__UBA4636	s__	1	0	20	97.562
MAG728	g2.fa-bin.496.fa	92.74	0.05	1377400	104	20236	1231	d__Bacteria	p__Firmicutes_A	c__Clostridia	o__4C28d-15	f__CAG-727	g__UBA4636	s__	0	0	12	76.4357
MAG729	MDHFT15-1-bin.77.fa	91.94	0.05	1556175	38	62861	1313	d__Bacteria	p__Firmicutes_A	c__Clostridia	o__4C28d-15	f__CAG-727	g__UBA4636	s__	0	1	15	97.5259
MAG730	g4.fa-bin.1203.fa	89.92	0.05	1392317	77	31407	1235	d__Bacteria	p__Firmicutes_A	c__Clostridia	o__4C28d-15	f__CAG-727	g__UBA4636	s__	0	1	19	76.5424
MAG731	YF5-bin.20.fa	83.71	0.05	973568	73	18530	846	d__Bacteria	p__Firmicutes_A	c__Clostridia	o__4C28d-15	f__UBA4651	g__UBA7867	s__	0	1	17	75.5564
MAG732	GXFCY25-bin.80.fa	83.06	0.05	1309941	175	9336	1093	d__Bacteria	p__Firmicutes_A	c__Clostridia	o__4C28d-15	f__CAG-727	g__UBA4636	s__	0	0	11	96.8965
MAG733	JHFTF6-bin.15.fa	82.21	0.05	1010772	90	16551	939	d__Bacteria	p__Firmicutes_A	c__Clostridia	o__4C28d-15	f__CAG-727	g__UBA1259	s__	0	0	9	76.1188
MAG734	GXFCY17-bin.13.fa	80.55	0.05	1249129	187	7875	1071	d__Bacteria	p__Firmicutes_A	c__Clostridia	o__4C28d-15	f__CAG-727	g__UBA4636	s__	0	0	10	96.8891
MAG735	GXFCY4-bin.17.fa	96.18	0.06	1942688	64	55185	1768	d__Bacteria	p__Firmicutes_A	c__Clostridia	o__Oscillospirales	f__Oscillospiraceae	g__CAG-110	s__	0	0	17	78.0627
MAG736	AWMGB1-2-bin.43.fa	95.7	0.06	1378143	84	25159	1368	d__Bacteria	p__Proteobacteria	c__Alphaproteobacteria	o__RF32	f__CAG-239	g__51-20	s__	0	0	18	93.0963
MAG737	MDHFS32-1-bin.54.fa	95.24	0.06	1692150	145	15832	1482	d__Bacteria	p__Firmicutes_A	c__Clostridia	o__Oscillospirales	f__CAG-272	g__Firm-07	s__	0	0	12	88.0281
MAG738	JHFTF23-bin.34.fa	95.09	0.06	1295913	168	9895	1288	d__Bacteria	p__Campylobacterota	c__Campylobacteria	o__Campylobacterales	f__Campylobacteraceae	g__Campylobacter	s__Campylobacter	0	0	16	97.4366
MAG739	GXFCY10-bin.24.fa	94.36	0.06	1830938	117	29147	1547	d__Bacteria	p__Firmicutes_A	c__Clostridia	o__Oscillospirales	f__CAG-272	g__	s__	0	0	11	79.0636
MAG740	g12.fa-bin.495.fa	91.28	0.06	1532624	47	57346	1426	d__Bacteria	p__Proteobacteria	c__Alphaproteobacteria	o__RF32	f__CAG-239	g__UBA2931	s__UBA2931	0	0	19	81.4948
MAG741	CF16-bin.21.fa	84.16	0.06	926604	70	17030	910	d__Bacteria	p__Proteobacteria	c__Alphaproteobacteria	o__Rs-D84	f__Rs-D84	g__Rs-D84	s__	0	0	18	95.6852
MAG742	MDHFO28-bin.2.fa	83.09	0.06	1376398	33	67625	1160	d__Bacteria	p__Firmicutes_A	c__Clostridia	o__4C28d-15	f__CAG-917	g__CAG-475	s__	0	0	17	79.0202
MAG743	MDHFS3-1-bin.90.fa	99.88	0.07	1572224	26	114588	1592	d__Bacteria	p__Campylobacterota	c__Campylobacteria	o__Campylobacterales	f__Campylobacteraceae	g__Campylobacter	s__Campylobacter	0	0	19	97.9164
MAG744	AWMGW3-1-bin.8.fa	98.95	0.07	1640527	19	118908	1693	d__Bacteria	p__Campylobacterota	c__Campylobacteria	o__Campylobacterales	f__Campylobacteraceae	g__Campylobacter	s__	0	0	19	94.6213
MAG745	AMSCW2-1-bin.27.fa	91.38	0.07	1485525	97	25199	1470	d__Bacteria	p__Spirochaetota	c__Spirochaetia	o__	f__	g__	s__	0	0	19	98.3914
MAG746	g16.fa-bin.512.fa	97.32	0.08	2681636	94	48388	2402	d__Bacteria	p__Firmicutes_A	c__Clostridia	o__Oscillospirales	f__Ruminococcaceae	g__Ruminiclostridium_E	s__	0	0	17	97.1131
MAG747	g7.fa-bin.607.fa	95.53	0.08	1900460	57	44724	1646	d__Bacteria	p__Firmicutes_A	c__Clostridia	o__Oscillospirales	f__CAG-272	g__UBA1740	s__	0	0	16	79.1283
MAG748	AWMGB21-2-bin.22.fa	94.89	0.08	2390482	87	40730	2151	d__Bacteria	p__Firmicutes_C	c__Negativicutes	o__Selenomonadales	f__Selenomonadaceae	g__Selenomonas_A	s__	0	0	19	98.6194
MAG749	GXFCY6-bin.7.fa	94.75	0.08	1574897	22	123930	1392	d__Bacteria	p__Firmicutes_A	c__Clostridia	o__Oscillospirales	f__CAG-272	g__UBA1740	s__	0	0	16	76.0008
MAG750	MDHFS15-1-bin.1.fa	94.37	0.08	2220827	89	41328	1883	d__Bacteria	p__Firmicutes_A	c__Clostridia	o__Oscillospirales	f__CAG-272	g__	s__	0	0	17	82.5413
MAG751	AWMGZ16-1-bin.27.fa	92.54	0.08	2996583	38	115616	2468	d__Bacteria	p__Bacteroidota	c__Bacteroidia	o__Bacteroidales	f__Bacteroidaceae	g__Prevotella	s__	0	0	15	80.7969
MAG752	g13.fa-bin.398.fa	91.03	0.08	1723491	18	289065	1434	d__Bacteria	p__Bacteroidota	c__Bacteroidia	o__Bacteroidales	f__UBA932	g__RC9	s__	0	1	19	78.221
MAG753	AMSFB8-1-bin.51.fa	99.46	0.09	3620567	119	52268	2947	d__Bacteria	p__Bacteroidota	c__Bacteroidia	o__Bacteroidales	f__Paludibacteraceae	g__UBA1181	s__	0	1	18	97.2361
MAG754	AMSCB3-2-bin.57.fa	92.03	0.09	2335235	45	70217	1869	d__Bacteria	p__Bacteroidota	c__Bacteroidia	o__Bacteroidales	f__Bacteroidaceae	g__RUG210	s__	0	0	17	95.01
MAG755	AWMGZ13-2-bin.44.fa	91.49	0.09	2095553	109	27059	1790	d__Bacteria	p__Bacteroidota	c__Bacteroidia	o__Bacteroidales	f__Bacteroidaceae	g__Prevotella	s__Prevotella	0	0	16	97.7616
MAG756	CF8-bin.49.fa	88.63	0.09	1239041	183	8561	1244	d__Bacteria	p__Campylobacterota	c__Campylobacteria	o__Campylobacterales	f__Campylobacteraceae	g__Campylobacter	s__Campylobacter	0	0	15	97.4016
MAG757	AMSFJ4-1-bin.14.fa	99.89	0.1	4746756	65	107771	4445	d__Bacteria	p__Proteobacteria	c__Gammaproteobacteria	o__Enterobacterales	f__Enterobacteriaceae	g__Escherichia	s__Escherichia	0	1	19	98.7948
MAG758	MDHFG13-1-bin.43.fa	95.3	0.1	1887350	38	83841	1657	d__Bacteria	p__Firmicutes_A	c__Clostridia	o__Oscillospirales	f__CAG-272	g__UBA1740	s__	0	0	13	79.9325
MAG759	MDHFO4-bin.40.fa	95.27	0.1	1883199	99	24597	1648	d__Bacteria	p__Bacteroidota	c__Bacteroidia	o__Bacteroidales	f__Rikenellaceae	g__Alistipes	s__	0	0	15	97.4885
MAG760	AMSFL6-1-bin.27.fa	94.52	0.1	2179851	52	77597	1843	d__Bacteria	p__Bacteroidota	c__Bacteroidia	o__Bacteroidales	f__UBA932	g__RC9	s__	0	0	20	90.315
MAG761	g12.fa-bin.86.fa	93.41	0.1	1210146	22	92546	1217	d__Bacteria	p__Proteobacteria	c__Alphaproteobacteria	o__RF32	f__UBA3637	g__UBA3637	s__	0	1	19	76.9074
MAG762	AMSCS5-2-bin.25.fa	91.86	0.1	1372014	125	17012	1279	d__Bacteria	p__Firmicutes	c__Bacilli	o__RFN20	f__CAG-826	g__UBA733	s__UBA733	0	0	17	77.2103
MAG763	MDHFG9-1-bin.28.fa	91.39	0.1	2121565	83	36744	1673	d__Bacteria	p__Firmicutes_A	c__Clostridia	o__4C28d-15	f__CAG-727	g__QALS01	s__	0	0	12	79.4659
MAG764	g10.fa-bin.870.fa	91.11	0.1	1714050	56	58174	1655	d__Bacteria	p__Firmicutes_A	c__Clostridia	o__Oscillospirales	f__Oscillospiraceae	g__ER4	s__ER4	0	0	17	79.8711
MAG765	GXFCY22-bin.23.fa	90.49	0.1	1460268	77	29076	1325	d__Bacteria	p__Firmicutes_A	c__Clostridia	o__Oscillospirales	f__CAG-272	g__UBA1740	s__	0	0	13	80.9234
MAG766	AWMGL13-2-bin.85.fa	90.34	0.1	769231	89	10250	734	d__Bacteria	p__Firmicutes_A	c__Clostridia	o__4C28d-15	f__UBA1242	g__UBA9845	s__	0	0	18	77.8016
MAG767	MDHFS6-1-bin.104.fa	89.04	0.1	1547739	127	17802	1282	d__Bacteria	p__Firmicutes_A	c__Clostridia	o__4C28d-15	f__CAG-727	g__QALS01	s__	0	0	12	97.7906
MAG768	MDHFO18-bin.68.fa	98.67	0.11	1659852	33	81502	1477	d__Bacteria	p__Firmicutes	c__Bacilli	o__ML615J-28	f__CAG-313	g__CAG-313	s__CAG-313	0	0	19	74.8536
MAG769	MDHFG38-2-bin.19.fa	98.67	0.11	1435882	111	20377	1285	d__Bacteria	p__Firmicutes	c__Bacilli	o__ML615J-28	f__CAG-313	g__UBA1231	s__	0	0	15	91.0049
MAG770	MDHFS32-1-bin.26.fa	98.67	0.11	1788240	88	39160	1576	d__Bacteria	p__Firmicutes	c__Bacilli	o__ML615J-28	f__CAG-313	g__UBA1231	s__	0	0	17	76.8551
MAG771	AWMGS6-2-bin.23.fa	98.39	0.11	2195757	15	279425	1852	d__Bacteria	p__Bacteroidota	c__Bacteroidia	o__Bacteroidales	f__P3	g__Phil12	s__Phil12	0	0	19	97.8468
MAG772	MDHFS29-1-bin.47.fa	98.1	0.11	2893307	78	65630	2862	d__Bacteria	p__Firmicutes_A	c__Clostridia	o__Lachnospirales	f__Lachnospiraceae	g__	s__	0	0	17	82.436
MAG773	AMSFL13-2-bin.28.fa	97.85	0.11	3096233	206	19972	2381	d__Bacteria	p__Bacteroidota	c__Bacteroidia	o__Bacteroidales	f__Paludibacteraceae	g__UBA1181	s__	0	0	19	89.6123
MAG774	MDHFS23-1-bin.90.fa	95.15	0.11	2741818	119	33452	2527	d__Bacteria	p__Firmicutes_A	c__Clostridia	o__Lachnospirales	f__Lachnospiraceae	g__UBA7050	s__	0	0	17	75.5666
MAG775	JHFTF14-bin.10.fa	91.07	0.11	2299823	67	58092	2166	d__Bacteria	p__Firmicutes_A	c__Clostridia	o__Lachnospirales	f__Lachnospiraceae	g__	s__	0	0	14	96.6144
MAG776	g16.fa-bin.30.fa	83.98	0.11	1194087	140	10305	1089	d__Bacteria	p__Firmicutes_A	c__Clostridia	o__Oscillospirales	f__Acutalibacteraceae	g__	s__	0	0	13	86.8695
MAG777	AWMGL13-2-bin.13.fa	98.4	0.12	1529955	54	49262	1550	d__Bacteria	p__Campylobacterota	c__Campylobacteria	o__Campylobacterales	f__Campylobacteraceae	g__Campylobacter	s__	0	0	19	94.0295
MAG778	CF13-bin.20.fa	96.5	0.12	1334578	126	13762	1335	d__Bacteria	p__Campylobacterota	c__Campylobacteria	o__Campylobacterales	f__Campylobacteraceae	g__Campylobacter	s__Campylobacter	0	0	17	97.5919
MAG779	g16.fa-bin.600.fa	96.3	0.12	1692649	74	36642	1580	d__Bacteria	p__Campylobacterota	c__Campylobacteria	o__Campylobacterales	f__Helicobacteraceae	g__Helicobacter_B	s__	0	0	18	99.0978
MAG780	MDHFO16-bin.40.fa	95.35	0.12	3093150	55	107787	2408	d__Bacteria	p__Bacteroidota	c__Bacteroidia	o__Bacteroidales	f__Bacteroidaceae	g__CAG-462	s__	0	0	17	97.5876
MAG781	YF14-bin.12.fa	94.46	0.12	1358831	134	14400	1360	d__Bacteria	p__Campylobacterota	c__Campylobacteria	o__Campylobacterales	f__Campylobacteraceae	g__Campylobacter	s__Campylobacter	0	0	17	97.8455
MAG782	AWMGL3-1-bin.16.fa	94.33	0.12	2481282	44	98612	1919	d__Bacteria	p__Bacteroidota	c__Bacteroidia	o__Bacteroidales	f__Bacteroidaceae	g__Alloprevotella	s__	0	0	16	98.1706
MAG783	AMSFB4-1-bin.56.fa	94.25	0.12	3387003	119	54699	2759	d__Bacteria	p__Bacteroidota	c__Bacteroidia	o__Bacteroidales	f__Bacteroidaceae	g__Prevotella	s__Prevotella	0	0	16	95.1858
MAG784	AWMGW10-1-bin.21.fa	93.85	0.12	2125746	134	22575	1667	d__Bacteria	p__Bacteroidota	c__Bacteroidia	o__Bacteroidales	f__Bacteroidaceae	g__Alloprevotella	s__	0	0	15	98.1929
MAG785	MDHFO28-bin.47.fa	92.69	0.12	3023429	81	69053	2566	d__Bacteria	p__Firmicutes_A	c__Clostridia	o__Lachnospirales	f__Lachnospiraceae	g__Faecalicatena	s__	0	0	18	74.755
MAG786	MDHFO23-bin.37.fa	92.56	0.12	1776269	79	31592	1461	d__Bacteria	p__Bacteroidota	c__Bacteroidia	o__Bacteroidales	f__Rikenellaceae	g__Alistipes	s__	0	0	15	98.1666
MAG787	MDHFO19-bin.61.fa	92.47	0.12	3353817	34	120896	2647	d__Bacteria	p__Bacteroidota	c__Bacteroidia	o__Bacteroidales	f__Bacteroidaceae	g__Prevotella	s__Prevotella	0	1	18	78.0116
MAG788	MDHFS18-1-bin.60.fa	91.29	0.12	2520340	48	70909	2192	d__Bacteria	p__Bacteroidota	c__Bacteroidia	o__Bacteroidales	f__Bacteroidaceae	g__Bacteroides	s__	0	0	18	96.7616
MAG789	AWMGO3-1-bin.11.fa	87.35	0.12	2188819	19	201052	1679	d__Bacteria	p__Bacteroidota	c__Bacteroidia	o__Bacteroidales	f__Bacteroidaceae	g__Prevotellamassilia	s__	0	0	17	76.3716
MAG790	g16.fa-bin.370.fa	86.99	0.12	1823198	191	11345	1697	d__Bacteria	p__Firmicutes_C	c__Negativicutes	o__Veillonellales	f__Megasphaeraceae	g__Megasphaera	s__Megasphaera	0	0	18	74.5525
MAG791	AWMGW11-2-bin.27.fa	85.12	0.12	3995572	494	9861	3847	d__Bacteria	p__Firmicutes_A	c__Clostridia	o__Lachnospirales	f__Lachnospiraceae	g__Clostridium_M	s__Clostridium_M	0	0	17	74.6648
MAG792	g16.fa-bin.889.fa	84.56	0.12	1462720	172	11043	1276	d__Bacteria	p__Bacteroidota	c__Bacteroidia	o__Flavobacteriales	f__UBA1820	g__	s__	0	0	19	98.2535
MAG793	MDHFG22-1-bin.16.fa	83.88	0.12	1178118	169	7988	1077	d__Bacteria	p__Firmicutes	c__Bacilli	o__ML615J-28	f__CAG-698	g__	s__	0	0	14	75.1003
MAG794	g1.fa-bin.68.fa	80.48	0.12	2454207	127	26007	1885	d__Bacteria	p__Bacteroidota	c__Bacteroidia	o__Bacteroidales	f__Bacteroidaceae	g__UBA4372	s__	0	0	17	97.6315
MAG795	MDHFO12-bin.57.fa	97.1	0.13	1917743	166	20573	2035	d__Bacteria	p__Firmicutes	c__Bacilli	o__Lactobacillales	f__Lactobacillaceae	g__Lactobacillus	s__Lactobacillus	0	0	18	74.2683
MAG796	MDHFS23-1-bin.52.fa	95.91	0.13	2383979	89	34655	2244	d__Bacteria	p__Firmicutes_A	c__Clostridia	o__Oscillospirales	f__Ruminococcaceae	g__Ruminiclostridium_E	s__	0	0	14	78.9904
MAG797	AMSFW4-1-bin.36.fa	94.89	0.13	1972413	129	21796	1651	d__Bacteria	p__Bacteroidota	c__Bacteroidia	o__Bacteroidales	f__P3	g__Phil12	s__Phil12	0	0	18	97.1884
MAG798	g5.fa-bin.1052.fa	94.18	0.13	2135062	58	51745	1906	d__Bacteria	p__Firmicutes_A	c__Clostridia	o__4C28d-15	f__CAG-727	g__	s__	0	0	17	97.7965
MAG799	AWMGW10-1-bin.39.fa	92.81	0.13	2485426	48	75683	1947	d__Bacteria	p__Bacteroidota	c__Bacteroidia	o__Bacteroidales	f__Muribaculaceae	g__C941	s__	0	0	17	80.6639
MAG800	g4.fa-bin.184.fa	92.62	0.13	1464857	49	39323	1295	d__Bacteria	p__Firmicutes_A	c__Clostridia	o__Oscillospirales	f__CAG-272	g__CAG-448	s__	0	0	16	77.3367
MAG801	g1.fa-bin.1283.fa	92.15	0.13	1812023	204	11666	1595	d__Bacteria	p__Firmicutes_A	c__Clostridia	o__Oscillospirales	f__CAG-272	g__	s__	0	0	11	88.8688
MAG802	CF26-bin.13.fa	91.48	0.13	1522588	181	10335	1313	d__Bacteria	p__Firmicutes_A	c__Clostridia	o__4C28d-15	f__CAG-1252	g__	s__	0	0	18	98.0141
MAG803	MDHFT2-1-bin.29.fa	89.05	0.13	1407858	45	46362	1211	d__Bacteria	p__Firmicutes_A	c__Clostridia	o__4C28d-15	f__CAG-314	g__	s__	0	0	17	96.2754
MAG804	JHFTF30-bin.14.fa	85.33	0.13	1389348	166	9818	1251	d__Bacteria	p__Firmicutes_A	c__Clostridia	o__4C28d-15	f__CAG-727	g__QALS01	s__	0	0	11	82.0013
MAG805	g8.fa-bin.226.fa	84.91	0.13	2042506	39	74723	1717	d__Bacteria	p__Bacteroidota	c__Bacteroidia	o__Bacteroidales	f__Muribaculaceae	g__	s__	0	0	18	80.1403
MAG806	g2.fa-bin.331.fa	82.05	0.13	1250461	145	10752	1122	d__Bacteria	p__Firmicutes_A	c__Clostridia	o__4C28d-15	f__CAG-552	g__UBA10677	s__	0	0	12	97.2146
MAG807	GXFCY30-bin.19.fa	81.9	0.13	1570782	108	21516	1493	d__Bacteria	p__Firmicutes_A	c__Clostridia	o__Oscillospirales	f__CAG-272	g__UBA1740	s__	0	0	10	78.1798
MAG808	MDHFO2-bin.40.fa	81.84	0.13	1385028	170	9988	1262	d__Bacteria	p__Firmicutes_A	c__Clostridia	o__4C28d-15	f__CAG-917	g__	s__	0	1	17	75.1873
MAG809	MDHFS32-1-bin.58.fa	80.01	0.13	1314849	79	27623	1088	d__Bacteria	p__Firmicutes_A	c__Clostridia	o__4C28d-15	f__CAG-917	g__	s__	0	0	14	96.4938
MAG810	YF14-bin.15.fa	97.9	0.14	2485526	97	43630	2071	d__Bacteria	p__Spirochaetota	c__Spirochaetia	o__Treponematales	f__Treponemataceae	g__Treponema_D	s__	0	0	19	96.1704
MAG811	MDHFS7-1-bin.10.fa	84.69	0.14	2121143	234	11831	1789	d__Bacteria	p__Spirochaetota	c__Spirochaetia	o__Treponematales	f__Treponemataceae	g__	s__	0	0	18	97.2287
MAG812	g4.fa-bin.337.fa	80.77	0.15	1615830	54	44813	1414	d__Bacteria	p__Spirochaetota	c__Spirochaetia	o__Treponematales	f__Treponemataceae	g__Treponema_F	s__	0	0	16	97.9267
MAG813	MDHFS32-1-bin.30.fa	98.21	0.16	2029837	46	60767	1632	d__Bacteria	p__Bacteroidota	c__Bacteroidia	o__Bacteroidales	f__Rikenellaceae	g__Alistipes	s__	0	0	16	98.1538
MAG814	MDHFO1-bin.61.fa	97.92	0.16	2704717	38	139452	2192	d__Bacteria	p__Bacteroidota	c__Bacteroidia	o__Bacteroidales	f__Rikenellaceae	g__Alistipes	s__Alistipes	0	0	15	78.759
MAG815	GXFCY26-bin.28.fa	97.19	0.16	1301448	51	40213	1123	d__Bacteria	p__Firmicutes	c__Bacilli	o__RFN20	f__CAG-826	g__	s__	0	1	20	94.5665
MAG816	MDHFO30-bin.54.fa	96.64	0.16	3027043	68	73923	2376	d__Bacteria	p__Bacteroidota	c__Bacteroidia	o__Bacteroidales	f__Rikenellaceae	g__Alistipes	s__Alistipes	0	0	16	96.4105
MAG817	MDHFG13-1-bin.26.fa	96.53	0.16	2276215	56	78102	1840	d__Bacteria	p__Bacteroidota	c__Bacteroidia	o__Bacteroidales	f__Rikenellaceae	g__Alistipes	s__	0	0	18	97.7819
MAG818	CF22-bin.9.fa	95.95	0.16	1948470	45	58304	1625	d__Bacteria	p__Bacteroidota	c__Bacteroidia	o__Bacteroidales	f__UBA932	g__CAG-831	s__	0	0	20	98.837
MAG819	AMSFH12-2-bin.5.fa	95.83	0.16	1914029	94	29167	1609	d__Bacteria	p__Bacteroidota	c__Bacteroidia	o__Bacteroidales	f__Rikenellaceae	g__Alistipes	s__	0	0	18	80.2379
MAG820	CF13-bin.26.fa	95.19	0.16	1814270	88	30762	1445	d__Bacteria	p__Bacteroidota	c__Bacteroidia	o__Bacteroidales	f__Rikenellaceae	g__Alistipes	s__	0	1	16	97.7104
MAG821	AMSFJ13-2-bin.38.fa	95.13	0.16	1906734	55	58862	1561	d__Bacteria	p__Bacteroidota	c__Bacteroidia	o__Bacteroidales	f__Rikenellaceae	g__Alistipes	s__	0	0	14	97.183
MAG822	AWMGO5-1-bin.22.fa	94.71	0.16	1823729	30	72983	1479	d__Bacteria	p__Bacteroidota	c__Bacteroidia	o__Bacteroidales	f__Rikenellaceae	g__Alistipes	s__	0	0	18	97.6504
MAG823	GXFCY9-bin.31.fa	94.7	0.16	1791035	122	21540	1431	d__Bacteria	p__Bacteroidota	c__Bacteroidia	o__Bacteroidales	f__Rikenellaceae	g__Tidjanibacter	s__	0	0	16	97.5678
MAG824	MDHFG13-1-bin.35.fa	94.46	0.16	2565790	41	123989	2395	d__Bacteria	p__Firmicutes_A	c__Clostridia	o__Lachnospirales	f__Lachnospiraceae	g__Agathobacter	s__	0	0	16	82.1535
MAG825	MDHFO4-bin.51.fa	94.31	0.16	2663902	46	132273	2268	d__Bacteria	p__Bacteroidota	c__Bacteroidia	o__Bacteroidales	f__UBA932	g__RC9	s__	0	0	16	97.2361
MAG826	AMSCW3-1-bin.34.fa	92.29	0.16	2058448	82	40661	1794	d__Bacteria	p__Bacteroidota	c__Bacteroidia	o__Bacteroidales	f__UBA932	g__UBA1232	s__UBA1232	0	1	19	97.4738
MAG827	AMSFW4-1-bin.10.fa	90.89	0.16	2643614	81	70071	2139	d__Bacteria	p__Bacteroidota	c__Bacteroidia	o__Bacteroidales	f__UBA932	g__RC9	s__	0	0	16	96.1216
MAG828	AMSCL5-2-bin.14.fa	89.85	0.16	1997823	89	33799	1733	d__Bacteria	p__Bacteroidota	c__Bacteroidia	o__Bacteroidales	f__UBA932	g__RC9	s__	0	0	17	83
MAG829	AWMGB5-1-bin.51.fa	84.79	0.16	1763841	123	24881	1484	d__Bacteria	p__Bacteroidota	c__Bacteroidia	o__Bacteroidales	f__UBA932	g__RC9	s__RC9	0	0	14	97.4861
MAG830	AWMGZ8-2-bin.10.fa	84.34	0.16	1895216	218	10345	1622	d__Bacteria	p__Firmicutes_C	c__Negativicutes	o__Veillonellales	f__Dialisteraceae	g__Dialister	s__	0	0	16	74.2165
MAG831	MDHFS20-1-bin.15.fa	82.76	0.16	856836	61	26831	786	d__Bacteria	p__Firmicutes_A	c__Clostridia	o__4C28d-15	f__UBA1242	g__UBA4626	s__	0	1	12	77.8855
MAG832	MDHFG22-1-bin.70.fa	80.15	0.16	1754955	188	11513	1453	d__Bacteria	p__Bacteroidota	c__Bacteroidia	o__Bacteroidales	f__Rikenellaceae	g__Alistipes	s__	0	0	13	87.2999
MAG833	MDHFS5-1-bin.31.fa	97.13	0.17	2514645	98	44137	2234	d__Bacteria	p__Firmicutes_A	c__Clostridia	o__Oscillospirales	f__Acutalibacteraceae	g__UBA6857	s__	0	0	16	81.8086
MAG834	g4.fa-bin.999.fa	96.74	0.17	2428146	75	53346	1980	d__Bacteria	p__Spirochaetota	c__Spirochaetia	o__Treponematales	f__Treponemataceae	g__Treponema_D	s__Treponema_D	0	0	18	98.5012
MAG835	MDHFT16-1-bin.43.fa	96.6	0.17	2344907	104	37955	2010	d__Bacteria	p__Firmicutes_A	c__Clostridia	o__Oscillospirales	f__Acutalibacteraceae	g__UBA6857	s__	0	0	15	83.2603
MAG836	JHFTF27-bin.40.fa	95.43	0.17	1873742	113	26845	1722	d__Bacteria	p__Firmicutes_A	c__Clostridia	o__Oscillospirales	f__CAG-272	g__	s__	0	1	17	97.8852
MAG837	MDHFO11-bin.2.fa	94.86	0.17	2264687	74	53182	2108	d__Bacteria	p__Firmicutes_A	c__Clostridia	o__Oscillospirales	f__Oscillospiraceae	g__CAG-110	s__	0	0	17	78.8911
MAG838	g1.fa-bin.493.fa	93.63	0.17	2283176	140	22894	1935	d__Bacteria	p__Firmicutes_A	c__Clostridia	o__Oscillospirales	f__CAG-272	g__UBA11512	s__	0	0	15	92.4871
MAG839	MDHFO22-bin.34.fa	93.58	0.17	2002496	124	21778	1889	d__Bacteria	p__Firmicutes_A	c__Clostridia	o__Oscillospirales	f__Acutalibacteraceae	g__CAG-177	s__CAG-177	0	1	18	75.4444
MAG840	MDHFO6-bin.55.fa	93.36	0.17	2142110	208	14204	2082	d__Bacteria	p__Firmicutes_A	c__Clostridia	o__Oscillospirales	f__Oscillospiraceae	g__CAG-110	s__	0	0	16	77.6655
MAG841	MDHFO25-bin.22.fa	93.2	0.17	1960754	116	26305	1809	d__Bacteria	p__Firmicutes_A	c__Clostridia	o__Oscillospirales	f__Ruminococcaceae	g__Faecalibacterium	s__	0	0	15	77.3349
MAG842	MDHFG11-2-bin.38.fa	93.06	0.17	2825317	191	22790	2393	d__Bacteria	p__Firmicutes_A	c__Clostridia	o__Oscillospirales	f__CAG-272	g__	s__	0	0	14	97.5607
MAG843	MDHFG27-2-bin.41.fa	92.79	0.17	1532698	118	16807	1420	d__Bacteria	p__Firmicutes_A	c__Clostridia	o__Oscillospirales	f__CAG-272	g__UBA1740	s__	0	0	12	80.8463
MAG844	YF24-bin.32.fa	92.31	0.17	2274746	134	26522	1980	d__Bacteria	p__Spirochaetota	c__Spirochaetia	o__Treponematales	f__Treponemataceae	g__Treponema_D	s__	0	0	19	96.0435
MAG845	g6.fa-bin.995.fa	92.09	0.17	2082926	141	24230	1773	d__Bacteria	p__Firmicutes_A	c__Clostridia	o__Oscillospirales	f__CAG-272	g__	s__	0	0	15	81.8942
MAG846	YF24-bin.72.fa	88.39	0.17	1858615	65	53613	1572	d__Bacteria	p__Firmicutes_A	c__Clostridia	o__Oscillospirales	f__CAG-272	g__	s__	0	0	13	97.7102
MAG847	AMSFW3-2-bin.10.fa	88.09	0.17	2382300	199	16617	2051	d__Bacteria	p__Spirochaetota	c__Spirochaetia	o__Treponematales	f__Treponemataceae	g__Treponema_D	s__Treponema_D	0	0	18	96.1445
MAG848	g8.fa-bin.1225.fa	86.91	0.17	1524109	167	11677	1552	d__Bacteria	p__Firmicutes_A	c__Clostridia	o__Oscillospirales	f__Oscillospiraceae	g__	s__	0	0	13	96.6774
MAG849	AMSCZ3-1-bin.14.fa	85.57	0.17	2634748	206	19094	2519	d__Bacteria	p__Firmicutes_A	c__Clostridia	o__Oscillospirales	f__Oscillospiraceae	g__UBA1777	s__	0	0	13	80.2508
MAG850	AWMGL9-1-bin.9.fa	82.75	0.17	2983114	341	11096	2767	d__Bacteria	p__Firmicutes_A	c__Clostridia	o__Oscillospirales	f__Oscillospiraceae	g__UBA1777	s__	0	0	17	90.5124
MAG851	MDHFG27-2-bin.20.fa	80.71	0.17	1354795	194	9147	1291	d__Bacteria	p__Firmicutes_A	c__Clostridia	o__Oscillospirales	f__CAG-382	g__	s__	0	0	14	75.7922
MAG852	AMSCW3-1-bin.32.fa	97.79	0.18	1663779	53	57726	1701	d__Bacteria	p__Campylobacterota	c__Campylobacteria	o__Campylobacterales	f__Campylobacteraceae	g__Campylobacter	s__	0	0	19	94.2281
MAG853	AWMGS6-2-bin.17.fa	99.42	0.19	2510965	65	61280	2043	d__Bacteria	p__Proteobacteria	c__Gammaproteobacteria	o__Enterobacterales	f__Succinivibrionaceae	g__Ruminobacter	s__Ruminobacter	0	0	15	93.1631
MAG854	AWMGO12-2-bin.2.fa	96.42	0.19	2469851	94	46229	2015	d__Bacteria	p__Bacteroidota	c__Bacteroidia	o__Bacteroidales	f__Muribaculaceae	g__	s__	0	0	16	92.6503
MAG855	g5.fa-bin.448.fa	95.98	0.19	2300679	56	59532	2130	d__Bacteria	p__Firmicutes_A	c__Clostridia	o__Lachnospirales	f__Lachnospiraceae	g__SZUA-378	s__	0	1	18	77.7652
MAG856	MDHFO6-bin.58.fa	93.78	0.19	3578001	68	78100	2969	d__Bacteria	p__Bacteroidota	c__Bacteroidia	o__Bacteroidales	f__Bacteroidaceae	g__Bacteroides_B	s__Bacteroides_B	0	0	18	78.0845
MAG857	AMSCZ3-1-bin.9.fa	93.22	0.19	2427603	235	14566	1930	d__Bacteria	p__Proteobacteria	c__Gammaproteobacteria	o__Enterobacterales	f__Succinivibrionaceae	g__Ruminobacter	s__Ruminobacter	0	0	15	98.122
MAG858	AMSFZ14-1-bin.20.fa	92.17	0.19	2062707	147	20162	1665	d__Bacteria	p__Proteobacteria	c__Gammaproteobacteria	o__Enterobacterales	f__Succinivibrionaceae	g__Ruminobacter	s__	0	0	15	98.5072
MAG859	AMSFJ14-1-bin.23.fa	91.83	0.19	1711253	96	26118	1540	d__Bacteria	p__Firmicutes_A	c__Clostridia	o__Oscillospirales	f__CAG-272	g__UBA1740	s__	0	0	11	79.3452
MAG860	MDHFG12-2-bin.22.fa	91.78	0.19	2558406	93	51215	2349	d__Bacteria	p__Firmicutes_A	c__Clostridia	o__Lachnospirales	f__Lachnospiraceae	g__SZUA-378	s__	0	0	11	82.8597
MAG861	AWMGL3-1-bin.53.fa	91.38	0.19	2287671	30	128226	2163	d__Bacteria	p__Firmicutes_A	c__Clostridia	o__Lachnospirales	f__Lachnospiraceae	g__XBB1006	s__	0	0	19	98.3492
MAG862	AMSFO13-2-bin.18.fa	91.3	0.19	2461148	62	56612	2040	d__Bacteria	p__Bacteroidota	c__Bacteroidia	o__Bacteroidales	f__Bacteroidaceae	g__Bacteroides_B	s__	0	0	18	96.6753
MAG863	AWMGW20-1-bin.39.fa	90.51	0.19	2224095	103	31865	1775	d__Bacteria	p__Proteobacteria	c__Gammaproteobacteria	o__Enterobacterales	f__Succinivibrionaceae	g__Ruminobacter	s__Ruminobacter	0	0	15	92.3971
MAG864	AMSCL4-1-bin.91.fa	88.59	0.19	2743820	192	22667	2118	d__Bacteria	p__Bacteroidota	c__Bacteroidia	o__Bacteroidales	f__Bacteroidaceae	g__Prevotella	s__	0	0	13	79.4537
MAG865	AWMGO2-1-bin.10.fa	86.48	0.19	2261250	215	14221	1924	d__Bacteria	p__Bacteroidota	c__Bacteroidia	o__Bacteroidales	f__Muribaculaceae	g__CAG-873	s__	0	0	18	97.3627
MAG866	g7.fa-bin.389.fa	80.51	0.19	1514659	23	89578	1373	d__Bacteria	p__Firmicutes_A	c__Clostridia	o__Oscillospirales	f__CAG-272	g__	s__	0	0	15	76.8645
MAG867	GXFCY10-bin.5.fa	90.52	0.2	1308448	117	14927	1191	d__Bacteria	p__Firmicutes_A	c__Clostridia	o__4C28d-15	f__CAG-727	g__QALS01	s__	0	0	10	88.0054
MAG868	MDHFS9-1-bin.20.fa	89.89	0.2	1632253	141	17165	1325	d__Bacteria	p__Firmicutes_A	c__Clostridia	o__4C28d-15	f__CAG-727	g__QALS01	s__	0	0	13	97.9305
MAG869	AWMGL11-2-bin.9.fa	85.44	0.2	1960092	218	11301	1605	d__Bacteria	p__Bacteroidota	c__Bacteroidia	o__Bacteroidales	f__Bacteroidaceae	g__Alloprevotella	s__	0	0	13	97.9545
MAG870	MDHFS6-1-bin.77.fa	83.44	0.2	1750898	240	9079	1376	d__Bacteria	p__Firmicutes_A	c__Clostridia	o__4C28d-15	f__CAG-727	g__UBA10281	s__	0	0	10	79.8441
MAG871	AWMGW4-1-bin.14.fa	81.21	0.2	1431392	213	7891	1279	d__Bacteria	p__Firmicutes_A	c__Clostridia	o__4C28d-15	f__CAG-1252	g__CAG-1252	s__	0	0	10	77.0866
MAG872	g3.fa-bin.992.fa	97.52	0.21	2470468	51	86806	2187	d__Bacteria	p__Firmicutes_A	c__Clostridia	o__Saccharofermentanales	f__Saccharofermentanaceae	g__Saccharofermentans	s__Saccharofermentans	0	0	18	95.6717
MAG873	MDHFG1-1-bin.15.fa	94.9	0.21	1811831	48	55546	1568	d__Bacteria	p__Firmicutes_A	c__Clostridia	o__Oscillospirales	f__CAG-272	g__UBA1740	s__	0	0	14	75.8831
MAG874	AWMGZ16-1-bin.26.fa	93.04	0.21	2555794	259	12631	2221	d__Bacteria	p__Firmicutes_A	c__Clostridia	o__Lachnospirales	f__Lachnospiraceae	g__Clostridium_R	s__Clostridium_R	0	0	16	75.6153
MAG875	AWMGW13-2-bin.29.fa	91.43	0.21	2228260	52	88294	2156	d__Bacteria	p__Proteobacteria	c__Gammaproteobacteria	o__Burkholderiales	f__Rhodocyclaceae	g__UBA2357	s__	0	0	19	97.2642
MAG876	g8.fa-bin.122.fa	82.45	0.21	1950987	110	27264	1564	d__Bacteria	p__Bacteroidota	c__Bacteroidia	o__Bacteroidales	f__Muribaculaceae	g__M3	s__	0	0	14	76.0881
MAG877	YF6-bin.29.fa	98.43	0.22	3299686	104	66495	2996	d__Bacteria	p__Firmicutes_A	c__Clostridia	o__Lachnospirales	f__Lachnospiraceae	g__	s__	0	0	15	74.7191
MAG878	MDHFS21-1-bin.59.fa	96.78	0.22	2045142	72	56900	1918	d__Bacteria	p__Firmicutes	c__Bacilli	o__ML615J-28	f__CAG-313	g__	s__	1	0	20	80.356
MAG879	MDHFS32-1-bin.75.fa	96.49	0.22	1960992	143	18333	1758	d__Bacteria	p__Firmicutes_A	c__Clostridia	o__Oscillospirales	f__CAG-272	g__	s__	0	0	12	79.4533
MAG880	MDHFO8-bin.18.fa	95.97	0.22	1951291	122	25671	1848	d__Bacteria	p__Firmicutes_A	c__Clostridia	o__Oscillospirales	f__Acutalibacteraceae	g__CAG-180	s__	0	0	19	88.1381
MAG881	MDHFO14-bin.74.fa	95.15	0.22	1980577	35	111532	1695	d__Bacteria	p__Firmicutes_A	c__Clostridia	o__Oscillospirales	f__CAG-272	g__UBA1740	s__	0	0	17	96.9709
MAG882	MDHFT15-1-bin.54.fa	93.74	0.22	2682309	75	64580	2276	d__Bacteria	p__Firmicutes_A	c__Clostridia	o__Oscillospirales	f__Acutalibacteraceae	g__RUG806	s__	0	0	15	84.416
MAG883	MDHFT26-2-bin.34.fa	93.6	0.22	1704800	56	50687	1477	d__Bacteria	p__Firmicutes_A	c__Clostridia	o__Oscillospirales	f__CAG-272	g__UBA1740	s__	0	0	14	76.8103
MAG884	GXFCY18-bin.43.fa	90.71	0.22	2116538	128	23196	1912	d__Bacteria	p__Firmicutes_A	c__Clostridia	o__Oscillospirales	f__CAG-272	g__	s__	0	0	14	87.4446
MAG885	MDHFO24-bin.73.fa	89.38	0.22	2031426	115	26453	1943	d__Bacteria	p__Firmicutes_A	c__Clostridia	o__Lachnospirales	f__Anaerotignaceae	g__Anaerotignum	s__	0	0	16	82.7368
MAG886	AMSCB2-1-bin.1.fa	89.26	0.22	2112132	180	17652	1970	d__Bacteria	p__Firmicutes_A	c__Clostridia	o__Oscillospirales	f__Oscillospiraceae	g__UBA2922	s__	0	1	15	77.7837
MAG887	MDHFT1-1-bin.62.fa	88.13	0.22	1662767	115	21184	1464	d__Bacteria	p__Firmicutes_A	c__Clostridia	o__Oscillospirales	f__CAG-272	g__	s__	0	0	14	98.0259
MAG888	JHFTF23-bin.27.fa	88.03	0.22	1856462	201	11782	1604	d__Bacteria	p__Firmicutes_A	c__Clostridia	o__Oscillospirales	f__CAG-272	g__Firm-07	s__	0	0	14	83.5108
MAG889	AWMGL12-2-bin.31.fa	86.16	0.22	2093845	14	195531	1968	d__Bacteria	p__Firmicutes_A	c__Clostridia	o__Lachnospirales	f__Lachnospiraceae	g__XBB1006	s__	0	0	16	82.9994
MAG890	JHFTF20-bin.17.fa	83.33	0.22	1271800	182	8256	1182	d__Bacteria	p__Firmicutes_A	c__Clostridia	o__Oscillospirales	f__Acutalibacteraceae	g__	s__	0	0	11	96.5595
MAG891	MDHFO4-bin.55.fa	83.09	0.22	2021914	168	15234	1970	d__Bacteria	p__Firmicutes_A	c__Clostridia	o__Oscillospirales	f__Oscillospiraceae	g__CAG-110	s__	0	0	13	80.944
MAG892	MDHFG22-1-bin.26.fa	81.92	0.22	1317151	144	12035	1225	d__Bacteria	p__Firmicutes_A	c__Clostridia	o__Oscillospirales	f__CAG-272	g__	s__	0	0	11	79.5603
MAG893	g7.fa-bin.1023.fa	80.98	0.22	2082879	40	69474	1851	d__Bacteria	p__Firmicutes_A	c__Clostridia	o__Oscillospirales	f__CAG-272	g__	s__	0	0	16	76.5563
MAG894	AWMGW21-2-bin.30.fa	99.2	0.23	2604027	28	198780	2203	d__Bacteria	p__Spirochaetota	c__Spirochaetia	o__Treponematales	f__Treponemataceae	g__Treponema_D	s__	0	0	18	78.6743
MAG895	AWMGW20-1-bin.29.fa	97.2	0.23	3407004	31	180543	2878	d__Bacteria	p__Spirochaetota	c__Spirochaetia	o__Treponematales	f__Treponemataceae	g__Treponema_D	s__	2	0	19	84.1519
MAG896	AWMGL9-1-bin.32.fa	96.5	0.23	3203343	33	195822	2670	d__Bacteria	p__Spirochaetota	c__Spirochaetia	o__Treponematales	f__Treponemataceae	g__Treponema_D	s__	0	1	19	95.9036
MAG897	AWMGZ20-1-bin.14.fa	94.22	0.23	2450581	68	66884	2039	d__Bacteria	p__Spirochaetota	c__Spirochaetia	o__Treponematales	f__Treponemataceae	g__Treponema_D	s__	0	0	18	78.7005
MAG898	MDHFO18-bin.14.fa	93.83	0.23	3749421	233	26643	3801	d__Bacteria	p__Firmicutes_A	c__Clostridia	o__Lachnospirales	f__Lachnospiraceae	g__SZUA-378	s__	0	0	18	84.0227
MAG899	AWMGB9-1-bin.41.fa	93.62	0.23	2432622	215	17959	2196	d__Bacteria	p__Firmicutes_A	c__Clostridia	o__Lachnospirales	f__Lachnospiraceae	g__Clostridium_R	s__Clostridium_R	0	0	17	98.3582
MAG900	MDHFT34-1-bin.27.fa	92	0.23	1466951	55	49510	1339	d__Bacteria	p__Firmicutes	c__Bacilli	o__ML615J-28	f__CAG-313	g__	s__	0	0	17	76.9959
MAG901	AWMGB3-1-bin.5.fa	90.94	0.23	2525726	210	16949	1996	d__Bacteria	p__Firmicutes_A	c__Clostridia	o__UBA1212	f__UBA1255	g__UBA1255	s__	0	1	15	97.403
MAG902	AWMGW12-2-bin.57.fa	97.16	0.24	1885907	59	42791	1608	d__Bacteria	p__Firmicutes_A	c__Clostridia	o__Peptostreptococcales	f__Anaerovoracaceae	g__UBA3871	s__UBA3871	0	0	15	98.2809
MAG903	GXFCY2-bin.6.fa	97.01	0.24	1705522	86	42195	1461	d__Bacteria	p__Firmicutes_A	c__Clostridia	o__Oscillospirales	f__CAG-272	g__	s__	0	0	15	97.4939
MAG904	MDHFS4-1-bin.3.fa	96.67	0.24	2408761	93	47336	2072	d__Bacteria	p__Firmicutes_A	c__Clostridia	o__Oscillospirales	f__CAG-272	g__Firm-07	s__	0	0	17	82.612
MAG905	MDHFG23-2-bin.34.fa	96.54	0.24	1960226	44	65869	1560	d__Bacteria	p__Bacteroidota	c__Bacteroidia	o__Bacteroidales	f__Rikenellaceae	g__Alistipes	s__	0	0	16	83.7724
MAG906	GXFCY21-bin.51.fa	96.47	0.24	2005293	40	86302	1629	d__Bacteria	p__Bacteroidota	c__Bacteroidia	o__Bacteroidales	f__Rikenellaceae	g__Alistipes	s__	0	1	16	86.3014
MAG907	AMSFJ5-1-bin.3.fa	96.03	0.24	1884881	76	38544	1524	d__Bacteria	p__Bacteroidota	c__Bacteroidia	o__Bacteroidales	f__Rikenellaceae	g__Alistipes	s__	0	0	16	98.1237
MAG908	AMSCO2-2-bin.1.fa	95.71	0.24	1725370	129	18083	1444	d__Bacteria	p__Bacteroidota	c__Bacteroidia	o__Bacteroidales	f__UBA932	g__CAG-831	s__	0	0	18	84.3142
MAG909	AWMGZ7-2-bin.75.fa	95.41	0.24	3118482	318	12685	3073	d__Bacteria	p__Firmicutes_C	c__Negativicutes	o__Selenomonadales	f__Selenomonadaceae	g__UBA3796	s__	0	0	14	96.1047
MAG910	MDHFS6-1-bin.68.fa	94.65	0.24	2010816	42	63639	1570	d__Bacteria	p__Bacteroidota	c__Bacteroidia	o__Bacteroidales	f__Rikenellaceae	g__Alistipes	s__	0	0	15	96.8846
MAG911	MDHFS29-1-bin.99.fa	94.18	0.24	1726168	102	25705	1379	d__Bacteria	p__Bacteroidota	c__Bacteroidia	o__Bacteroidales	f__Rikenellaceae	g__Alistipes	s__	0	0	15	97.5251
MAG912	MDHFS22-1-bin.23.fa	93.59	0.24	1909024	96	27917	1590	d__Bacteria	p__Bacteroidota	c__Bacteroidia	o__Bacteroidales	f__Rikenellaceae	g__Alistipes	s__	0	0	15	97.5139
MAG913	MDHFG28-2-bin.57.fa	93.5	0.24	1909270	48	65715	1576	d__Bacteria	p__Bacteroidota	c__Bacteroidia	o__Bacteroidales	f__UBA932	g__RC9	s__	0	0	18	79.019
MAG914	AWMGJ7-2-bin.10.fa	92.96	0.24	1926043	122	23272	1523	d__Bacteria	p__Bacteroidota	c__Bacteroidia	o__Bacteroidales	f__Rikenellaceae	g__Alistipes	s__	0	0	19	83.6673
MAG915	MDHFO18-bin.72.fa	92.88	0.24	2441424	55	71313	2320	d__Bacteria	p__Firmicutes_A	c__Clostridia	o__Lachnospirales	f__Lachnospiraceae	g__Roseburia	s__	0	0	16	76.9167
MAG916	AMSFO12-1-bin.4.fa	92.44	0.24	1946026	59	57452	1595	d__Bacteria	p__Bacteroidota	c__Bacteroidia	o__Bacteroidales	f__UBA932	g__RC9	s__	0	0	16	78.0321
MAG917	CF13-bin.7.fa	92.31	0.24	1869581	97	28051	1468	d__Bacteria	p__Bacteroidota	c__Bacteroidia	o__Bacteroidales	f__Rikenellaceae	g__Alistipes	s__	0	0	14	83.7629
MAG918	AWMGZ7-2-bin.29.fa	92.14	0.24	2344582	96	39827	1986	d__Bacteria	p__Bacteroidota	c__Bacteroidia	o__Bacteroidales	f__UBA932	g__RC9	s__RC9	0	0	17	97.4301
MAG919	g3.fa-bin.226.fa	91.84	0.24	1850970	89	30881	1452	d__Bacteria	p__Bacteroidota	c__Bacteroidia	o__Bacteroidales	f__Rikenellaceae	g__Tidjanibacter	s__	0	0	18	97.8436
MAG920	MDHFS9-1-bin.36.fa	91.83	0.24	1806708	40	81203	1450	d__Bacteria	p__Bacteroidota	c__Bacteroidia	o__Bacteroidales	f__Rikenellaceae	g__Alistipes	s__	0	0	18	97.8748
MAG921	g5.fa-bin.78.fa	91.67	0.24	2285356	39	91181	1778	d__Bacteria	p__Bacteroidota	c__Bacteroidia	o__Bacteroidales	f__UBA932	g__RC9	s__RC9	0	0	19	75.3114
MAG922	MDHFG28-2-bin.10.fa	91.52	0.24	2092052	140	22638	1685	d__Bacteria	p__Bacteroidota	c__Bacteroidia	o__Bacteroidales	f__Rikenellaceae	g__Alistipes	s__	0	0	12	97.45
MAG923	CF4-bin.36.fa	91.05	0.24	1866201	168	15918	1643	d__Bacteria	p__Firmicutes_A	c__Clostridia	o__Oscillospirales	f__CAG-272	g__UBA1740	s__	0	0	13	80.808
MAG924	YF13-bin.43.fa	90.01	0.24	1566426	187	10398	1335	d__Bacteria	p__Bacteroidota	c__Bacteroidia	o__Bacteroidales	f__Rikenellaceae	g__Tidjanibacter	s__	0	0	18	83.6397
MAG925	g1.fa-bin.1587.fa	86.35	0.24	1182743	47	44963	1157	d__Bacteria	p__Firmicutes_A	c__Clostridia	o__Oscillospirales	f__Acutalibacteraceae	g__UBA737	s__	0	0	18	89.905
MAG926	AWMGZ5-1-bin.15.fa	86.05	0.24	2060897	46	70870	1918	d__Bacteria	p__Firmicutes_A	c__Clostridia	o__Lachnospirales	f__Lachnospiraceae	g__XBB1006	s__	0	0	17	97.4784
MAG927	AWMGL21-2-bin.26.fa	85.4	0.24	2130651	116	29210	1745	d__Bacteria	p__Bacteroidota	c__Bacteroidia	o__Bacteroidales	f__UBA932	g__RC9	s__RC9	0	0	15	98.5941
MAG928	AMSFJ3-1-bin.23.fa	81.08	0.24	1805507	293	6941	1498	d__Bacteria	p__Bacteroidota	c__Bacteroidia	o__Bacteroidales	f__UBA932	g__UBA1232	s__	0	0	17	97.4106
MAG929	AMSCO3-1-bin.38.fa	93.94	0.25	1572416	155	13171	1628	d__Bacteria	p__Campylobacterota	c__Campylobacteria	o__Campylobacterales	f__Campylobacteraceae	g__Campylobacter_D	s__Campylobacter_D	0	0	14	74.5756
MAG930	AWMGW21-2-bin.33.fa	88.27	0.25	3078075	89	62180	2473	d__Bacteria	p__Bacteroidota	c__Bacteroidia	o__Bacteroidales	f__Muribaculaceae	g__C941	s__	0	0	14	83.6135
MAG931	MDHFO30-bin.35.fa	97.26	0.26	2876001	150	29496	2685	d__Bacteria	p__Firmicutes_A	c__Clostridia	o__Lachnospirales	f__Lachnospiraceae	g__Blautia_A	s__	0	0	12	75.2078
MAG932	GXFCY21-bin.2.fa	100	0.27	1841800	167	16350	1741	d__Bacteria	p__Firmicutes	c__Bacilli	o__ML615J-28	f__CAG-313	g__	s__	0	0	18	81.8113
MAG933	AWMGL10-1-bin.45.fa	99.73	0.27	3717393	39	141021	3424	d__Bacteria	p__Proteobacteria	c__Gammaproteobacteria	o__Pseudomonadales	f__Moraxellaceae	g__Acinetobacter	s__Acinetobacter	0	0	19	78.2524
MAG934	MDHFO21-bin.15.fa	99.21	0.27	6402755	46	319104	5100	d__Bacteria	p__Bacteroidota	c__Bacteroidia	o__Bacteroidales	f__Tannerellaceae	g__Parabacteroides	s__Parabacteroides	0	0	18	76.8048
MAG935	MDHFS18-1-bin.36.fa	98.39	0.27	2629749	66	66937	2227	d__Bacteria	p__Bacteroidota	c__Bacteroidia	o__Bacteroidales	f__P3	g__UBA1219	s__	0	0	18	97.8003
MAG936	AMSFS12-1-bin.4.fa	97.58	0.27	2436600	16	209223	2110	d__Bacteria	p__Bacteroidota	c__Bacteroidia	o__Bacteroidales	f__F082	g__F082	s__	0	0	19	97.7727
MAG937	AWMGO2-1-bin.14.fa	97.34	0.27	5948634	127	77893	4662	d__Bacteria	p__Bacteroidota	c__Bacteroidia	o__Bacteroidales	f__Bacteroidaceae	g__Bacteroides	s__Bacteroides	0	0	20	76.312
MAG938	GXFCY27-bin.31.fa	96.77	0.27	2437439	100	37031	2032	d__Bacteria	p__Bacteroidota	c__Bacteroidia	o__Bacteroidales	f__P3	g__UBA1219	s__	0	0	17	97.6266
MAG939	MDHFS34-1-bin.2.fa	96.51	0.27	3112340	50	93976	2512	d__Bacteria	p__Bacteroidota	c__Bacteroidia	o__Bacteroidales	f__F082	g__F082	s__	0	0	20	97.6835
MAG940	AWMGO21-2-bin.15.fa	96.24	0.27	2424775	150	24358	2034	d__Bacteria	p__Bacteroidota	c__Bacteroidia	o__Bacteroidales	f__P3	g__UBA1219	s__	0	0	18	97.5488
MAG941	MDHFS30-1-bin.36.fa	96.06	0.27	2730162	70	72410	2263	d__Bacteria	p__Bacteroidota	c__Bacteroidia	o__Bacteroidales	f__F082	g__F082	s__	0	0	18	80.2576
MAG942	AWMGZ4-1-bin.3.fa	95.16	0.27	2604244	67	80006	2206	d__Bacteria	p__Bacteroidota	c__Bacteroidia	o__Bacteroidales	f__F082	g__F082	s__	0	0	18	85.1415
MAG943	AMSFZ11-1-bin.36.fa	94.35	0.27	3783218	82	74101	3155	d__Bacteria	p__Bacteroidota	c__Bacteroidia	o__Bacteroidales	f__F082	g__F082	s__	0	1	20	83.9035
MAG944	MDHFG9-1-bin.12.fa	94.09	0.27	2032033	128	20922	1693	d__Bacteria	p__Bacteroidota	c__Bacteroidia	o__Bacteroidales	f__Marinifilaceae	g__	s__	0	0	17	98.3447
MAG945	MDHFT15-1-bin.100.fa	93.7	0.27	1423702	54	47340	1244	d__Bacteria	p__Firmicutes_A	c__Clostridia	o__4C28d-15	f__CAG-727	g__QALS01	s__	0	0	13	78.4625
MAG946	MDHFT8-1-bin.57.fa	93.05	0.27	2501492	176	23627	2024	d__Bacteria	p__Bacteroidota	c__Bacteroidia	o__Bacteroidales	f__F082	g__F082	s__	0	1	17	79.3806
MAG947	AMSFL6-1-bin.36.fa	92.08	0.27	2789199	102	54138	2401	d__Bacteria	p__Bacteroidota	c__Bacteroidia	o__Bacteroidales	f__F082	g__F082	s__	0	0	18	98.298
MAG948	YF7-bin.4.fa	91.58	0.27	2047381	171	17388	1687	d__Bacteria	p__Bacteroidota	c__Bacteroidia	o__Bacteroidales	f__UBA1402	g__UBA1757	s__	0	0	15	96.7583
MAG949	JHFTF2-bin.20.fa	91.13	0.27	2016164	57	63099	1670	d__Bacteria	p__Bacteroidota	c__Bacteroidia	o__Bacteroidales	f__Paludibacteraceae	g__RF16	s__	0	0	17	97.6638
MAG950	GXFCY22-bin.52.fa	90.99	0.27	1387740	132	16136	1182	d__Bacteria	p__Firmicutes_A	c__Clostridia	o__4C28d-15	f__CAG-314	g__CAG-1435	s__	0	0	11	97.1049
MAG951	YF3-bin.15.fa	90.26	0.27	1621720	196	11049	1416	d__Bacteria	p__Firmicutes_A	c__Clostridia	o__Oscillospirales	f__CAG-272	g__	s__	0	1	9	97.9901
MAG952	g1.fa-bin.1173.fa	89.93	0.27	1440579	135	13292	1312	d__Bacteria	p__Firmicutes_A	c__Clostridia	o__Oscillospirales	f__CAG-272	g__UBA1740	s__	0	0	17	98.2447
MAG953	MDHFO17-bin.28.fa	86.79	0.27	1324868	114	14639	1171	d__Bacteria	p__Firmicutes_A	c__Clostridia	o__4C28d-15	f__CAG-727	g__QALS01	s__	0	0	11	98.6345
MAG954	MDHFO6-bin.50.fa	84.79	0.27	2577990	126	30044	2427	d__Bacteria	p__Firmicutes_A	c__Clostridia	o__Christensenellales	f__CAG-74	g__	s__	0	0	13	82.3174
MAG955	MDHFS29-1-bin.3.fa	83.71	0.27	1473822	166	10908	1301	d__Bacteria	p__Firmicutes_A	c__Clostridia	o__Oscillospirales	f__CAG-272	g__	s__	0	0	14	97.3913
MAG956	CF1-bin.23.fa	81.85	0.27	1691988	112	25929	1385	d__Bacteria	p__Bacteroidota	c__Bacteroidia	o__Bacteroidales	f__Paludibacteraceae	g__RF16	s__	0	0	14	89.3404
MAG957	g6.fa-bin.304.fa	80.45	0.27	950178	38	40036	842	d__Bacteria	p__Firmicutes_A	c__Clostridia	o__4C28d-15	f__UBA1242	g__UBA11490	s__	0	1	17	74.6531
MAG958	AWMGO11-2-bin.28.fa	93.77	0.28	2228383	55	59420	1843	d__Bacteria	p__Bacteroidota	c__Bacteroidia	o__Bacteroidales	f__Muribaculaceae	g__CAG-873	s__	0	0	16	77.9076
MAG959	MDHFO14-bin.32.fa	89.74	0.28	2148396	33	96969	2078	d__Bacteria	p__Cyanobacteria	c__Vampirovibrionia	o__Gastranaerophilales	f__Gastranaerophilaceae	g__CAG-196	s__CAG-196	0	2	20	97.6789
MAG960	MDHFO21-bin.43.fa	89.74	0.28	2198448	42	95663	2169	d__Bacteria	p__Cyanobacteria	c__Vampirovibrionia	o__Gastranaerophilales	f__Gastranaerophilaceae	g__CAG-196	s__CAG-196	0	0	20	97.3819
MAG961	MDHFS17-1-bin.29.fa	89.57	0.28	2035782	229	11514	1817	d__Bacteria	p__Firmicutes_A	c__Clostridia	o__Oscillospirales	f__Acutalibacteraceae	g__UBA6857	s__	0	0	12	97.6825
MAG962	AMSFZ5-1-bin.61.fa	88.65	0.28	2368200	87	42704	1907	d__Bacteria	p__Bacteroidota	c__Bacteroidia	o__Bacteroidales	f__UBA932	g__RC9	s__RC9	0	0	17	98.2449
MAG963	MDHFO25-bin.27.fa	83.33	0.28	1986373	102	28650	1893	d__Bacteria	p__Cyanobacteria	c__Vampirovibrionia	o__Gastranaerophilales	f__Gastranaerophilaceae	g__CAG-196	s__CAG-196	1	0	20	97.5571
MAG964	MDHFO2-bin.27.fa	99.38	0.29	2441303	47	91894	2120	d__Bacteria	p__Proteobacteria	c__Gammaproteobacteria	o__Enterobacterales	f__Succinivibrionaceae	g__Succinivibrio	s__Succinivibrio	0	0	16	96.2792
MAG965	JHFTF12-bin.28.fa	98.63	0.29	2176532	100	34561	1949	d__Bacteria	p__Proteobacteria	c__Gammaproteobacteria	o__Enterobacterales	f__Succinivibrionaceae	g__Succinivibrio	s__	0	0	15	88.1899
MAG966	JHFTF14-bin.27.fa	98.24	0.29	2105894	84	43299	1865	d__Bacteria	p__Proteobacteria	c__Gammaproteobacteria	o__Enterobacterales	f__Succinivibrionaceae	g__Succinivibrio	s__	0	0	16	88.3696
MAG967	YF9-bin.22.fa	97.45	0.29	2009311	93	36957	1794	d__Bacteria	p__Proteobacteria	c__Gammaproteobacteria	o__Enterobacterales	f__Succinivibrionaceae	g__Succinivibrio	s__	0	0	14	88.024
MAG968	MDHFS9-1-bin.47.fa	97.04	0.29	2731657	31	126270	2251	d__Bacteria	p__Bacteroidota	c__Bacteroidia	o__Bacteroidales	f__F082	g__F082	s__	1	0	20	80.4409
MAG969	YF4-bin.47.fa	97.03	0.29	2023749	125	26504	1823	d__Bacteria	p__Proteobacteria	c__Gammaproteobacteria	o__Enterobacterales	f__Succinivibrionaceae	g__Succinivibrio	s__	0	0	14	90.9396
MAG970	JHFTF32-bin.18.fa	94.57	0.29	1774488	56	53079	1526	d__Bacteria	p__Firmicutes_A	c__Clostridia	o__Oscillospirales	f__CAG-272	g__UBA1740	s__	0	0	14	80
MAG971	MDHFS33-1-bin.4.fa	91.72	0.29	1839040	83	33489	1559	d__Bacteria	p__Firmicutes_A	c__Clostridia	o__Oscillospirales	f__CAG-272	g__	s__	0	0	14	98.3352
MAG972	YF12-bin.46.fa	88.56	0.29	2281832	108	38326	2049	d__Bacteria	p__Firmicutes_A	c__Clostridia	o__Lachnospirales	f__Lachnospiraceae	g__	s__	0	0	14	77.0638
MAG973	YF10-bin.20.fa	87.08	0.29	2572129	162	24132	2006	d__Bacteria	p__Bacteroidota	c__Bacteroidia	o__Bacteroidales	f__Bacteroidaceae	g__	s__	0	0	15	97.3198
MAG974	MDHFS8-1-bin.61.fa	95.08	0.3	1798571	153	16037	1643	d__Bacteria	p__Firmicutes_A	c__Clostridia	o__Oscillospirales	f__CAG-272	g__	s__	0	0	11	78.8183
MAG975	MDHFS17-1-bin.12.fa	91.89	0.3	1931322	154	18550	1651	d__Bacteria	p__Firmicutes_A	c__Clostridia	o__Oscillospirales	f__CAG-272	g__Firm-07	s__	0	0	12	86.331
MAG976	MDHFO16-bin.24.fa	97.5	0.31	3010570	38	123380	2416	d__Bacteria	p__Bacteroidota	c__Bacteroidia	o__Bacteroidales	f__Bacteroidaceae	g__Prevotella	s__Prevotella	0	0	18	88.1372
MAG977	AWMGZ8-2-bin.15.fa	95.53	0.31	3103479	153	31970	2426	d__Bacteria	p__Bacteroidota	c__Bacteroidia	o__Bacteroidales	f__Bacteroidaceae	g__Prevotella	s__Prevotella	0	0	13	77.886
MAG978	g4.fa-bin.805.fa	89.37	0.31	1992932	67	48543	1584	d__Bacteria	p__Bacteroidota	c__Bacteroidia	o__Bacteroidales	f__Barnesiellaceae	g__Barnesiella	s__	0	0	18	81.8411
MAG979	AMSCL4-1-bin.76.fa	88.31	0.31	1784969	273	8062	1502	d__Bacteria	p__Synergistota	c__Synergistia	o__Synergistales	f__Aminobacteriaceae	g__Fretibacterium	s__	0	0	10	97.4994
MAG980	g9.fa-bin.331.fa	85.59	0.31	2434289	188	17020	2220	d__Bacteria	p__Synergistota	c__Synergistia	o__Synergistales	f__Aminobacteriaceae	g__Fretibacterium	s__	0	1	18	94.0646
MAG981	g5.fa-bin.830.fa	96.84	0.32	2968112	59	66701	2617	d__Bacteria	p__Firmicutes_A	c__Clostridia	o__Lachnospirales	f__Lachnospiraceae	g__Clostridium_Q	s__Clostridium_Q	0	0	19	75.1927
MAG982	CF33-bin.29.fa	93.27	0.32	1925374	95	32651	1540	d__Bacteria	p__Bacteroidota	c__Bacteroidia	o__Bacteroidales	f__Rikenellaceae	g__Alistipes	s__	0	0	15	97.9551
MAG983	MDHFO16-bin.43.fa	91.76	0.32	1567670	44	51943	1305	d__Bacteria	p__Firmicutes_A	c__Clostridia	o__4C28d-15	f__CAG-727	g__QALS01	s__	0	0	12	94.2885
MAG984	g15.fa-bin.105.fa	91.27	0.32	2718345	219	21878	2772	d__Bacteria	p__Firmicutes	c__Bacilli	o__Erysipelotrichales	f__Erysipelotrichaceae	g__UBA636	s__UBA636	0	0	17	81.8977
MAG985	AWMGW11-2-bin.53.fa	89.83	0.32	1436609	199	9066	1383	d__Bacteria	p__Campylobacterota	c__Campylobacteria	o__Campylobacterales	f__Campylobacteraceae	g__Campylobacter_B	s__	0	0	17	96.1701
MAG986	MDHFG34-2-bin.6.fa	84.34	0.32	2289369	68	51562	1832	d__Bacteria	p__Bacteroidota	c__Bacteroidia	o__Bacteroidales	f__UBA932	g__RC9	s__	0	0	14	78.3302
MAG987	AWMGL3-1-bin.58.fa	81.67	0.32	2257411	229	14722	1954	d__Bacteria	p__Bacteroidota	c__Bacteroidia	o__Bacteroidales	f__UBA932	g__RC9	s__	0	0	15	95.9505
MAG988	AWMGW12-2-bin.44.fa	84.44	0.33	2285892	306	9157	2027	d__Bacteria	p__Firmicutes_A	c__Clostridia	o__Lachnospirales	f__Lachnospiraceae	g__	s__	0	0	12	88.2507
MAG989	MDHFG35-2-bin.30.fa	83.32	0.33	2146909	54	59373	1710	d__Bacteria	p__Bacteroidota	c__Bacteroidia	o__Bacteroidales	f__UBA932	g__RC9	s__	0	0	17	81.362
MAG990	MDHFO16-bin.49.fa	99.33	0.34	2544368	50	95908	2369	d__Bacteria	p__Firmicutes_A	c__Clostridia	o__Lachnospirales	f__Lachnospiraceae	g__CAG-127	s__	0	0	18	77.9921
MAG991	AMSFH8-1-bin.7.fa	98.32	0.34	3635540	204	27191	3257	d__Bacteria	p__Firmicutes_A	c__Clostridia	o__Lachnospirales	f__Lachnospiraceae	g__Eubacterium_Q	s__	0	0	17	98.9564
MAG992	MDHFO3-bin.51.fa	97.72	0.34	2870142	56	100391	2592	d__Bacteria	p__Firmicutes_A	c__Clostridia	o__Oscillospirales	f__Acutalibacteraceae	g__CAG-177	s__	0	0	17	98.0485
MAG993	MDHFO5-bin.76.fa	97.47	0.34	3101172	307	14755	3054	d__Bacteria	p__Firmicutes_A	c__Clostridia	o__Lachnospirales	f__Lachnospiraceae	g__	s__	0	0	13	96.8999
MAG994	MDHFS6-1-bin.89.fa	97.32	0.34	1897907	27	155930	1782	d__Bacteria	p__Firmicutes_A	c__Clostridia	o__Oscillospirales	f__Acutalibacteraceae	g__CAG-180	s__	0	0	15	95.6037
MAG995	MDHFO22-bin.8.fa	97.2	0.34	2725549	67	74350	2446	d__Bacteria	p__Firmicutes_A	c__Clostridia	o__Oscillospirales	f__Acutalibacteraceae	g__CAG-177	s__	0	0	18	98.0041
MAG996	AMSFO12-1-bin.18.fa	97.09	0.34	1817211	16	215504	1701	d__Bacteria	p__Firmicutes_A	c__Clostridia	o__Oscillospirales	f__Acutalibacteraceae	g__CAG-180	s__	0	0	18	83.1428
MAG997	AMSFJ11-1-bin.16.fa	97.05	0.34	2481140	53	74762	2182	d__Bacteria	p__Firmicutes_A	c__Clostridia	o__Oscillospirales	f__Acutalibacteraceae	g__CAG-177	s__	0	0	14	84.1613
MAG998	MDHFG18-2-bin.44.fa	96.96	0.34	2150058	85	40455	1927	d__Bacteria	p__Firmicutes_A	c__Clostridia	o__Oscillospirales	f__Acutalibacteraceae	g__UBA6857	s__	0	0	17	83.3799
MAG999	MDHFS1-1-bin.21.fa	96.64	0.34	2179238	60	54894	2013	d__Bacteria	p__Firmicutes_A	c__Clostridia	o__Oscillospirales	f__Ruminococcaceae	g__UBA7477	s__	0	0	16	98.3214
MAG1000	MDHFG34-2-bin.40.fa	96.64	0.34	2640606	182	22812	2195	d__Bacteria	p__Firmicutes_A	c__Clostridia	o__Oscillospirales	f__CAG-272	g__CAG-448	s__	0	0	17	84.0084
MAG1001	MDHFT14-1-bin.86.fa	96.42	0.34	2686819	135	32702	2350	d__Bacteria	p__Firmicutes_A	c__Clostridia	o__Oscillospirales	f__Acutalibacteraceae	g__UBA1081	s__	0	0	15	93.8964
MAG1002	MDHFO21-bin.42.fa	95.97	0.34	2025021	45	84203	1962	d__Bacteria	p__Firmicutes_A	c__Clostridia	o__Oscillospirales	f__Acutalibacteraceae	g__Eubacterium_R	s__	0	0	19	76.0034
MAG1003	AMSCB1-2-bin.6.fa	95.58	0.34	2263606	87	57294	1958	d__Bacteria	p__Firmicutes_A	c__Clostridia	o__Oscillospirales	f__CAG-272	g__UBA1248	s__	0	0	18	79.4261
MAG1004	MDHFO6-bin.62.fa	95.09	0.34	2224175	143	26487	2135	d__Bacteria	p__Firmicutes_A	c__Clostridia	o__Oscillospirales	f__Ruminococcaceae	g__UBA1394	s__UBA1394	0	0	14	75.8478
MAG1005	MDHFG34-2-bin.9.fa	94.91	0.34	1788132	51	67734	1682	d__Bacteria	p__Firmicutes_A	c__Clostridia	o__Oscillospirales	f__Acutalibacteraceae	g__CAG-180	s__	0	0	17	88.0443
MAG1006	MDHFG37-2-bin.58.fa	94.65	0.34	1776775	154	16159	1602	d__Bacteria	p__Firmicutes_A	c__Clostridia	o__Oscillospirales	f__Acutalibacteraceae	g__CAG-180	s__	0	0	16	81.6812
MAG1007	MDHFS9-1-bin.81.fa	94.46	0.34	1926543	40	70236	1638	d__Bacteria	p__Firmicutes_A	c__Clostridia	o__Oscillospirales	f__CAG-272	g__CAG-448	s__	0	0	16	95.7369
MAG1008	g5.fa-bin.1008.fa	93.96	0.34	1655726	77	30154	1612	d__Bacteria	p__Firmicutes_A	c__Clostridia	o__Oscillospirales	f__Acutalibacteraceae	g__UBA737	s__	0	0	18	77.6216
MAG1009	MDHFG6-1-bin.6.fa	93.83	0.34	1858729	104	28274	1614	d__Bacteria	p__Firmicutes_A	c__Clostridia	o__Oscillospirales	f__CAG-272	g__	s__	0	0	16	96.3951
MAG1010	g5.fa-bin.258.fa	93.19	0.34	1727694	43	63602	1411	d__Bacteria	p__Bacteroidota	c__Bacteroidia	o__Bacteroidales	f__Rikenellaceae	g__Alistipes	s__	0	0	17	97.6299
MAG1011	MDHFG37-2-bin.54.fa	93.18	0.34	2008263	148	21939	1818	d__Bacteria	p__Firmicutes_A	c__Clostridia	o__Oscillospirales	f__Acutalibacteraceae	g__CAG-180	s__	0	0	11	90.0115
MAG1012	g5.fa-bin.599.fa	93.01	0.34	2757458	167	22722	2525	d__Bacteria	p__Firmicutes_A	c__Clostridia	o__Lachnospirales	f__Lachnospiraceae	g__	s__	0	0	18	92.388
MAG1013	MDHFS17-1-bin.43.fa	92.96	0.34	3040089	276	15532	2524	d__Bacteria	p__Firmicutes_A	c__Clostridia	o__Oscillospirales	f__CAG-272	g__CAG-448	s__	0	0	12	90.2449
MAG1014	MDHFO30-bin.14.fa	92.71	0.34	2348697	208	17132	2295	d__Bacteria	p__Firmicutes_A	c__Clostridia	o__Oscillospirales	f__Ruminococcaceae	g__Negativibacillus	s__Negativibacillus	0	0	18	76.3686
MAG1015	AMSFJ13-2-bin.73.fa	92.62	0.34	1767292	89	30366	1618	d__Bacteria	p__Firmicutes_A	c__Clostridia	o__Oscillospirales	f__Acutalibacteraceae	g__CAG-180	s__	0	0	14	95.6089
MAG1016	g2.fa-bin.537.fa	92.53	0.34	2004116	120	26854	1706	d__Bacteria	p__Verrucomicrobiota	c__Verrucomicrobiae	o__Opitutales	f__CAG-312	g__CAG-312	s__	0	0	18	76.5849
MAG1017	MDHFT6-1-bin.34.fa	92.52	0.34	1812744	78	43574	1535	d__Bacteria	p__Firmicutes_A	c__Clostridia	o__Oscillospirales	f__CAG-272	g__	s__	0	0	10	82.8551
MAG1018	GXFCY25-bin.70.fa	91.72	0.34	1973498	145	21447	1713	d__Bacteria	p__Firmicutes_A	c__Clostridia	o__Oscillospirales	f__CAG-272	g__	s__	0	0	15	80.1716
MAG1019	AMSFZ8-1-bin.39.fa	91.41	0.34	3062859	171	27363	2885	d__Bacteria	p__Firmicutes_A	c__Clostridia	o__Oscillospirales	f__Oscillospiraceae	g__UBA1777	s__	0	0	16	83.5
MAG1020	MDHFO7-bin.75.fa	90.6	0.34	1910943	36	84261	1802	d__Bacteria	p__Firmicutes_A	c__Clostridia	o__Oscillospirales	f__Acutalibacteraceae	g__CAG-180	s__	0	0	15	88.5794
MAG1021	MDHFT27-1-bin.43.fa	90.55	0.34	1650157	101	28169	1446	d__Bacteria	p__Firmicutes_A	c__Clostridia	o__Oscillospirales	f__CAG-272	g__	s__	0	0	14	79.1485
MAG1022	g5.fa-bin.440.fa	89.91	0.34	3316218	183	27501	2833	d__Bacteria	p__Firmicutes_A	c__Clostridia	o__Oscillospirales	f__CAG-272	g__	s__	0	0	18	82.7748
MAG1023	MDHFG38-2-bin.6.fa	89.8	0.34	2276637	146	22085	1966	d__Bacteria	p__Verrucomicrobiota	c__Verrucomicrobiae	o__Verrucomicrobiales	f__Akkermansiaceae	g__Akkermansia	s__	0	0	18	97.5083
MAG1024	g5.fa-bin.828.fa	89.71	0.34	1701858	119	19317	1516	d__Bacteria	p__Firmicutes_A	c__Clostridia	o__Oscillospirales	f__Acutalibacteraceae	g__Ruminococcus_E	s__	0	0	13	77.4678
MAG1025	GXFCY6-bin.36.fa	89.71	0.34	1770578	140	16844	1542	d__Bacteria	p__Firmicutes_A	c__Clostridia	o__Oscillospirales	f__CAG-272	g__	s__	0	0	11	97.1862
MAG1026	AWMGO8-2-bin.45.fa	89.53	0.34	2363637	246	12694	1886	d__Bacteria	p__Verrucomicrobiota	c__Verrucomicrobiae	o__Opitutales	f__CAG-312	g__CAG-312	s__	0	1	17	98.3353
MAG1027	MDHFG5-2-bin.78.fa	89.2	0.34	1265656	41	57014	1215	d__Bacteria	p__Firmicutes_A	c__Clostridia	o__4C28d-15	f__CAG-727	g__UBA1259	s__	0	1	17	76.9582
MAG1028	AWMGO21-2-bin.19.fa	88.1	0.34	2524424	203	16721	2161	d__Bacteria	p__Verrucomicrobiota	c__Verrucomicrobiae	o__Verrucomicrobiales	f__Akkermansiaceae	g__Akkermansia	s__	0	0	17	97.2182
MAG1029	AWMGB3-1-bin.30.fa	88.02	0.34	1993253	73	40072	1888	d__Bacteria	p__Firmicutes_A	c__Clostridia	o__Oscillospirales	f__Oscillospiraceae	g__	s__	0	0	14	97.0036
MAG1030	MDHFO2-bin.30.fa	87.69	0.34	1672775	136	21033	1643	d__Bacteria	p__Firmicutes_A	c__Clostridia	o__Oscillospirales	f__Oscillospiraceae	g__CAG-83	s__	0	0	17	95.8874
MAG1031	MDHFG34-2-bin.4.fa	87.57	0.34	1579773	130	17250	1517	d__Bacteria	p__Firmicutes_A	c__Clostridia	o__Oscillospirales	f__Oscillospiraceae	g__CAG-110	s__	0	0	16	79.6904
MAG1032	JHFTF29-bin.25.fa	87.37	0.34	2152835	177	17755	1835	d__Bacteria	p__Firmicutes_A	c__Clostridia	o__Oscillospirales	f__CAG-272	g__Firm-07	s__	0	0	15	91.5307
MAG1033	AWMGO13-2-bin.21.fa	86.22	0.34	1619199	113	23961	1468	d__Bacteria	p__Firmicutes_A	c__Clostridia	o__Oscillospirales	f__Acutalibacteraceae	g__CAG-180	s__	0	0	12	95.946
MAG1034	MDHFT2-1-bin.44.fa	85.8	0.34	1912001	219	10840	1612	d__Bacteria	p__Firmicutes_A	c__Clostridia	o__Oscillospirales	f__CAG-272	g__	s__	0	0	9	82.8195
MAG1035	MDHFS15-1-bin.21.fa	84.32	0.34	1669535	173	12681	1450	d__Bacteria	p__Firmicutes_A	c__Clostridia	o__Oscillospirales	f__CAG-272	g__Firm-07	s__	0	0	12	85.973
MAG1036	g6.fa-bin.407.fa	83.58	0.34	1925029	98	26538	1554	d__Bacteria	p__Firmicutes_A	c__Clostridia	o__Oscillospirales	f__CAG-272	g__	s__	0	0	17	81.3803
MAG1037	MDHFO12-bin.12.fa	83.52	0.34	3141570	240	18083	2716	d__Bacteria	p__Firmicutes_A	c__Clostridia	o__Oscillospirales	f__CAG-272	g__	s__	0	0	15	86.3813
MAG1038	YF23-bin.20.fa	83.49	0.34	2121744	251	10393	1865	d__Bacteria	p__Firmicutes_A	c__Clostridia	o__Oscillospirales	f__CAG-272	g__Firm-07	s__	0	0	16	82.555
MAG1039	GXFCY17-bin.47.fa	82.97	0.34	1834102	152	16664	1611	d__Bacteria	p__Firmicutes_A	c__Clostridia	o__Oscillospirales	f__CAG-272	g__Firm-07	s__	0	0	13	83.4469
MAG1040	AWMGJ5-1-bin.8.fa	81.97	0.34	1492529	5	516116	1268	d__Bacteria	p__Firmicutes_A	c__Clostridia	o__4C28d-15	f__CAG-917	g__	s__	0	0	20	96.5524
MAG1041	MDHFG30-2-bin.1.fa	81.3	0.34	1456235	33	91259	1264	d__Bacteria	p__Firmicutes_A	c__Clostridia	o__4C28d-15	f__CAG-917	g__	s__	0	0	19	95.6742
MAG1042	YF22-bin.25.fa	81.09	0.34	2586076	276	12209	2178	d__Bacteria	p__Firmicutes_A	c__Clostridia	o__Oscillospirales	f__CAG-272	g__CAG-448	s__	0	0	12	87.7807
MAG1043	g1.fa-bin.117.fa	80.93	0.34	1248237	150	10032	1119	d__Bacteria	p__Firmicutes_A	c__Clostridia	o__4C28d-15	f__	g__	s__	0	0	17	89.6076
MAG1044	AMSCO4-1-bin.13.fa	80.83	0.34	1576473	124	19113	1443	d__Bacteria	p__Firmicutes_A	c__Clostridia	o__Oscillospirales	f__Acutalibacteraceae	g__CAG-180	s__	0	0	9	91.9057
MAG1045	MDHFO4-bin.36.fa	80.63	0.34	1474766	29	88460	1279	d__Bacteria	p__Firmicutes_A	c__Clostridia	o__4C28d-15	f__CAG-917	g__	s__	0	0	20	96.5927
MAG1046	g17.fa-bin.152.fa	80.48	0.34	1130452	171	7646	1097	d__Bacteria	p__Firmicutes_A	c__Clostridia	o__Oscillospirales	f__Acutalibacteraceae	g__UBA737	s__	0	0	13	77.0132
MAG1047	g10.fa-bin.693.fa	80.46	0.34	1443654	115	15781	1299	d__Bacteria	p__Firmicutes_A	c__Clostridia	o__Oscillospirales	f__CAG-382	g__UBA1752	s__	0	0	14	77.421
MAG1048	GXFCY2-bin.24.fa	94.15	0.35	2053661	211	13529	1739	d__Bacteria	p__Spirochaetota	c__Spirochaetia	o__Treponematales	f__Treponemataceae	g__	s__	0	0	14	97.385
MAG1049	YF9-bin.88.fa	94.06	0.35	2171997	204	14307	1924	d__Bacteria	p__Spirochaetota	c__Spirochaetia	o__Treponematales	f__Treponemataceae	g__Treponema_F	s__	0	0	19	98.6231
MAG1050	g2.fa-bin.898.fa	93.8	0.35	2515561	170	21967	2148	d__Bacteria	p__Spirochaetota	c__Spirochaetia	o__Treponematales	f__Treponemataceae	g__Treponema_D	s__	0	1	15	83.7622
MAG1051	AMSCB4-1-bin.59.fa	89.98	0.35	2413909	257	11361	1948	d__Bacteria	p__Firmicutes_A	c__Clostridia	o__UBA1212	f__UBA1255	g__UBA1255	s__	0	0	13	97.2719
MAG1052	g7.fa-bin.1660.fa	89.89	0.35	2476044	118	29930	2223	d__Bacteria	p__Firmicutes_A	c__Clostridia	o__Saccharofermentanales	f__Saccharofermentanaceae	g__Saccharofermentans	s__Saccharofermentans	0	0	19	95.8474
MAG1053	AWMGJ3-1-bin.13.fa	97.47	0.36	2278054	67	59949	2176	d__Bacteria	p__Firmicutes_A	c__Clostridia	o__Lachnospirales	f__Lachnospiraceae	g__	s__	0	0	15	79.2805
MAG1054	g5.fa-bin.766.fa	93.32	0.36	1890962	124	21428	1756	d__Bacteria	p__Firmicutes_A	c__Clostridia	o__Oscillospirales	f__CAG-272	g__	s__	0	0	11	98.3661
MAG1055	g7.fa-bin.419.fa	89.95	0.36	1623394	79	27352	1419	d__Bacteria	p__Firmicutes_A	c__Clostridia	o__Oscillospirales	f__CAG-272	g__UBA1740	s__	0	0	18	76.7906
MAG1056	CF24-bin.2.fa	87.33	0.36	1529091	164	12912	1414	d__Bacteria	p__Firmicutes_A	c__Clostridia	o__Oscillospirales	f__CAG-272	g__UBA1740	s__	0	0	14	76.4576
MAG1057	MDHFG36-1-bin.14.fa	84.77	0.36	2138940	152	23665	1872	d__Bacteria	p__Firmicutes_A	c__Clostridia	o__Lachnospirales	f__Lachnospiraceae	g__Acetatifactor	s__	0	0	14	77.0599
MAG1058	MDHFG1-1-bin.24.fa	81.42	0.36	1522588	85	27154	1306	d__Bacteria	p__Firmicutes_A	c__Clostridia	o__Oscillospirales	f__CAG-272	g__UBA1740	s__	0	0	12	85.4776
MAG1059	AMSCO4-1-bin.44.fa	99.88	0.37	1527880	84	25050	1557	d__Bacteria	p__Campylobacterota	c__Campylobacteria	o__Campylobacterales	f__Campylobacteraceae	g__Campylobacter	s__Campylobacter	0	1	19	97.9447
MAG1060	MDHFO12-bin.30.fa	98.35	0.37	3386453	73	74601	2718	d__Bacteria	p__Bacteroidota	c__Bacteroidia	o__Bacteroidales	f__Bacteroidaceae	g__Prevotella	s__Prevotella	0	0	17	77.9425
MAG1061	AWMGZ11-2-bin.11.fa	98.08	0.37	2138524	54	62876	1802	d__Bacteria	p__Bacteroidota	c__Bacteroidia	o__Bacteroidales	f__Bacteroidaceae	g__Prevotella	s__Prevotella	0	0	15	99.1336
MAG1062	AWMGB11-2-bin.11.fa	96.05	0.37	2514534	116	33817	2121	d__Bacteria	p__Bacteroidota	c__Bacteroidia	o__Bacteroidales	f__Bacteroidaceae	g__Prevotella	s__Prevotella	0	0	18	97.9025
MAG1063	AMSCB3-2-bin.46.fa	96.01	0.37	3775929	73	72303	2714	d__Bacteria	p__Bacteroidota	c__Bacteroidia	o__Bacteroidales	f__Bacteroidaceae	g__Prevotella	s__	0	0	17	94.3401
MAG1064	AMSCB3-2-bin.15.fa	95.93	0.37	3642214	76	66660	2717	d__Bacteria	p__Bacteroidota	c__Bacteroidia	o__Bacteroidales	f__Bacteroidaceae	g__Prevotella	s__	0	0	17	96.0547
MAG1065	g8.fa-bin.1315.fa	95.22	0.37	1587212	97	22863	1407	d__Bacteria	p__Bacteroidota	c__Bacteroidia	o__Flavobacteriales	f__UBA1820	g__	s__	0	0	19	98.5441
MAG1066	AMSFZ4-1-bin.66.fa	94.99	0.37	2359324	59	52986	1971	d__Bacteria	p__Bacteroidota	c__Bacteroidia	o__Bacteroidales	f__Bacteroidaceae	g__Prevotella	s__Prevotella	0	0	12	96.0905
MAG1067	AMSFO4-1-bin.33.fa	94.93	0.37	2403918	49	99134	1912	d__Bacteria	p__Bacteroidota	c__Bacteroidia	o__Bacteroidales	f__Bacteroidaceae	g__Paraprevotella	s__	0	0	15	97.6317
MAG1068	g6.fa-bin.785.fa	94.85	0.37	1717123	57	38806	1535	d__Bacteria	p__Bacteroidota	c__Bacteroidia	o__Flavobacteriales	f__UBA1820	g__	s__	0	0	18	98.9268
MAG1069	AWMGJ8-2-bin.26.fa	94.81	0.37	3074171	113	41444	2497	d__Bacteria	p__Bacteroidota	c__Bacteroidia	o__Bacteroidales	f__Bacteroidaceae	g__Prevotella	s__Prevotella	0	0	19	87.684
MAG1070	JHFTF17-bin.8.fa	94.76	0.37	2484771	171	20567	2242	d__Bacteria	p__Spirochaetota	c__Spirochaetia	o__Treponematales	f__Treponemataceae	g__	s__	0	0	19	92.5725
MAG1071	AWMGS5-1-bin.2.fa	94.52	0.37	2659632	49	90237	2235	d__Bacteria	p__Bacteroidota	c__Bacteroidia	o__Bacteroidales	f__Bacteroidaceae	g__Prevotella	s__Prevotella	0	0	17	96.2399
MAG1072	MDHFO14-bin.24.fa	93.82	0.37	1766550	68	42509	1638	d__Bacteria	p__Firmicutes	c__Bacilli	o__RFN20	f__	g__	s__	0	0	20	74.7987
MAG1073	g2.fa-bin.19.fa	93.75	0.37	1610956	143	14411	1397	d__Bacteria	p__Bacteroidota	c__Bacteroidia	o__Flavobacteriales	f__UBA1820	g__	s__	0	0	19	98.6824
MAG1074	AWMGB10-1-bin.19.fa	93.45	0.37	2228849	100	31070	1882	d__Bacteria	p__Bacteroidota	c__Bacteroidia	o__Bacteroidales	f__Bacteroidaceae	g__Prevotella	s__Prevotella	0	0	18	97.9685
MAG1075	AMSCJ1-1-bin.43.fa	93.26	0.37	1231454	104	18391	1148	d__Bacteria	p__Firmicutes	c__Bacilli	o__RF39	f__CAG-611	g__RUG591	s__	0	0	18	75.6244
MAG1076	AMSCB4-1-bin.10.fa	93.26	0.37	2464302	90	49406	1918	d__Bacteria	p__Bacteroidota	c__Bacteroidia	o__Bacteroidales	f__Bacteroidaceae	g__UBA4372	s__	0	0	16	77.6022
MAG1077	AMSFJ10-1-bin.17.fa	92.49	0.37	2113569	97	28179	1690	d__Bacteria	p__Bacteroidota	c__Bacteroidia	o__Bacteroidales	f__Bacteroidaceae	g__	s__	0	0	17	97.8554
MAG1078	AWMGZ5-1-bin.3.fa	91.63	0.37	2334613	211	14724	2067	d__Bacteria	p__Bacteroidota	c__Bacteroidia	o__Bacteroidales	f__Bacteroidaceae	g__Prevotella	s__Prevotella	0	0	16	97.9573
MAG1079	AWMGZ15-2-bin.26.fa	90.38	0.37	2076814	122	22858	1679	d__Bacteria	p__Bacteroidota	c__Bacteroidia	o__Bacteroidales	f__Bacteroidaceae	g__Prevotella	s__Prevotella	0	0	10	95.6713
MAG1080	AWMGL12-2-bin.15.fa	89.23	0.37	1926082	50	50235	1506	d__Bacteria	p__Bacteroidota	c__Bacteroidia	o__Bacteroidales	f__Bacteroidaceae	g__RUG210	s__	0	0	16	98.4556
MAG1081	AWMGO21-2-bin.13.fa	88.53	0.37	2382864	35	99265	1964	d__Bacteria	p__Bacteroidota	c__Bacteroidia	o__Bacteroidales	f__Bacteroidaceae	g__	s__	0	0	17	96.6262
MAG1082	AMSFZ14-1-bin.34.fa	88.07	0.37	2535128	136	28285	1980	d__Bacteria	p__Bacteroidota	c__Bacteroidia	o__Bacteroidales	f__Bacteroidaceae	g__Prevotella	s__	0	1	18	80.3158
MAG1083	GXFCY30-bin.1.fa	87.16	0.37	2199404	230	13665	1761	d__Bacteria	p__Bacteroidota	c__Bacteroidia	o__Bacteroidales	f__Bacteroidaceae	g__	s__	0	0	11	98.0224
MAG1084	MDHFO19-bin.62.fa	86.76	0.37	2258892	117	28919	1880	d__Bacteria	p__Bacteroidota	c__Bacteroidia	o__Bacteroidales	f__Bacteroidaceae	g__Bacteroides	s__	0	0	17	96.2846
MAG1085	GXFCY19-bin.35.fa	86.11	0.37	2287975	217	13316	1843	d__Bacteria	p__Bacteroidota	c__Bacteroidia	o__Bacteroidales	f__Bacteroidaceae	g__UBA4372	s__	0	0	16	96.2327
MAG1086	MDHFG22-1-bin.72.fa	85.78	0.37	2017278	92	32128	1659	d__Bacteria	p__Bacteroidota	c__Bacteroidia	o__Bacteroidales	f__Bacteroidaceae	g__	s__	0	0	17	98.4025
MAG1087	AMSCW1-1-bin.19.fa	84.79	0.37	2444441	145	27288	1947	d__Bacteria	p__Bacteroidota	c__Bacteroidia	o__Bacteroidales	f__Bacteroidaceae	g__Prevotella	s__	0	0	9	77.8695
MAG1088	AWMGZ16-1-bin.7.fa	83.86	0.37	1914381	49	47642	1496	d__Bacteria	p__Bacteroidota	c__Bacteroidia	o__Bacteroidales	f__Bacteroidaceae	g__RUG210	s__	0	0	15	98.4057
MAG1089	AWMGL9-1-bin.15.fa	83.52	0.37	2315620	174	21164	1867	d__Bacteria	p__Bacteroidota	c__Bacteroidia	o__Bacteroidales	f__Bacteroidaceae	g__Prevotella	s__Prevotella	0	0	14	97.429
MAG1090	g7.fa-bin.557.fa	83.44	0.37	2015930	50	63821	1567	d__Bacteria	p__Bacteroidota	c__Bacteroidia	o__Bacteroidales	f__Bacteroidaceae	g__	s__	0	0	16	98.3989
MAG1091	MDHFT32-1-bin.23.fa	81.72	0.37	831868	54	20715	808	d__Bacteria	p__Proteobacteria	c__Alphaproteobacteria	o__Rs-D84	f__Rs-D84	g__Rs-D84	s__	0	0	17	93.3436
MAG1092	MDHFS30-1-bin.43.fa	80.03	0.37	2047818	201	12991	1704	d__Bacteria	p__Bacteroidota	c__Bacteroidia	o__Bacteroidales	f__Bacteroidaceae	g__Bacteroides	s__	0	0	11	96.4911
MAG1093	MDHFO20-bin.18.fa	99.62	0.38	4378493	77	113375	3503	d__Bacteria	p__Bacteroidota	c__Bacteroidia	o__Bacteroidales	f__Tannerellaceae	g__Parabacteroides	s__Parabacteroides	0	0	19	92.4468
MAG1094	MDHFO22-bin.29.fa	99.06	0.38	2800019	67	66495	2463	d__Bacteria	p__Bacteroidota	c__Bacteroidia	o__Bacteroidales	f__Muribaculaceae	g__Paramuribaculum	s__	0	0	16	96.8394
MAG1095	AWMGZ11-2-bin.20.fa	98.85	0.38	609577	37	31174	562	d__Bacteria	p__Firmicutes	c__Bacilli	o__Mycoplasmatales	f__Mycoplasmoidaceae	g__Malacoplasma_A	s__	1	0	20	99.0877
MAG1096	MDHFS1-1-bin.34.fa	98.81	0.38	2527910	20	270200	2069	d__Bacteria	p__Bacteroidota	c__Bacteroidia	o__Bacteroidales	f__Muribaculaceae	g__UBA7173_A	s__	0	0	19	98.3663
MAG1097	MDHFO29-bin.113.fa	98.55	0.38	3081725	49	100428	2618	d__Bacteria	p__Bacteroidota	c__Bacteroidia	o__Bacteroidales	f__Muribaculaceae	g__Paramuribaculum	s__	0	0	15	76.2176
MAG1098	MDHFO6-bin.21.fa	98	0.38	2854984	61	84121	2312	d__Bacteria	p__Bacteroidota	c__Bacteroidia	o__Bacteroidales	f__Muribaculaceae	g__Muribaculum	s__Muribaculum	0	0	17	76.336
MAG1099	MDHFO5-bin.34.fa	97.17	0.38	2317234	35	119293	1947	d__Bacteria	p__Bacteroidota	c__Bacteroidia	o__Bacteroidales	f__Muribaculaceae	g__Paramuribaculum	s__	0	0	15	76.1113
MAG1100	AWMGL9-1-bin.16.fa	96.76	0.38	2952643	55	102518	2579	d__Bacteria	p__Bacteroidota	c__Bacteroidia	o__Bacteroidales	f__Bacteroidaceae	g__Prevotella	s__Prevotella	0	0	19	97.6691
MAG1101	MDHFO9-bin.16.fa	96.23	0.38	2339922	73	56714	1911	d__Bacteria	p__Bacteroidota	c__Bacteroidia	o__Bacteroidales	f__Muribaculaceae	g__CAG-873	s__	0	0	14	77.8471
MAG1102	AMSFL5-1-bin.58.fa	96.04	0.38	2969632	97	39749	2325	d__Bacteria	p__Bacteroidota	c__Bacteroidia	o__Bacteroidales	f__UBA3663	g__	s__	0	1	15	75.108
MAG1103	MDHFO9-bin.44.fa	95.97	0.38	2816282	58	65377	2128	d__Bacteria	p__Bacteroidota	c__Bacteroidia	o__Bacteroidales	f__Muribaculaceae	g__UBA7173	s__	0	0	17	75.996
MAG1104	AMSFZ14-1-bin.55.fa	95.66	0.38	2886876	106	43971	2188	d__Bacteria	p__Bacteroidota	c__Bacteroidia	o__Bacteroidales	f__UBA3663	g__	s__	0	1	11	75.1156
MAG1105	MDHFG9-1-bin.5.fa	95.28	0.38	2333704	88	37177	1916	d__Bacteria	p__Bacteroidota	c__Bacteroidia	o__Bacteroidales	f__Muribaculaceae	g__	s__	0	0	17	92.5298
MAG1106	MDHFO27-bin.17.fa	94.68	0.38	2073147	86	37875	1791	d__Bacteria	p__Bacteroidota	c__Bacteroidia	o__Bacteroidales	f__Muribaculaceae	g__Paramuribaculum	s__	0	0	13	76.6339
MAG1107	MDHFO23-bin.57.fa	94.34	0.38	2769658	30	145662	2284	d__Bacteria	p__Bacteroidota	c__Bacteroidia	o__Bacteroidales	f__Muribaculaceae	g__Muribaculum	s__Muribaculum	0	0	15	76.3227
MAG1108	AMSFW8-1-bin.10.fa	91.64	0.38	2711824	190	19360	2140	d__Bacteria	p__Bacteroidota	c__Bacteroidia	o__Bacteroidales	f__UBA3663	g__	s__	0	0	14	75.0894
MAG1109	GXFCY30-bin.5.fa	90.93	0.38	1535460	95	22858	1323	d__Bacteria	p__Firmicutes_A	c__Clostridia	o__Oscillospirales	f__CAG-272	g__	s__	0	0	13	77.3939
MAG1110	MDHFO7-bin.37.fa	90.54	0.38	2559127	103	39556	2358	d__Bacteria	p__Firmicutes_A	c__Clostridia	o__Lachnospirales	f__Lachnospiraceae	g__SZUA-378	s__	0	0	14	78.4799
MAG1111	GXFCY30-bin.55.fa	89.73	0.38	1675253	146	16765	1478	d__Bacteria	p__Bacteroidota	c__Bacteroidia	o__Bacteroidales	f__Rikenellaceae	g__	s__	0	0	17	88.96
MAG1112	g7.fa-bin.1576.fa	89.18	0.38	2176397	86	34068	1705	d__Bacteria	p__Bacteroidota	c__Bacteroidia	o__Bacteroidales	f__Barnesiellaceae	g__Barnesiella	s__	0	0	17	98.534
MAG1113	CF22-bin.44.fa	89.07	0.38	2025848	213	12364	1636	d__Bacteria	p__Bacteroidota	c__Bacteroidia	o__Bacteroidales	f__Barnesiellaceae	g__Barnesiella	s__	0	0	15	97.9293
MAG1114	g7.fa-bin.174.fa	85.85	0.38	2185461	69	45424	1818	d__Bacteria	p__Bacteroidota	c__Bacteroidia	o__Bacteroidales	f__Muribaculaceae	g__M3	s__	0	0	19	98.1748
MAG1115	g3.fa-bin.433.fa	85.72	0.38	1750344	93	25776	1427	d__Bacteria	p__Bacteroidota	c__Bacteroidia	o__Bacteroidales	f__Muribaculaceae	g__UBA3263	s__	0	0	19	75.0296
MAG1116	MDHFT25-2-bin.47.fa	85.44	0.38	2022229	265	9474	1772	d__Bacteria	p__Verrucomicrobiota	c__Lentisphaeria	o__Victivallales	f__Victivallaceae	g__	s__	0	1	16	80.4318
MAG1117	MDHFO11-bin.19.fa	97.34	0.39	2584163	81	46369	2247	d__Bacteria	p__Bacteroidota	c__Bacteroidia	o__Bacteroidales	f__Muribaculaceae	g__Paramuribaculum	s__	0	0	14	97.5779
MAG1118	AWMGB9-1-bin.32.fa	95.68	0.39	3502669	141	33145	2887	d__Bacteria	p__Bacteroidota	c__Bacteroidia	o__Bacteroidales	f__Bacteroidaceae	g__Ga6A1	s__Ga6A1	0	0	17	98.0047
MAG1119	GXFCY11-bin.70.fa	95.51	0.39	1426314	116	14315	1348	d__Bacteria	p__Firmicutes_A	c__Clostridia	o__	f__	g__	s__	0	0	12	76.8423
MAG1120	JHFTF18-bin.2.fa	94.89	0.39	2722778	84	62088	2270	d__Bacteria	p__Bacteroidota	c__Bacteroidia	o__Bacteroidales	f__F082	g__F082	s__	0	0	19	79.9787
MAG1121	MDHFS21-1-bin.83.fa	92.19	0.39	2133602	151	22901	1833	d__Bacteria	p__Firmicutes_A	c__Clostridia	o__Oscillospirales	f__CAG-272	g__Firm-07	s__	0	0	17	97.3047
MAG1122	MDHFG28-2-bin.44.fa	90.48	0.39	2223096	66	50531	1829	d__Bacteria	p__Bacteroidota	c__Bacteroidia	o__Bacteroidales	f__Bacteroidaceae	g__	s__	0	0	18	79.8468
MAG1123	AWMGL3-1-bin.80.fa	83.72	0.39	1464850	150	13371	1313	d__Bacteria	p__Firmicutes_A	c__Clostridia	o__Lachnospirales	f__Lachnospiraceae	g__UBA6987	s__	0	0	16	77.9283
MAG1124	MDHFT14-1-bin.69.fa	95.25	0.4	1974357	65	53240	1626	d__Bacteria	p__Bacteroidota	c__Bacteroidia	o__Bacteroidales	f__Rikenellaceae	g__Alistipes	s__	0	0	18	98.3974
MAG1125	AMSCO1-1-bin.11.fa	94.41	0.4	2279759	175	19351	2169	d__Bacteria	p__Firmicutes_A	c__Clostridia	o__Oscillospirales	f__Ruminococcaceae	g__CAG-115	s__	0	0	10	82.9216
MAG1126	AWMGJ8-2-bin.18.fa	93.52	0.4	3492761	50	163063	2727	d__Bacteria	p__Bacteroidota	c__Bacteroidia	o__Bacteroidales	f__Bacteroidaceae	g__Prevotella	s__	0	0	18	96.9598
MAG1127	GXFCY18-bin.8.fa	93.15	0.4	1511774	100	22170	1367	d__Bacteria	p__Firmicutes_A	c__Clostridia	o__4C28d-15	f__CAG-314	g__CAG-1435	s__	0	1	12	97.2841
MAG1128	g2.fa-bin.1079.fa	90.73	0.4	1284564	47	37930	1169	d__Bacteria	p__Firmicutes_A	c__Clostridia	o__4C28d-15	f__CAG-727	g__	s__	0	0	16	77.2439
MAG1129	g2.fa-bin.1120.fa	90.73	0.4	1414415	116	15292	1329	d__Bacteria	p__Firmicutes_A	c__Clostridia	o__Christensenellales	f__CAG-138	g__	s__	0	0	18	74.8291
MAG1130	MDHFT3-1-bin.28.fa	89.37	0.4	1284099	141	11962	1177	d__Bacteria	p__Firmicutes_A	c__Clostridia	o__4C28d-15	f__CAG-727	g__QALS01	s__	0	0	12	78.6245
MAG1131	AMSFB4-1-bin.45.fa	88.24	0.4	1846168	103	27862	1570	d__Bacteria	p__Bacteroidota	c__Bacteroidia	o__Bacteroidales	f__UBA932	g__RC9	s__	0	0	19	88.604
MAG1132	g17.fa-bin.224.fa	86.86	0.4	1360378	157	10460	1244	d__Bacteria	p__Firmicutes_A	c__Clostridia	o__Christensenellales	f__CAG-138	g__	s__	0	0	14	99.0918
MAG1133	AMSFW10-1-bin.52.fa	85.68	0.4	1325108	82	23532	1108	d__Bacteria	p__Bacteroidota	c__Bacteroidia	o__Bacteroidales	f__UBA932	g__RC9	s__	0	0	14	78.2119
MAG1134	g6.fa-bin.1114.fa	94.88	0.41	2486782	47	74190	1979	d__Bacteria	p__Bacteroidota	c__Bacteroidia	o__Bacteroidales	f__Bacteroidaceae	g__Prevotella	s__	0	1	17	98.6418
MAG1135	MDHFG1-1-bin.33.fa	93.18	0.41	2056603	80	35147	1677	d__Bacteria	p__Firmicutes_A	c__Clostridia	o__Oscillospirales	f__CAG-272	g__UBA1740	s__	0	0	14	97.1437
MAG1136	JHFTF19-bin.17.fa	92.95	0.41	2411274	47	80708	1999	d__Bacteria	p__Bacteroidota	c__Bacteroidia	o__Bacteroidales	f__Bacteroidaceae	g__	s__	0	0	16	79.4933
MAG1137	YF20-bin.18.fa	87.98	0.41	2172780	103	30689	1754	d__Bacteria	p__Bacteroidota	c__Bacteroidia	o__Bacteroidales	f__Bacteroidaceae	g__	s__	0	1	16	98.9311
MAG1138	g6.fa-bin.365.fa	80.51	0.41	1995758	157	16933	1712	d__Bacteria	p__Firmicutes_A	c__Clostridia	o__Oscillospirales	f__CAG-272	g__UBA11512	s__	0	0	16	91.9032
MAG1139	AWMGW10-1-bin.43.fa	98.03	0.42	1507445	48	46114	1536	d__Bacteria	p__Campylobacterota	c__Campylobacteria	o__Campylobacterales	f__Campylobacteraceae	g__Campylobacter	s__	0	0	18	93.791
MAG1140	MDHFO11-bin.44.fa	98.02	0.42	3195774	16	334875	2785	d__Bacteria	p__Bacteroidota	c__Bacteroidia	o__Bacteroidales	f__Bacteroidaceae	g__Bacteroides_B	s__	0	0	18	94.809
MAG1141	AMSCO3-1-bin.45.fa	96.03	0.42	2725822	46	87171	2321	d__Bacteria	p__Bacteroidota	c__Bacteroidia	o__Bacteroidales	f__Bacteroidaceae	g__Bacteroides_B	s__	0	0	19	92.3868
MAG1142	YF12-bin.20.fa	95.75	0.42	2944561	222	20477	2862	d__Bacteria	p__Firmicutes_A	c__Clostridia	o__Oscillospirales	f__Acutalibacteraceae	g__CAG-964	s__	0	0	15	90.4257
MAG1143	GXFCY24-bin.56.fa	95.69	0.42	1790548	113	23418	1466	d__Bacteria	p__Bacteroidota	c__Bacteroidia	o__Bacteroidales	f__Rikenellaceae	g__Alistipes	s__	0	0	14	97.8166
MAG1144	AMSCJ3-1-bin.17.fa	95.53	0.42	3486654	61	95841	2955	d__Bacteria	p__Bacteroidota	c__Bacteroidia	o__Bacteroidales	f__Bacteroidaceae	g__Bacteroides_B	s__	0	0	19	85.6208
MAG1145	AMSCJ1-1-bin.18.fa	94.65	0.42	3115085	77	59218	2654	d__Bacteria	p__Bacteroidota	c__Bacteroidia	o__Bacteroidales	f__Bacteroidaceae	g__Bacteroides_B	s__	0	0	19	85.2113
MAG1146	MDHFG22-1-bin.27.fa	91.54	0.42	2732115	120	33483	2158	d__Bacteria	p__Bacteroidota	c__Bacteroidia	o__Bacteroidales	f__Bacteroidaceae	g__	s__	0	0	14	97.2883
MAG1147	g5.fa-bin.1257.fa	89.86	0.42	2204699	105	38527	2134	d__Bacteria	p__Firmicutes_A	c__Clostridia	o__Lachnospirales	f__Lachnospiraceae	g__	s__	0	0	17	75.8329
MAG1148	MDHFS29-1-bin.76.fa	89.04	0.42	2580658	104	46047	2194	d__Bacteria	p__Bacteroidota	c__Bacteroidia	o__Bacteroidales	f__UBA932	g__RC9	s__	0	0	16	96.8633
MAG1149	AMSFW13-2-bin.3.fa	94.89	0.43	2147288	99	37271	2125	d__Bacteria	p__Proteobacteria	c__Gammaproteobacteria	o__Burkholderiales	f__Neisseriaceae	g__QFNR01	s__	0	0	19	94.7131
MAG1150	AMSFJ4-1-bin.50.fa	96.03	0.44	1869717	29	80552	1533	d__Bacteria	p__Bacteroidota	c__Bacteroidia	o__Bacteroidales	f__Rikenellaceae	g__Alistipes	s__	0	0	16	80.7743
MAG1151	AMSCJ5-2-bin.17.fa	92.55	0.44	2729625	51	108883	2232	d__Bacteria	p__Bacteroidota	c__Bacteroidia	o__Bacteroidales	f__Bacteroidaceae	g__	s__	0	0	16	95.4769
MAG1152	AMSFS10-1-bin.35.fa	87.63	0.44	2530714	76	52458	2032	d__Bacteria	p__Bacteroidota	c__Bacteroidia	o__Bacteroidales	f__Muribaculaceae	g__C941	s__	0	0	16	81.8965
MAG1153	YF28-bin.11.fa	80.85	0.44	1120126	183	6862	1048	d__Bacteria	p__Firmicutes_A	c__Clostridia	o__Oscillospirales	f__CAG-272	g__	s__	0	0	9	77.7035
MAG1154	AWMGB21-2-bin.31.fa	98.6	0.45	2200112	37	149053	1696	d__Bacteria	p__Actinobacteriota	c__Actinobacteria	o__Actinomycetales	f__Bifidobacteriaceae	g__Bifidobacterium	s__Bifidobacterium	0	0	20	78.5939
MAG1155	MDHFS13-2-bin.19.fa	97.58	0.45	3155210	57	94126	2552	d__Bacteria	p__Bacteroidota	c__Bacteroidia	o__Bacteroidales	f__F082	g__F082	s__	0	0	19	87.6721
MAG1156	JHFTF15-bin.19.fa	94.63	0.45	1533054	101	19603	1446	d__Bacteria	p__Firmicutes_A	c__Clostridia	o__Oscillospirales	f__Acutalibacteraceae	g__	s__	0	0	15	98.8849
MAG1157	AMSFJ10-1-bin.18.fa	94.59	0.45	2389946	32	149287	1894	d__Bacteria	p__Bacteroidota	c__Bacteroidia	o__Bacteroidales	f__Bacteroidaceae	g__Paraprevotella	s__	0	0	16	98.0857
MAG1158	g12.fa-bin.596.fa	91.63	0.45	1949214	138	24820	1841	d__Bacteria	p__Firmicutes_A	c__Clostridia	o__Lachnospirales	f__Lachnospiraceae	g__Eubacterium_I	s__	0	0	14	82.919
MAG1159	AMSCZ2-1-bin.2.fa	84.11	0.45	2209162	338	7801	1999	d__Bacteria	p__Bacteroidota	c__Bacteroidia	o__Bacteroidales	f__F082	g__F082	s__	0	0	13	82.3121
MAG1160	AMSFB2-1-bin.5.fa	81.76	0.45	1911490	159	16153	1569	d__Bacteria	p__Bacteroidota	c__Bacteroidia	o__Bacteroidales	f__Bacteroidaceae	g__Prevotella	s__	0	0	11	96.1521
MAG1161	MDHFT32-1-bin.14.fa	81.2	0.45	1139478	195	6681	1129	d__Bacteria	p__Firmicutes_C	c__Negativicutes	o__Acidaminococcales	f__Acidaminococcaceae	g__Phascolarctobacterium_A	s__	0	0	16	96.073
MAG1162	AMSCL4-1-bin.48.fa	80.48	0.45	2476502	155	22832	1871	d__Bacteria	p__Bacteroidota	c__Bacteroidia	o__Bacteroidales	f__Bacteroidaceae	g__UBA4372	s__	0	0	15	95.5456
MAG1163	MDHFO14-bin.46.fa	96.98	0.46	2291120	56	64606	1937	d__Bacteria	p__Bacteroidota	c__Bacteroidia	o__Bacteroidales	f__Muribaculaceae	g__K10	s__	0	0	16	83.8027
MAG1164	AWMGZ18-1-bin.22.fa	94.94	0.46	2488841	44	88986	2072	d__Bacteria	p__Bacteroidota	c__Bacteroidia	o__Bacteroidales	f__Bacteroidaceae	g__Prevotella	s__	0	1	13	96.1068
MAG1165	AMSFW11-1-bin.5.fa	93.51	0.46	1445947	120	15962	1386	d__Bacteria	p__Proteobacteria	c__Alphaproteobacteria	o__RF32	f__CAG-239	g__UBA2931	s__	0	0	15	82.9563
MAG1166	MDHFO22-bin.31.fa	93.14	0.47	2185753	152	22631	1860	d__Bacteria	p__Bacteroidota	c__Bacteroidia	o__Bacteroidales	f__Muribaculaceae	g__Paramuribaculum	s__	0	0	14	75.6589
MAG1167	CF20-bin.21.fa	91.21	0.47	1291476	49	35544	1193	d__Bacteria	p__Firmicutes_A	c__Clostridia	o__4C28d-15	f__CAG-727	g__QALS01	s__	0	0	14	90.2295
MAG1168	g8.fa-bin.1100.fa	91.11	0.47	1978304	183	14469	1845	d__Bacteria	p__Firmicutes_A	c__Clostridia	o__Oscillospirales	f__	g__	s__	0	1	18	74.4128
MAG1169	AMSFZ11-1-bin.38.fa	90.05	0.47	1759566	110	29902	1770	d__Bacteria	p__Proteobacteria	c__Gammaproteobacteria	o__Burkholderiales	f__Burkholderiaceae	g__Oxalobacter	s__	0	0	18	84.157
MAG1170	AWMGL9-1-bin.24.fa	89.26	0.47	1879277	262	8637	1833	d__Bacteria	p__Firmicutes_C	c__Negativicutes	o__Selenomonadales	f__Selenomonadaceae	g__Schwartzia	s__Schwartzia	0	0	19	96.5623
MAG1171	AMSFZ11-1-bin.39.fa	87.04	0.47	2367991	261	11758	2244	d__Bacteria	p__Firmicutes_C	c__Negativicutes	o__Selenomonadales	f__Selenomonadaceae	g__Selenomonas_A	s__	0	0	14	89.65
MAG1172	MDHFO29-bin.116.fa	86.16	0.47	2412240	163	22285	1951	d__Bacteria	p__Bacteroidota	c__Bacteroidia	o__Bacteroidales	f__Bacteroidaceae	g__Prevotella	s__Prevotella	0	0	13	97.4849
MAG1173	MDHFO28-bin.44.fa	99.28	0.48	3110616	22	272936	2563	d__Bacteria	p__Bacteroidota	c__Bacteroidia	o__Bacteroidales	f__Rikenellaceae	g__Alistipes	s__Alistipes	0	0	19	81.5473
MAG1174	AWMGB13-2-bin.43.fa	99.05	0.48	3581579	53	114393	2856	d__Bacteria	p__Bacteroidota	c__Bacteroidia	o__Bacteroidales	f__Salinivirgaceae	g__	s__	0	0	19	94.9141
MAG1175	MDHFG23-2-bin.35.fa	98.56	0.48	1904377	44	94545	1554	d__Bacteria	p__Bacteroidota	c__Bacteroidia	o__Bacteroidales	f__Rikenellaceae	g__Alistipes	s__	0	0	16	82.7073
MAG1176	AMSFO3-2-bin.23.fa	98.21	0.48	2035722	32	84991	1685	d__Bacteria	p__Bacteroidota	c__Bacteroidia	o__Bacteroidales	f__Rikenellaceae	g__Alistipes	s__	0	0	16	98.0813
MAG1177	AWMGO7-2-bin.22.fa	97.69	0.48	2029862	23	160201	1699	d__Bacteria	p__Bacteroidota	c__Bacteroidia	o__Bacteroidales	f__Rikenellaceae	g__Alistipes	s__	0	0	15	97.663
MAG1178	MDHFS14-1-bin.43.fa	97.6	0.48	1923578	26	121895	1662	d__Bacteria	p__Bacteroidota	c__Bacteroidia	o__Bacteroidales	f__Rikenellaceae	g__	s__	0	0	17	97.7507
MAG1179	MDHFG6-1-bin.42.fa	97.26	0.48	1984348	48	81244	1670	d__Bacteria	p__Bacteroidota	c__Bacteroidia	o__Bacteroidales	f__Rikenellaceae	g__Alistipes	s__	0	0	18	80.8916
MAG1180	AWMGO9-2-bin.16.fa	97.12	0.48	2069174	21	189602	1700	d__Bacteria	p__Bacteroidota	c__Bacteroidia	o__Bacteroidales	f__Rikenellaceae	g__Alistipes	s__	0	0	14	97.8338
MAG1181	MDHFT15-1-bin.25.fa	96.67	0.48	1876393	54	52239	1517	d__Bacteria	p__Bacteroidota	c__Bacteroidia	o__Bacteroidales	f__Rikenellaceae	g__Alistipes	s__	0	1	16	76.9193
MAG1182	JHFTF29-bin.28.fa	96.63	0.48	1879073	52	61196	1629	d__Bacteria	p__Bacteroidota	c__Bacteroidia	o__Bacteroidales	f__Rikenellaceae	g__	s__	0	0	18	97.7547
MAG1183	JHFTF15-bin.40.fa	96.52	0.48	1827833	77	35315	1555	d__Bacteria	p__Bacteroidota	c__Bacteroidia	o__Bacteroidales	f__Rikenellaceae	g__Alistipes	s__	0	0	16	97.8537
MAG1184	MDHFS15-1-bin.39.fa	96.46	0.48	1870208	21	121121	1630	d__Bacteria	p__Bacteroidota	c__Bacteroidia	o__Bacteroidales	f__Rikenellaceae	g__Alistipes	s__	0	0	18	97.8425
MAG1185	MDHFT25-2-bin.48.fa	96.34	0.48	2018287	63	54548	1647	d__Bacteria	p__Bacteroidota	c__Bacteroidia	o__Bacteroidales	f__Rikenellaceae	g__Alistipes	s__	0	0	17	97.6176
MAG1186	AMSCO4-1-bin.25.fa	96.31	0.48	2143567	45	93901	1810	d__Bacteria	p__Bacteroidota	c__Bacteroidia	o__Bacteroidales	f__Rikenellaceae	g__Alistipes	s__	0	0	15	97.1766
MAG1187	MDHFO21-bin.72.fa	96.15	0.48	1988563	53	51838	1612	d__Bacteria	p__Bacteroidota	c__Bacteroidia	o__Bacteroidales	f__Rikenellaceae	g__Alistipes	s__	0	0	14	97.5838
MAG1188	MDHFT7-1-bin.25.fa	96.12	0.48	2101653	43	80625	1778	d__Bacteria	p__Bacteroidota	c__Bacteroidia	o__Bacteroidales	f__Rikenellaceae	g__Alistipes	s__	0	0	16	97.246
MAG1189	MDHFS34-1-bin.39.fa	96.09	0.48	1749035	51	46438	1478	d__Bacteria	p__Bacteroidota	c__Bacteroidia	o__Bacteroidales	f__Rikenellaceae	g__	s__	0	0	17	97.8311
MAG1190	MDHFG23-2-bin.11.fa	96.03	0.48	1999723	106	30397	1654	d__Bacteria	p__Bacteroidota	c__Bacteroidia	o__Bacteroidales	f__Rikenellaceae	g__Alistipes	s__	0	0	18	98.2634
MAG1191	MDHFS17-1-bin.37.fa	95.95	0.48	2187245	57	58611	1825	d__Bacteria	p__Bacteroidota	c__Bacteroidia	o__Bacteroidales	f__Rikenellaceae	g__Alistipes	s__	0	0	15	96.9298
MAG1192	AMSCO5-2-bin.37.fa	95.95	0.48	2120847	29	121551	1808	d__Bacteria	p__Bacteroidota	c__Bacteroidia	o__Bacteroidales	f__UBA932	g__	s__	0	0	19	97.9899
MAG1193	AMSCO4-1-bin.33.fa	95.95	0.48	2082788	35	91300	1782	d__Bacteria	p__Bacteroidota	c__Bacteroidia	o__Bacteroidales	f__UBA932	g__	s__	0	0	20	97.6815
MAG1194	AMSFJ4-1-bin.41.fa	95.93	0.48	2204321	98	33053	1831	d__Bacteria	p__Bacteroidota	c__Bacteroidia	o__Bacteroidales	f__Rikenellaceae	g__Alistipes	s__	0	1	13	96.9821
MAG1195	MDHFG13-1-bin.70.fa	95.89	0.48	2027423	88	31339	1601	d__Bacteria	p__Bacteroidota	c__Bacteroidia	o__Bacteroidales	f__Rikenellaceae	g__Alistipes	s__	0	0	16	97.3491
MAG1196	GXFCY23-bin.55.fa	95.67	0.48	1880520	97	35900	1554	d__Bacteria	p__Bacteroidota	c__Bacteroidia	o__Bacteroidales	f__Rikenellaceae	g__Alistipes	s__	0	0	16	97.4477
MAG1197	GXFCY31-bin.9.fa	95.54	0.48	1887772	35	83546	1521	d__Bacteria	p__Bacteroidota	c__Bacteroidia	o__Bacteroidales	f__Rikenellaceae	g__Alistipes	s__	0	0	15	97.4868
MAG1198	MDHFG13-1-bin.17.fa	95.51	0.48	1886330	89	28334	1558	d__Bacteria	p__Bacteroidota	c__Bacteroidia	o__Bacteroidales	f__Rikenellaceae	g__Alistipes	s__	0	0	17	97.3883
MAG1199	AMSFZ11-1-bin.54.fa	95.32	0.48	2599010	21	185628	2167	d__Bacteria	p__Bacteroidota	c__Bacteroidia	o__Bacteroidales	f__UBA932	g__RC9	s__	0	0	19	82.668
MAG1200	AWMGO10-1-bin.30.fa	95.21	0.48	1867765	122	21094	1582	d__Bacteria	p__Bacteroidota	c__Bacteroidia	o__Bacteroidales	f__Rikenellaceae	g__Alistipes	s__	0	0	17	98.6097
MAG1201	AWMGW10-1-bin.3.fa	94.6	0.48	2379173	48	70663	1978	d__Bacteria	p__Bacteroidota	c__Bacteroidia	o__Bacteroidales	f__UBA932	g__RC9	s__RC9	0	0	17	97.2754
MAG1202	GXFCY17-bin.21.fa	94.52	0.48	2120950	114	27290	1821	d__Bacteria	p__Bacteroidota	c__Bacteroidia	o__Bacteroidales	f__UBA932	g__	s__	0	0	19	97.8795
MAG1203	CF24-bin.31.fa	94.51	0.48	2126562	40	67198	1815	d__Bacteria	p__Bacteroidota	c__Bacteroidia	o__Bacteroidales	f__UBA932	g__	s__	0	0	20	97.9932
MAG1204	CF26-bin.41.fa	94.41	0.48	1944418	104	32890	1594	d__Bacteria	p__Bacteroidota	c__Bacteroidia	o__Bacteroidales	f__Rikenellaceae	g__Alistipes	s__	0	1	17	97.2709
MAG1205	g16.fa-bin.522.fa	94.37	0.48	2788621	86	49199	2202	d__Bacteria	p__Bacteroidota	c__Bacteroidia	o__Bacteroidales	f__UBA932	g__RC9	s__RC9	0	0	19	98.4413
MAG1206	MDHFT33-1-bin.68.fa	94.26	0.48	1695103	91	29844	1384	d__Bacteria	p__Bacteroidota	c__Bacteroidia	o__Bacteroidales	f__Rikenellaceae	g__Tidjanibacter	s__	0	0	17	91.4436
MAG1207	AMSFO9-2-bin.11.fa	94.14	0.48	2147935	115	28271	1799	d__Bacteria	p__Bacteroidota	c__Bacteroidia	o__Bacteroidales	f__Rikenellaceae	g__Alistipes	s__	0	0	15	96.3786
MAG1208	AMSFO13-2-bin.25.fa	94.1	0.48	2704049	59	125387	2207	d__Bacteria	p__Bacteroidota	c__Bacteroidia	o__Bacteroidales	f__UBA932	g__RC9	s__	0	0	16	97.8634
MAG1209	AWMGO10-1-bin.4.fa	93.89	0.48	2060099	44	87473	1767	d__Bacteria	p__Bacteroidota	c__Bacteroidia	o__Bacteroidales	f__UBA932	g__	s__	0	0	18	97.7971
MAG1210	MDHFS8-1-bin.59.fa	93.75	0.48	2252925	86	39334	1831	d__Bacteria	p__Bacteroidota	c__Bacteroidia	o__Bacteroidales	f__Rikenellaceae	g__Alistipes	s__	0	0	19	97.4291
MAG1211	AMSFO6-1-bin.22.fa	93.46	0.48	1959979	77	37935	1662	d__Bacteria	p__Bacteroidota	c__Bacteroidia	o__Bacteroidales	f__Rikenellaceae	g__Alistipes	s__	0	0	15	97.7689
MAG1212	AMSFO11-1-bin.27.fa	93.28	0.48	1984043	81	39918	1696	d__Bacteria	p__Bacteroidota	c__Bacteroidia	o__Bacteroidales	f__UBA932	g__	s__	0	0	16	98.092
MAG1213	AMSFJ10-1-bin.11.fa	92.88	0.48	2779767	81	59882	2341	d__Bacteria	p__Bacteroidota	c__Bacteroidia	o__Bacteroidales	f__UBA932	g__RC9	s__	0	0	17	97.1893
MAG1214	AMSCJ2-2-bin.32.fa	92.64	0.48	1900759	36	71996	1495	d__Bacteria	p__Bacteroidota	c__Bacteroidia	o__Bacteroidales	f__Rikenellaceae	g__Alistipes	s__	0	0	16	97.7792
MAG1215	AMSCL2-1-bin.1.fa	92.62	0.48	2108049	117	25926	1780	d__Bacteria	p__Bacteroidota	c__Bacteroidia	o__Bacteroidales	f__UBA932	g__RC9	s__	0	0	13	96.9909
MAG1216	AMSCL3-1-bin.44.fa	92.59	0.48	2394088	98	42466	1922	d__Bacteria	p__Bacteroidota	c__Bacteroidia	o__Bacteroidales	f__UBA932	g__RC9	s__	0	0	16	83.0372
MAG1217	MDHFT35-2-bin.35.fa	92.04	0.48	1736531	124	20453	1447	d__Bacteria	p__Bacteroidota	c__Bacteroidia	o__Bacteroidales	f__Rikenellaceae	g__Alistipes	s__	0	0	14	97.6736
MAG1218	MDHFS14-1-bin.58.fa	91.35	0.48	1639982	46	61806	1375	d__Bacteria	p__Bacteroidota	c__Bacteroidia	o__Bacteroidales	f__Rikenellaceae	g__Alistipes	s__	0	0	15	98.2995
MAG1219	AWMGJ3-1-bin.8.fa	91.03	0.48	1665226	59	48325	1409	d__Bacteria	p__Bacteroidota	c__Bacteroidia	o__Bacteroidales	f__UBA932	g__RC9	s__	0	0	16	75.2156
MAG1220	AMSFJ9-2-bin.29.fa	90.6	0.48	2087989	128	21290	1676	d__Bacteria	p__Bacteroidota	c__Bacteroidia	o__Bacteroidales	f__Rikenellaceae	g__Alistipes	s__	0	0	14	97.216
MAG1221	AWMGB12-2-bin.66.fa	90.24	0.48	2297238	124	29345	1899	d__Bacteria	p__Bacteroidota	c__Bacteroidia	o__Bacteroidales	f__UBA932	g__RC9	s__RC9	0	0	18	97.6272
MAG1222	MDHFO4-bin.66.fa	90.05	0.48	1398218	88	23287	1215	d__Bacteria	p__Firmicutes_A	c__Clostridia	o__4C28d-15	f__CAG-727	g__QALS01	s__	0	0	12	98.072
MAG1223	g8.fa-bin.434.fa	89.98	0.48	1658991	35	79483	1367	d__Bacteria	p__Bacteroidota	c__Bacteroidia	o__Bacteroidales	f__Rikenellaceae	g__	s__	0	0	19	98.2278
MAG1224	g7.fa-bin.1341.fa	89.57	0.48	1964730	128	20801	1618	d__Bacteria	p__Bacteroidota	c__Bacteroidia	o__Bacteroidales	f__UBA932	g__UBA1232	s__	0	0	16	97.5874
MAG1225	MDHFS24-1-bin.14.fa	89.5	0.48	2084827	75	51322	1744	d__Bacteria	p__Bacteroidota	c__Bacteroidia	o__Bacteroidales	f__UBA932	g__RC9	s__	0	0	15	78.7355
MAG1226	AWMGO9-2-bin.6.fa	89.04	0.48	1753163	138	16788	1522	d__Bacteria	p__Bacteroidota	c__Bacteroidia	o__Bacteroidales	f__Rikenellaceae	g__Alistipes	s__	0	0	14	96.9473
MAG1227	AWMGB3-1-bin.68.fa	89.01	0.48	2225938	93	39151	1836	d__Bacteria	p__Bacteroidota	c__Bacteroidia	o__Bacteroidales	f__UBA932	g__RC9	s__	0	0	14	97.3954
MAG1228	AMSFL3-1-bin.17.fa	88.97	0.48	2198997	121	32053	1842	d__Bacteria	p__Bacteroidota	c__Bacteroidia	o__Bacteroidales	f__UBA932	g__RC9	s__	0	0	14	79.4204
MAG1229	AWMGL1-1-bin.30.fa	88.81	0.48	1722958	72	46805	1445	d__Bacteria	p__Bacteroidota	c__Bacteroidia	o__Bacteroidales	f__UBA932	g__RC9	s__	0	0	14	98.1769
MAG1230	AWMGB12-2-bin.32.fa	88.49	0.48	1999179	183	15392	1674	d__Bacteria	p__Bacteroidota	c__Bacteroidia	o__Bacteroidales	f__UBA932	g__RC9	s__	0	0	16	88.7796
MAG1231	AMSCW5-2-bin.58.fa	87.83	0.48	3061507	210	22388	2513	d__Bacteria	p__Bacteroidota	c__Bacteroidia	o__Bacteroidales	f__UBA932	g__RC9	s__	0	0	16	94.8124
MAG1232	JHFTF19-bin.25.fa	86.9	0.48	1835962	241	9697	1573	d__Bacteria	p__Bacteroidota	c__Bacteroidia	o__Bacteroidales	f__UBA932	g__	s__	0	0	18	97.7336
MAG1233	GXFCY21-bin.24.fa	86.84	0.48	2150437	78	45351	1709	d__Bacteria	p__Bacteroidota	c__Bacteroidia	o__Bacteroidales	f__UBA932	g__RC9	s__	0	0	15	81.5326
MAG1234	AWMGL12-2-bin.46.fa	86.6	0.48	1840415	134	19566	1527	d__Bacteria	p__Bacteroidota	c__Bacteroidia	o__Bacteroidales	f__UBA932	g__RC9	s__	0	0	16	97.31
MAG1235	MDHFO3-bin.23.fa	86.57	0.48	2309103	48	79501	1902	d__Bacteria	p__Bacteroidota	c__Bacteroidia	o__Bacteroidales	f__UBA932	g__RC9	s__	0	1	17	77.7801
MAG1236	AWMGO13-2-bin.15.fa	84.59	0.48	1550693	171	11341	1237	d__Bacteria	p__Bacteroidota	c__Bacteroidia	o__Bacteroidales	f__Rikenellaceae	g__Alistipes	s__	0	0	11	97.2241
MAG1237	AWMGB5-1-bin.24.fa	84.47	0.48	2181401	142	27314	1800	d__Bacteria	p__Bacteroidota	c__Bacteroidia	o__Bacteroidales	f__UBA932	g__RC9	s__	0	0	15	97.5066
MAG1238	g1.fa-bin.1204.fa	83.89	0.48	1604359	76	32740	1368	d__Bacteria	p__Bacteroidota	c__Bacteroidia	o__Bacteroidales	f__UBA932	g__RC9	s__	0	0	17	85.094
MAG1239	g1.fa-bin.681.fa	83.49	0.48	1399286	137	12043	1142	d__Bacteria	p__Bacteroidota	c__Bacteroidia	o__Bacteroidales	f__Rikenellaceae	g__Alistipes	s__	0	0	15	97.0726
MAG1240	AMSCL4-1-bin.34.fa	83.44	0.48	1976035	98	39418	1635	d__Bacteria	p__Bacteroidota	c__Bacteroidia	o__Bacteroidales	f__UBA932	g__RC9	s__	0	0	16	86.4502
MAG1241	g7.fa-bin.2.fa	82.43	0.48	1492486	94	20311	1223	d__Bacteria	p__Bacteroidota	c__Bacteroidia	o__Bacteroidales	f__Rikenellaceae	g__Tidjanibacter	s__	0	0	15	96.7066
MAG1242	MDHFS8-1-bin.31.fa	82.03	0.48	2847768	361	9938	2496	d__Bacteria	p__Firmicutes_A	c__Clostridia	o__Lachnospirales	f__Lachnospiraceae	g__COE1	s__	0	0	11	75.9363
MAG1243	MDHFS35-1-bin.20.fa	81.77	0.48	1646356	177	11577	1372	d__Bacteria	p__Bacteroidota	c__Bacteroidia	o__Bacteroidales	f__Rikenellaceae	g__Alistipes	s__	0	0	14	81.9211
MAG1244	AMSFZ4-1-bin.59.fa	96.34	0.49	2872206	75	64683	2332	d__Bacteria	p__Bacteroidota	c__Bacteroidia	o__Bacteroidales	f__Bacteroidaceae	g__Prevotella	s__	0	0	16	89.3612
MAG1245	MDHFS33-1-bin.25.fa	94.52	0.49	2109240	71	41321	1800	d__Bacteria	p__Bacteroidota	c__Bacteroidia	o__Bacteroidales	f__UBA932	g__	s__	0	0	19	97.895
MAG1246	AWMGB3-1-bin.21.fa	94.29	0.49	2542592	72	53554	2144	d__Bacteria	p__Bacteroidota	c__Bacteroidia	o__Bacteroidales	f__UBA932	g__Bact-11	s__	0	0	19	96.6131
MAG1247	AWMGL3-1-bin.71.fa	93.96	0.49	2537804	188	18751	2266	d__Bacteria	p__Desulfobacterota_A	c__Desulfovibrionia	o__Desulfovibrionales	f__Desulfovibrionaceae	g__	s__	0	0	19	77.165
MAG1248	AMSFW10-1-bin.58.fa	92.9	0.49	3444498	143	38076	2531	d__Bacteria	p__Bacteroidota	c__Bacteroidia	o__Bacteroidales	f__Bacteroidaceae	g__Prevotella	s__	0	0	14	80.7822
MAG1249	AWMGW1-1-bin.34.fa	87.69	0.49	1418385	132	13967	1411	d__Bacteria	p__Campylobacterota	c__Campylobacteria	o__Campylobacterales	f__Campylobacteraceae	g__Campylobacter	s__	0	0	13	94.5617
MAG1250	MDHFT3-1-bin.72.fa	85.35	0.49	1819758	190	13110	1451	d__Bacteria	p__Bacteroidota	c__Bacteroidia	o__Bacteroidales	f__	g__	s__	0	0	12	97.3196
MAG1251	AMSCL4-1-bin.4.fa	81.97	0.49	1216086	161	8519	1127	d__Bacteria	p__Firmicutes_A	c__Clostridia	o__Oscillospirales	f__CAG-272	g__Firm-07	s__	0	0	12	77.7665
MAG1252	AWMGL12-2-bin.37.fa	98.33	0.5	2793196	72	56031	2251	d__Bacteria	p__Bacteroidota	c__Bacteroidia	o__Bacteroidales	f__BBW3	g__	s__	0	0	19	97.389
MAG1253	AWMGB3-1-bin.72.fa	97.72	0.5	2923396	22	268627	2341	d__Bacteria	p__Bacteroidota	c__Bacteroidia	o__Bacteroidales	f__BBW3	g__	s__	0	1	17	97.4949
MAG1254	MDHFO9-bin.23.fa	97.62	0.5	2977483	79	63918	2328	d__Bacteria	p__Bacteroidota	c__Bacteroidia	o__Bacteroidales	f__Muribaculaceae	g__CAG-485	s__	0	0	17	75.683
MAG1255	MDHFS32-1-bin.80.fa	97.6	0.5	1970946	21	171260	1620	d__Bacteria	p__Bacteroidota	c__Bacteroidia	o__Bacteroidales	f__Rikenellaceae	g__Alistipes	s__	0	0	17	97.7429
MAG1256	AMSFB3-1-bin.37.fa	97.22	0.5	2838666	80	58976	2316	d__Bacteria	p__Bacteroidota	c__Bacteroidia	o__Bacteroidales	f__BBW3	g__	s__	0	0	19	97.348
MAG1257	AWMGB20-1-bin.29.fa	96.42	0.5	3240908	70	68546	2522	d__Bacteria	p__Bacteroidota	c__Bacteroidia	o__Bacteroidales	f__Muribaculaceae	g__C941	s__	0	0	19	85.9271
MAG1258	AWMGJ20-1-bin.17.fa	96.3	0.5	2076788	73	51341	1978	d__Bacteria	p__Firmicutes_A	c__Clostridia	o__Oscillospirales	f__Oscillospiraceae	g__	s__	0	0	19	77.8754
MAG1259	MDHFO9-bin.51.fa	96.28	0.5	4848043	73	106052	3980	d__Bacteria	p__Bacteroidota	c__Bacteroidia	o__Bacteroidales	f__Bacteroidaceae	g__Bacteroides	s__Bacteroides	0	0	17	75.3813
MAG1260	AMSFW4-1-bin.37.fa	93.77	0.5	2925826	83	51668	2435	d__Bacteria	p__Bacteroidota	c__Bacteroidia	o__Bacteroidales	f__Muribaculaceae	g__C941	s__	0	0	19	96.5361
MAG1261	MDHFS15-1-bin.9.fa	92.17	0.5	3440526	45	113130	2554	d__Bacteria	p__Bacteroidota	c__Bacteroidia	o__Bacteroidales	f__Bacteroidaceae	g__UBA1189	s__	0	0	17	97.2878
MAG1262	AMSFB13-2-bin.39.fa	91.77	0.5	2773931	168	22954	2295	d__Bacteria	p__Bacteroidota	c__Bacteroidia	o__Bacteroidales	f__Muribaculaceae	g__C941	s__	0	1	17	80.625
MAG1263	AWMGL10-1-bin.28.fa	91.67	0.5	3244433	83	62563	2289	d__Bacteria	p__Bacteroidota	c__Bacteroidia	o__Bacteroidales	f__Bacteroidaceae	g__UBA4372	s__	0	0	16	96.2421
MAG1264	AMSCW4-1-bin.15.fa	91.47	0.5	3263595	127	40387	2649	d__Bacteria	p__Bacteroidota	c__Bacteroidia	o__Bacteroidales	f__Bacteroidaceae	g__UBA4334	s__	0	0	15	83.3092
MAG1265	MDHFG18-2-bin.22.fa	91.12	0.5	3059872	66	62932	2310	d__Bacteria	p__Bacteroidota	c__Bacteroidia	o__Bacteroidales	f__Bacteroidaceae	g__UBA1189	s__	0	0	15	93.4673
MAG1266	g1.fa-bin.1203.fa	91.04	0.5	2008164	52	57948	1709	d__Bacteria	p__Firmicutes_A	c__Clostridia	o__Oscillospirales	f__CAG-272	g__UBA1740	s__	0	0	16	77.3272
MAG1267	AWMGB3-1-bin.102.fa	90.94	0.5	2943483	55	84345	2316	d__Bacteria	p__Bacteroidota	c__Bacteroidia	o__Bacteroidales	f__Muribaculaceae	g__C941	s__C941	0	0	19	98.149
MAG1268	MDHFG6-1-bin.50.fa	90.6	0.5	3232476	87	56893	2439	d__Bacteria	p__Bacteroidota	c__Bacteroidia	o__Bacteroidales	f__Bacteroidaceae	g__UBA1189	s__	0	0	17	93.8242
MAG1269	GXFCY29-bin.53.fa	89.84	0.5	3069398	75	57388	2235	d__Bacteria	p__Bacteroidota	c__Bacteroidia	o__Bacteroidales	f__Bacteroidaceae	g__UBA1189	s__	0	0	17	96.9257
MAG1270	MDHFG13-1-bin.27.fa	89.16	0.5	2752508	47	91848	2099	d__Bacteria	p__Bacteroidota	c__Bacteroidia	o__Bacteroidales	f__Bacteroidaceae	g__UBA1189	s__	0	0	19	88.3984
MAG1271	AMSFL8-1-bin.45.fa	88.3	0.5	3007660	84	67906	2441	d__Bacteria	p__Bacteroidota	c__Bacteroidia	o__Bacteroidales	f__Muribaculaceae	g__C941	s__	0	0	19	83.8787
MAG1272	AWMGL3-1-bin.17.fa	88.26	0.5	2950511	146	28706	2398	d__Bacteria	p__Bacteroidota	c__Bacteroidia	o__Bacteroidales	f__Muribaculaceae	g__C941	s__C941	0	0	17	82.6026
MAG1273	AMSCW2-1-bin.37.fa	84.19	0.5	2048515	197	14762	1706	d__Bacteria	p__Bacteroidota	c__Bacteroidia	o__Bacteroidales	f__UBA932	g__RC9	s__	0	0	14	82.9449
MAG1274	MDHFS31-1-bin.41.fa	97.6	0.51	1872725	18	157107	1622	d__Bacteria	p__Bacteroidota	c__Bacteroidia	o__Bacteroidales	f__Rikenellaceae	g__	s__	0	0	17	97.7823
MAG1275	AWMGW3-1-bin.42.fa	97.52	0.51	1695750	111	22074	1584	d__Bacteria	p__Proteobacteria	c__Gammaproteobacteria	o__Burkholderiales	f__Neisseriaceae	g__	s__	0	0	15	97.3642
MAG1276	CF13-bin.39.fa	97.04	0.51	2094788	43	60038	1718	d__Bacteria	p__Bacteroidota	c__Bacteroidia	o__Bacteroidales	f__Rikenellaceae	g__Alistipes	s__	0	1	16	87.2008
MAG1277	JHFTF6-bin.12.fa	94.9	0.51	1868731	40	114535	1523	d__Bacteria	p__Bacteroidota	c__Bacteroidia	o__Bacteroidales	f__Rikenellaceae	g__Alistipes	s__	0	0	15	97.8566
MAG1278	MDHFG8-1-bin.28.fa	80.31	0.51	1227056	189	7514	1182	d__Bacteria	p__Firmicutes_A	c__Clostridia	o__Oscillospirales	f__CAG-272	g__UBA1740	s__	0	0	5	96.997
MAG1279	MDHFO21-bin.57.fa	91.13	0.53	2127750	32	107415	1764	d__Bacteria	p__Bacteroidota	c__Bacteroidia	o__Bacteroidales	f__Muribaculaceae	g__CAG-873	s__	0	0	17	76.9074
MAG1280	MDHFT30-1-bin.56.fa	99.46	0.54	3112075	91	76624	2457	d__Bacteria	p__Bacteroidota	c__Bacteroidia	o__Bacteroidales	f__Paludibacteraceae	g__UBA1181	s__	0	0	17	98.2089
MAG1281	CF10-bin.8.fa	99.19	0.54	2088901	61	61520	1767	d__Bacteria	p__Bacteroidota	c__Bacteroidia	o__Bacteroidales	f__Paludibacteraceae	g__RUG163	s__	0	0	18	96.7578
MAG1282	AMSFO5-1-bin.19.fa	99.19	0.54	2104409	36	90721	1867	d__Bacteria	p__Bacteroidota	c__Bacteroidia	o__Bacteroidales	f__Paludibacteraceae	g__RUG163	s__	0	0	18	95.9085
MAG1283	MDHFT14-1-bin.38.fa	98.92	0.54	2971670	92	63436	2299	d__Bacteria	p__Bacteroidota	c__Bacteroidia	o__Bacteroidales	f__Paludibacteraceae	g__UBA1181	s__	0	1	18	98.4693
MAG1284	AMSFB14-1-bin.34.fa	98.91	0.54	2211873	20	169919	1916	d__Bacteria	p__Bacteroidota	c__Bacteroidia	o__Bacteroidales	f__Paludibacteraceae	g__UBA4363	s__	0	0	17	97.0434
MAG1285	MDHFT2-1-bin.30.fa	98.66	0.54	2007715	40	89515	1736	d__Bacteria	p__Bacteroidota	c__Bacteroidia	o__Bacteroidales	f__Paludibacteraceae	g__RUG163	s__	0	0	18	97.0874
MAG1286	AMSFB5-1-bin.21.fa	98.37	0.54	2181558	31	129639	1874	d__Bacteria	p__Bacteroidota	c__Bacteroidia	o__Bacteroidales	f__Paludibacteraceae	g__UBA4363	s__	0	0	18	96.9833
MAG1287	AMSCS5-1-bin.24.fa	98.12	0.54	2286351	43	80947	1908	d__Bacteria	p__Bacteroidota	c__Bacteroidia	o__Bacteroidales	f__Paludibacteraceae	g__RUG163	s__RUG163	0	0	19	96.8195
MAG1288	AWMGO13-2-bin.32.fa	98.01	0.54	2491409	57	73947	2045	d__Bacteria	p__Bacteroidota	c__Bacteroidia	o__Bacteroidales	f__WCHB1-69	g__UBA5429	s__	0	0	19	74.4486
MAG1289	CF3-bin.13.fa	98.01	0.54	2502575	46	90503	2018	d__Bacteria	p__Bacteroidota	c__Bacteroidia	o__Bacteroidales	f__WCHB1-69	g__UBA5429	s__	0	0	19	74.5436
MAG1290	GXFCY11-bin.31.fa	98.01	0.54	2497356	60	74730	2049	d__Bacteria	p__Bacteroidota	c__Bacteroidia	o__Bacteroidales	f__WCHB1-69	g__UBA5429	s__	0	0	19	74.5878
MAG1291	GXFCY16-bin.3.fa	98.01	0.54	2401377	41	106607	1926	d__Bacteria	p__Bacteroidota	c__Bacteroidia	o__Bacteroidales	f__WCHB1-69	g__UBA5429	s__	0	0	19	74.4343
MAG1292	MDHFG5-2-bin.46.fa	97.85	0.54	3066775	117	50792	2355	d__Bacteria	p__Bacteroidota	c__Bacteroidia	o__Bacteroidales	f__Paludibacteraceae	g__UBA1181	s__	0	0	16	98.5475
MAG1293	g6.fa-bin.1585.fa	97.85	0.54	2147211	42	105045	1834	d__Bacteria	p__Bacteroidota	c__Bacteroidia	o__Bacteroidales	f__Marinifilaceae	g__	s__	0	0	18	98.524
MAG1294	AMSFJ3-1-bin.24.fa	97.58	0.54	3036175	61	77825	2461	d__Bacteria	p__Bacteroidota	c__Bacteroidia	o__Bacteroidales	f__F082	g__F082	s__	0	0	19	96.474
MAG1295	GXFCY2-bin.19.fa	97.04	0.54	2281940	23	160957	1941	d__Bacteria	p__Bacteroidota	c__Bacteroidia	o__Bacteroidales	f__Paludibacteraceae	g__RF16	s__	0	0	19	83.5828
MAG1296	CF15-bin.32.fa	96.4	0.54	2371633	30	174372	1922	d__Bacteria	p__Bacteroidota	c__Bacteroidia	o__Bacteroidales	f__WCHB1-69	g__UBA5429	s__	0	0	19	74.5627
MAG1297	AWMGL13-2-bin.14.fa	96.4	0.54	2443172	56	72357	1949	d__Bacteria	p__Bacteroidota	c__Bacteroidia	o__Bacteroidales	f__WCHB1-69	g__UBA1756	s__	0	0	18	98.1539
MAG1298	g11.fa-bin.1248.fa	95.43	0.54	2801822	131	31882	2267	d__Bacteria	p__Bacteroidota	c__Bacteroidia	o__Bacteroidales	f__Marinilabiliaceae	g__	s__	0	0	17	76.469
MAG1299	YF2-bin.40.fa	95.43	0.54	2250809	14	196143	1844	d__Bacteria	p__Bacteroidota	c__Bacteroidia	o__Bacteroidales	f__Paludibacteraceae	g__RF16	s__	0	0	18	89.1883
MAG1300	YF5-bin.29.fa	95.16	0.54	2142160	119	23902	1765	d__Bacteria	p__Bacteroidota	c__Bacteroidia	o__Bacteroidales	f__P3	g__UBA1711	s__	0	0	19	96.8475
MAG1301	AMSFL8-1-bin.65.fa	95.16	0.54	2305076	46	73297	1974	d__Bacteria	p__Bacteroidota	c__Bacteroidia	o__Bacteroidales	f__P3	g__UBA1711	s__	0	0	19	82.8197
MAG1302	g10.fa-bin.55.fa	95.14	0.54	1923424	92	31034	1557	d__Bacteria	p__Bacteroidota	c__Bacteroidia	o__Bacteroidales	f__WCHB1-69	g__UBA1195	s__	0	0	19	78.2434
MAG1303	AMSFJ3-1-bin.14.fa	95.14	0.54	2310308	20	204726	2016	d__Bacteria	p__Bacteroidota	c__Bacteroidia	o__Bacteroidales	f__P3	g__UBA1711	s__	0	0	19	79.8564
MAG1304	MDHFG18-2-bin.38.fa	95.07	0.54	2330351	44	90539	2002	d__Bacteria	p__Bacteroidota	c__Bacteroidia	o__Bacteroidales	f__Paludibacteraceae	g__RF16	s__	0	0	16	96.7136
MAG1305	AWMGB11-2-bin.51.fa	94.89	0.54	2449866	52	71060	2096	d__Bacteria	p__Bacteroidota	c__Bacteroidia	o__Bacteroidales	f__P3	g__UBA1711	s__	0	0	17	82.3721
MAG1306	AMSFS12-1-bin.23.fa	94.78	0.54	3005241	92	50182	2464	d__Bacteria	p__Bacteroidota	c__Bacteroidia	o__Bacteroidales	f__WCHB1-69	g__F23-D06	s__	1	0	19	95.0754
MAG1307	AWMGL3-1-bin.39.fa	94.52	0.54	2348811	43	85138	1856	d__Bacteria	p__Bacteroidota	c__Bacteroidia	o__Bacteroidales	f__WCHB1-69	g__F23-D06	s__	0	0	19	77.3206
MAG1308	AWMGB3-1-bin.57.fa	93.82	0.54	2685479	67	59537	2416	d__Bacteria	p__Bacteroidota	c__Bacteroidia	o__Bacteroidales	f__P3	g__UBA1711	s__	0	0	18	82.2635
MAG1309	MDHFS23-1-bin.82.fa	93.82	0.54	2308377	31	279740	1932	d__Bacteria	p__Bacteroidota	c__Bacteroidia	o__Bacteroidales	f__Paludibacteraceae	g__RF16	s__	0	0	17	96.4378
MAG1310	g4.fa-bin.246.fa	93.71	0.54	2171734	48	80224	1744	d__Bacteria	p__Bacteroidota	c__Bacteroidia	o__Bacteroidales	f__WCHB1-69	g__UBA5429	s__	0	0	18	74.3373
MAG1311	YF10-bin.30.fa	93.66	0.54	2580427	130	32411	2087	d__Bacteria	p__Bacteroidota	c__Bacteroidia	o__Bacteroidales	f__F082	g__F082	s__	0	0	20	83.6201
MAG1312	AMSCW4-1-bin.28.fa	93.65	0.54	2450552	89	41227	1836	d__Bacteria	p__Bacteroidota	c__Bacteroidia	o__Bacteroidales	f__Paludibacteraceae	g__RF16	s__	0	0	17	96.8406
MAG1313	AMSFO5-1-bin.11.fa	93.55	0.54	2330963	46	77037	1916	d__Bacteria	p__Bacteroidota	c__Bacteroidia	o__Bacteroidales	f__Paludibacteraceae	g__RF16	s__	0	0	17	96.3171
MAG1314	AMSCO4-1-bin.22.fa	93.55	0.54	2866263	65	78454	2339	d__Bacteria	p__Bacteroidota	c__Bacteroidia	o__Bacteroidales	f__F082	g__F082	s__	0	0	19	83.4125
MAG1315	AMSCB3-2-bin.19.fa	92.96	0.54	2291112	42	80571	1873	d__Bacteria	p__Bacteroidota	c__Bacteroidia	o__Bacteroidales	f__P3	g__UBA1217	s__	0	0	18	95.9738
MAG1316	g3.fa-bin.140.fa	92.47	0.54	2387125	140	24530	2046	d__Bacteria	p__Bacteroidota	c__Bacteroidia	o__Bacteroidales	f__P3	g__UBA1219	s__	0	0	19	98.1535
MAG1317	AMSCB1-2-bin.29.fa	92.37	0.54	2448788	97	32100	2003	d__Bacteria	p__Bacteroidota	c__Bacteroidia	o__Bacteroidales	f__Paludibacteraceae	g__RF16	s__	0	0	18	94.1897
MAG1318	AMSCL4-1-bin.10.fa	92.32	0.54	2348551	35	108318	2058	d__Bacteria	p__Bacteroidota	c__Bacteroidia	o__Bacteroidales	f__P3	g__UBA1711	s__	0	0	18	79.7432
MAG1319	g2.fa-bin.121.fa	92.2	0.54	1906682	27	89487	1588	d__Bacteria	p__Bacteroidota	c__Bacteroidia	o__Bacteroidales	f__Paludibacteraceae	g__RF16	s__RF16	0	0	17	87.9333
MAG1320	AMSFJ10-1-bin.3.fa	91.94	0.54	2079005	65	55461	1727	d__Bacteria	p__Bacteroidota	c__Bacteroidia	o__Bacteroidales	f__Paludibacteraceae	g__RF16	s__	0	0	16	96.4827
MAG1321	AMSFL12-1-bin.37.fa	91.67	0.54	2074283	141	22250	1671	d__Bacteria	p__Bacteroidota	c__Bacteroidia	o__Bacteroidales	f__BM520	g__	s__	0	0	16	94.4502
MAG1322	AWMGB5-1-bin.23.fa	91.67	0.54	3126344	49	146219	2526	d__Bacteria	p__Bacteroidota	c__Bacteroidia	o__Bacteroidales	f__F082	g__F082	s__	0	0	18	94.8014
MAG1323	g3.fa-bin.351.fa	91.4	0.54	1902037	136	19496	1602	d__Bacteria	p__Bacteroidota	c__Bacteroidia	o__Bacteroidales	f__Marinifilaceae	g__	s__	0	0	17	97.6926
MAG1324	GXFCY23-bin.44.fa	91.38	0.54	2177099	41	84380	1819	d__Bacteria	p__Bacteroidota	c__Bacteroidia	o__Bacteroidales	f__Paludibacteraceae	g__RF16	s__	0	1	15	89.1268
MAG1325	g17.fa-bin.30.fa	91.13	0.54	2131158	46	93724	1808	d__Bacteria	p__Bacteroidota	c__Bacteroidia	o__Bacteroidales	f__Paludibacteraceae	g__RF16	s__	0	0	16	81.9213
MAG1326	GXFCY29-bin.73.fa	90.95	0.54	2083495	36	102650	1713	d__Bacteria	p__Bacteroidota	c__Bacteroidia	o__Bacteroidales	f__Paludibacteraceae	g__RF16	s__	0	0	15	96.1314
MAG1327	YF22-bin.49.fa	90.86	0.54	1705628	131	17994	1469	d__Bacteria	p__Bacteroidota	c__Bacteroidia	o__Bacteroidales	f__Paludibacteraceae	g__RUG163	s__	0	0	14	96.4386
MAG1328	AMSFW10-1-bin.56.fa	90.32	0.54	1778451	89	28827	1481	d__Bacteria	p__Bacteroidota	c__Bacteroidia	o__Bacteroidales	f__P3	g__UBA1711	s__	0	0	17	79.6893
MAG1329	CF22-bin.25.fa	89.57	0.54	2167359	115	27449	1824	d__Bacteria	p__Bacteroidota	c__Bacteroidia	o__Bacteroidales	f__Paludibacteraceae	g__RF16	s__	0	0	16	96.065
MAG1330	GXFCY18-bin.2.fa	89.52	0.54	2454521	77	48747	2036	d__Bacteria	p__Bacteroidota	c__Bacteroidia	o__Bacteroidales	f__P3	g__UBA1217	s__	0	1	19	96.7656
MAG1331	g7.fa-bin.1592.fa	89.19	0.54	1774616	215	10412	1455	d__Bacteria	p__Bacteroidota	c__Bacteroidia	o__Bacteroidales	f__Marinifilaceae	g__Odoribacter	s__	0	0	19	74.9509
MAG1332	AMSFB13-2-bin.25.fa	88.98	0.54	2294225	70	48772	1855	d__Bacteria	p__Bacteroidota	c__Bacteroidia	o__Bacteroidales	f__P3	g__UBA1711	s__	0	0	18	96.6996
MAG1333	CF4-bin.30.fa	88.98	0.54	2118395	51	88911	1667	d__Bacteria	p__Bacteroidota	c__Bacteroidia	o__Bacteroidales	f__Paludibacteraceae	g__RF16	s__	0	0	18	97.6941
MAG1334	MDHFG36-1-bin.51.fa	88.98	0.54	2021342	29	153206	1618	d__Bacteria	p__Bacteroidota	c__Bacteroidia	o__Bacteroidales	f__Paludibacteraceae	g__RF16	s__	0	0	16	88.9893
MAG1335	AMSFB8-1-bin.56.fa	87.66	0.54	1929606	62	51993	1569	d__Bacteria	p__Bacteroidota	c__Bacteroidia	o__Bacteroidales	f__Paludibacteraceae	g__RF16	s__	0	0	17	79.7089
MAG1336	g1.fa-bin.642.fa	87.63	0.54	1950586	35	103367	1686	d__Bacteria	p__Bacteroidota	c__Bacteroidia	o__Bacteroidales	f__Marinifilaceae	g__	s__	0	0	18	98.2737
MAG1337	MDHFG35-2-bin.33.fa	87.11	0.54	1855161	47	74606	1550	d__Bacteria	p__Bacteroidota	c__Bacteroidia	o__Bacteroidales	f__Paludibacteraceae	g__RF16	s__	0	1	15	83.3527
MAG1338	MDHFS6-1-bin.7.fa	87.08	0.54	985415	46	27820	860	d__Bacteria	p__Firmicutes_A	c__Clostridia	o__4C28d-15	f__UBA1242	g__UBA4626	s__	0	0	20	80.235
MAG1339	AMSFB12-1-bin.64.fa	86.29	0.54	2719563	166	23816	2296	d__Bacteria	p__Bacteroidota	c__Bacteroidia	o__Bacteroidales	f__P3	g__UBA1711	s__	0	0	16	79.6013
MAG1340	YF20-bin.16.fa	86.15	0.54	1821362	55	57438	1540	d__Bacteria	p__Bacteroidota	c__Bacteroidia	o__Bacteroidales	f__Paludibacteraceae	g__RF16	s__	0	1	15	96.7919
MAG1341	AWMGO2-1-bin.23.fa	85.92	0.54	3795890	476	9832	3032	d__Bacteria	p__Bacteroidota	c__Bacteroidia	o__Bacteroidales	f__Marinifilaceae	g__Butyricimonas	s__Butyricimonas	0	0	18	97.5789
MAG1342	MDHFO21-bin.46.fa	85.87	0.54	2608838	421	6942	2157	d__Bacteria	p__Bacteroidota	c__Bacteroidia	o__Bacteroidales	f__Marinifilaceae	g__Gabonibacter	s__Gabonibacter	0	0	12	75.9386
MAG1343	g11.fa-bin.593.fa	85.75	0.54	1743690	123	21270	1502	d__Bacteria	p__Bacteroidota	c__Bacteroidia	o__Bacteroidales	f__Paludibacteraceae	g__RF16	s__	0	0	17	96.2636
MAG1344	MDHFG36-1-bin.10.fa	85.43	0.54	1768859	56	46088	1460	d__Bacteria	p__Bacteroidota	c__Bacteroidia	o__Bacteroidales	f__Paludibacteraceae	g__RF16	s__	0	0	16	96.5846
MAG1345	MDHFO16-bin.46.fa	85.23	0.54	1834147	42	68046	1495	d__Bacteria	p__Bacteroidota	c__Bacteroidia	o__Bacteroidales	f__Paludibacteraceae	g__RF16	s__	0	0	15	96.3084
MAG1346	AMSCW1-1-bin.20.fa	84.95	0.54	2170914	96	31140	1762	d__Bacteria	p__Bacteroidota	c__Bacteroidia	o__Bacteroidales	f__Paludibacteraceae	g__RF16	s__	0	0	14	92.1676
MAG1347	JHFTF31-bin.33.fa	84.05	0.54	1846081	247	9181	1692	d__Bacteria	p__Bacteroidota	c__Bacteroidia	o__Bacteroidales	f__P3	g__UBA1711	s__UBA1711	0	0	19	95.8232
MAG1348	g2.fa-bin.509.fa	83.34	0.54	1564470	190	11036	1328	d__Bacteria	p__Firmicutes_A	c__Clostridia	o__4C28d-15	f__CAG-727	g__UBA10281	s__	0	0	11	78.2648
MAG1349	GXFCY25-bin.77.fa	82.08	0.54	1809361	50	61505	1504	d__Bacteria	p__Bacteroidota	c__Bacteroidia	o__Bacteroidales	f__Paludibacteraceae	g__RF16	s__	0	0	14	96.4673
MAG1350	AMSFB4-1-bin.52.fa	81.63	0.54	2076710	117	31959	1636	d__Bacteria	p__Bacteroidota	c__Bacteroidia	o__Bacteroidales	f__Paludibacteraceae	g__	s__	0	0	18	76.4284
MAG1351	CF27-bin.23.fa	99.94	0.55	3043186	30	278103	2481	d__Bacteria	p__Fibrobacterota	c__Fibrobacteria	o__Fibrobacterales	f__Fibrobacteraceae	g__Fibrobacter	s__Fibrobacter	0	0	19	99.1043
MAG1352	g5.fa-bin.879.fa	98.35	0.55	1916696	93	30329	1958	d__Bacteria	p__Firmicutes	c__Bacilli	o__Lactobacillales	f__Lactobacillaceae	g__Lactobacillus_H	s__Lactobacillus_H	0	1	17	74.0641
MAG1353	AMSFW8-1-bin.38.fa	97.74	0.55	3983018	41	204841	3260	d__Bacteria	p__Fibrobacterota	c__Fibrobacteria	o__Fibrobacterales	f__Fibrobacteraceae	g__Fibrobacter	s__	0	0	19	90.7466
MAG1354	AMSFO5-1-bin.5.fa	96.7	0.55	1618716	97	27187	1466	d__Bacteria	p__Proteobacteria	c__Alphaproteobacteria	o__RF32	f__UBA3637	g__	s__	0	0	19	97.9746
MAG1355	g16.fa-bin.622.fa	96.64	0.55	2514533	73	68773	2139	d__Bacteria	p__Fibrobacterota	c__Fibrobacteria	o__Fibrobacterales	f__Fibrobacteraceae	g__UBA1765	s__	0	0	19	97.4926
MAG1356	CF16-bin.20.fa	93.89	0.55	3275743	94	50583	2710	d__Bacteria	p__Fibrobacterota	c__Fibrobacteria	o__Fibrobacterales	f__Fibrobacteraceae	g__Fibrobacter	s__Fibrobacter	0	0	18	96.8051
MAG1357	AMSFS7-2-bin.4.fa	92.24	0.55	3873378	295	20335	3261	d__Bacteria	p__Fibrobacterota	c__Fibrobacteria	o__Fibrobacterales	f__Fibrobacteraceae	g__Fibrobacter	s__	0	0	18	90.5269
MAG1358	MDHFS25-1-bin.39.fa	91.51	0.55	1633591	97	26404	1447	d__Bacteria	p__Firmicutes_A	c__Clostridia	o__Oscillospirales	f__CAG-272	g__UBA1740	s__	0	0	12	79.4816
MAG1359	MDHFG22-1-bin.73.fa	87.91	0.55	920445	56	26681	909	d__Bacteria	p__Proteobacteria	c__Alphaproteobacteria	o__Rs-D84	f__Rs-D84	g__Rs-D84	s__	1	0	18	97.2298
MAG1360	YF6-bin.4.fa	87.36	0.55	1454870	146	12108	1352	d__Bacteria	p__Proteobacteria	c__Alphaproteobacteria	o__RF32	f__UBA3637	g__	s__	0	0	17	96.8967
MAG1361	CF24-bin.28.fa	83	0.55	981660	33	47357	945	d__Bacteria	p__Proteobacteria	c__Alphaproteobacteria	o__Rs-D84	f__Rs-D84	g__Rs-D84	s__	1	0	19	79.0916
MAG1362	AWMGB1-2-bin.65.fa	97.85	0.56	3396265	118	41547	2555	d__Bacteria	p__Bacteroidota	c__Bacteroidia	o__Bacteroidales	f__Paludibacteraceae	g__UBA1181	s__	0	0	19	90.0555
MAG1363	AMSCO2-2-bin.21.fa	97.58	0.56	2481181	26	222737	2000	d__Bacteria	p__Bacteroidota	c__Bacteroidia	o__Bacteroidales	f__F082	g__F082	s__	0	0	19	91.9043
MAG1364	MDHFO30-bin.52.fa	97.05	0.56	3781499	83	85408	3114	d__Bacteria	p__Bacteroidota	c__Bacteroidia	o__Bacteroidales	f__Bacteroidaceae	g__Bacteroides_B	s__Bacteroides_B	0	0	18	77.8927
MAG1365	AMSFZ11-1-bin.2.fa	96.85	0.56	3650147	108	54884	2935	d__Bacteria	p__Bacteroidota	c__Bacteroidia	o__Bacteroidales	f__Bacteroidaceae	g__Prevotella	s__	0	0	18	81.0297
MAG1366	MDHFS25-1-bin.29.fa	96.51	0.56	2768681	35	118654	2244	d__Bacteria	p__Bacteroidota	c__Bacteroidia	o__Bacteroidales	f__F082	g__F082	s__	1	0	20	80.2215
MAG1367	AMSCB3-2-bin.73.fa	95.43	0.56	3431378	118	44699	2664	d__Bacteria	p__Bacteroidota	c__Bacteroidia	o__Bacteroidales	f__Bacteroidaceae	g__Prevotella	s__	0	0	14	96.2501
MAG1368	AMSFB12-1-bin.28.fa	95.42	0.56	2798348	38	123430	2130	d__Bacteria	p__Bacteroidota	c__Bacteroidia	o__Bacteroidales	f__Bacteroidaceae	g__UBA4372	s__	0	0	19	88.1342
MAG1369	MDHFO11-bin.53.fa	95.15	0.56	3673824	159	36016	2909	d__Bacteria	p__Bacteroidota	c__Bacteroidia	o__Bacteroidales	f__Bacteroidaceae	g__Bacteroides	s__Bacteroides	0	0	16	96.9977
MAG1370	AMSFW9-2-bin.23.fa	94.29	0.56	2706194	92	48265	2188	d__Bacteria	p__Bacteroidota	c__Bacteroidia	o__Bacteroidales	f__Bacteroidaceae	g__Prevotella	s__	0	0	17	85.735
MAG1371	AWMGZ6-2-bin.32.fa	93.45	0.56	2918486	133	32179	2292	d__Bacteria	p__Bacteroidota	c__Bacteroidia	o__Bacteroidales	f__Muribaculaceae	g__C941	s__C941	0	0	15	83.6712
MAG1372	AMSFL11-1-bin.46.fa	93.36	0.56	2247108	36	85835	1881	d__Bacteria	p__Bacteroidota	c__Bacteroidia	o__Bacteroidales	f__Bacteroidaceae	g__UBA4372	s__UBA4372	0	0	16	97.114
MAG1373	MDHFO14-bin.44.fa	93.05	0.56	3037010	78	71869	2387	d__Bacteria	p__Bacteroidota	c__Bacteroidia	o__Bacteroidales	f__Bacteroidaceae	g__Prevotella	s__Prevotella	0	0	16	92.5381
MAG1374	AMSFO14-1-bin.17.fa	92.85	0.56	2469055	35	103285	1960	d__Bacteria	p__Bacteroidota	c__Bacteroidia	o__Bacteroidales	f__Bacteroidaceae	g__UBA4372	s__	0	0	19	97.4975
MAG1375	AMSFB11-1-bin.12.fa	92.47	0.56	2102769	156	19676	1661	d__Bacteria	p__Bacteroidota	c__Bacteroidia	o__Bacteroidales	f__Paludibacteraceae	g__RF16	s__	0	0	17	75.3462
MAG1376	AMSCB2-1-bin.25.fa	92.23	0.56	2561777	104	40940	2153	d__Bacteria	p__Bacteroidota	c__Bacteroidia	o__Bacteroidales	f__WCHB1-69	g__F23-D06	s__	0	0	19	97.5749
MAG1377	GXFCY28-bin.62.fa	92.13	0.56	1889968	174	16905	1703	d__Bacteria	p__Firmicutes	c__Bacilli	o__RFN20	f__CAG-826	g__	s__	0	1	16	76.356
MAG1378	GXFCY21-bin.60.fa	91.67	0.56	2491057	55	55740	1966	d__Bacteria	p__Bacteroidota	c__Bacteroidia	o__Bacteroidales	f__Bacteroidaceae	g__UBA4372	s__	0	0	17	96.4202
MAG1379	AMSFO9-2-bin.33.fa	91.55	0.56	2330521	75	50042	1879	d__Bacteria	p__Bacteroidota	c__Bacteroidia	o__Bacteroidales	f__Bacteroidaceae	g__	s__	0	0	15	78.3095
MAG1380	AMSFO6-1-bin.26.fa	91.23	0.56	2321508	90	43575	1843	d__Bacteria	p__Bacteroidota	c__Bacteroidia	o__Bacteroidales	f__Bacteroidaceae	g__	s__	0	0	13	98.206
MAG1381	MDHFG4-2-bin.24.fa	90.77	0.56	2301048	78	39844	1847	d__Bacteria	p__Bacteroidota	c__Bacteroidia	o__Bacteroidales	f__Bacteroidaceae	g__	s__	0	0	18	77.9707
MAG1382	AMSFO11-1-bin.7.fa	90.72	0.56	2341344	117	30051	1857	d__Bacteria	p__Bacteroidota	c__Bacteroidia	o__Bacteroidales	f__Bacteroidaceae	g__UBA4372	s__	0	0	18	97.0972
MAG1383	AMSFO10-1-bin.16.fa	89.47	0.56	2443841	47	69401	1919	d__Bacteria	p__Bacteroidota	c__Bacteroidia	o__Bacteroidales	f__Bacteroidaceae	g__UBA4372	s__	0	0	19	97.3692
MAG1384	AWMGB10-1-bin.35.fa	87.1	0.56	2967805	158	30492	2440	d__Bacteria	p__Bacteroidota	c__Bacteroidia	o__Bacteroidales	f__Bacteroidaceae	g__Prevotella	s__Prevotella	0	0	12	96.6162
MAG1385	MDHFG31-2-bin.30.fa	86.96	0.56	2235052	100	41025	1734	d__Bacteria	p__Bacteroidota	c__Bacteroidia	o__Bacteroidales	f__Bacteroidaceae	g__UBA4372	s__	0	0	17	97.1911
MAG1386	YF21-bin.29.fa	84.53	0.56	1715951	150	18927	1540	d__Bacteria	p__Firmicutes_A	c__Clostridia	o__Oscillospirales	f__CAG-272	g__	s__	0	0	15	79.4563
MAG1387	g6.fa-bin.1413.fa	83.71	0.56	983230	99	13202	846	d__Bacteria	p__Firmicutes_A	c__Clostridia	o__4C28d-15	f__UBA1242	g__UBA5489	s__	0	1	15	75.8022
MAG1388	AWMGJ12-2-bin.5.fa	83.59	0.56	2040069	164	17277	1618	d__Bacteria	p__Bacteroidota	c__Bacteroidia	o__Bacteroidales	f__Bacteroidaceae	g__UBA4372	s__	0	0	17	96.9802
MAG1389	AMSCO4-1-bin.12.fa	82.86	0.56	2108498	34	94536	1657	d__Bacteria	p__Bacteroidota	c__Bacteroidia	o__Bacteroidales	f__Bacteroidaceae	g__UBA4372	s__	0	0	19	97.0609
MAG1390	AMSFS5-1-bin.42.fa	82.37	0.56	1663522	197	10617	1382	d__Bacteria	p__Firmicutes_A	c__Clostridia	o__Lachnospirales	f__Lachnospiraceae	g__Eubacterium_Q	s__	0	0	8	78.9469
MAG1391	MDHFO7-bin.52.fa	98.68	0.57	2152757	80	40960	1802	d__Bacteria	p__Bacteroidota	c__Bacteroidia	o__Bacteroidales	f__Muribaculaceae	g__CAG-873	s__	0	0	17	75.7771
MAG1392	AMSFB11-1-bin.23.fa	95.63	0.57	3460907	77	64404	2799	d__Bacteria	p__Bacteroidota	c__Bacteroidia	o__Bacteroidales	f__Bacteroidaceae	g__Prevotella	s__	0	1	15	83.7834
MAG1393	MDHFS32-1-bin.35.fa	95.21	0.57	2613514	65	74852	2467	d__Bacteria	p__Firmicutes_A	c__Clostridia	o__Lachnospirales	f__Lachnospiraceae	g__	s__	0	0	14	94.5364
MAG1394	MDHFO23-bin.51.fa	93.66	0.57	2290197	164	19842	1897	d__Bacteria	p__Bacteroidota	c__Bacteroidia	o__Bacteroidales	f__Muribaculaceae	g__CAG-873	s__	0	0	13	98.5895
MAG1395	AWMGO9-2-bin.43.fa	92.24	0.57	5016928	171	46349	3877	d__Bacteria	p__Bacteroidota	c__Bacteroidia	o__Bacteroidales	f__Bacteroidaceae	g__Bacteroides	s__Bacteroides	0	0	19	75.3384
MAG1396	AWMGW3-1-bin.16.fa	90.09	0.57	2901937	78	62376	2656	d__Bacteria	p__Firmicutes_A	c__Clostridia	o__Lachnospirales	f__Lachnospiraceae	g__	s__	0	1	17	82.2076
MAG1397	g6.fa-bin.402.fa	90	0.57	2185387	103	29990	1834	d__Bacteria	p__Bacteroidota	c__Bacteroidia	o__Bacteroidales	f__Muribaculaceae	g__M3	s__	0	0	18	98.0379
MAG1398	g6.fa-bin.1217.fa	87.92	0.57	1249763	111	15085	1105	d__Bacteria	p__Firmicutes_A	c__Clostridia	o__4C28d-15	f__CAG-727	g__QALS01	s__	0	0	12	78.2946
MAG1399	CF6-bin.1.fa	83.35	0.57	1798516	91	35493	1525	d__Bacteria	p__Bacteroidota	c__Bacteroidia	o__Bacteroidales	f__Paludibacteraceae	g__RF16	s__	0	1	15	97.0109
MAG1400	MDHFO13-bin.16.fa	98.85	0.58	6476678	95	145908	5059	d__Bacteria	p__Bacteroidota	c__Bacteroidia	o__Bacteroidales	f__Tannerellaceae	g__Parabacteroides	s__Parabacteroides	0	0	18	77.0511
MAG1401	MDHFO3-bin.32.fa	96.66	0.58	1761906	77	37169	1469	d__Bacteria	p__Bacteroidota	c__Bacteroidia	o__Bacteroidales	f__Rikenellaceae	g__Alistipes	s__	0	0	16	87.6995
MAG1402	AMSFS5-1-bin.25.fa	93.02	0.58	2388129	50	84226	2005	d__Bacteria	p__Bacteroidota	c__Bacteroidia	o__Bacteroidales	f__Muribaculaceae	g__C941	s__	0	0	19	77.0535
MAG1403	AMSFJ9-2-bin.30.fa	92.11	0.58	2344333	249	12757	2138	d__Bacteria	p__Spirochaetota	c__Spirochaetia	o__Treponematales	f__Treponemataceae	g__	s__	0	0	18	96.0751
MAG1404	AMSFO8-1-bin.29.fa	91.89	0.58	2449724	113	33962	1921	d__Bacteria	p__Bacteroidota	c__Bacteroidia	o__Bacteroidales	f__Bacteroidaceae	g__	s__	0	0	17	98.3664
MAG1405	MDHFG13-1-bin.60.fa	91	0.58	1819404	127	19734	1524	d__Bacteria	p__Firmicutes_A	c__Clostridia	o__4C28d-15	f__CAG-727	g__QALS01	s__	0	0	12	96.8245
MAG1406	AWMGS6-2-bin.20.fa	98.82	0.59	2387052	118	28848	2003	d__Bacteria	p__Proteobacteria	c__Gammaproteobacteria	o__Enterobacterales	f__Succinivibrionaceae	g__Succinivibrio	s__	0	0	15	81.3095
MAG1407	MDHFO25-bin.20.fa	97.04	0.59	2469459	91	42957	2095	d__Bacteria	p__Desulfobacterota_A	c__Desulfovibrionia	o__Desulfovibrionales	f__Desulfovibrionaceae	g__Desulfovibrio	s__Desulfovibrio	0	0	18	95.5636
MAG1408	MDHFG9-1-bin.59.fa	95.97	0.59	2225027	90	34399	1869	d__Bacteria	p__Bacteroidota	c__Bacteroidia	o__Bacteroidales	f__Rikenellaceae	g__Alistipes	s__	0	0	15	97.0783
MAG1409	AMSCB4-1-bin.21.fa	94.09	0.59	3277765	32	127717	2674	d__Bacteria	p__Bacteroidota	c__Bacteroidia	o__Bacteroidales	f__F082	g__F082	s__	0	0	19	83.6025
MAG1410	AWMGW10-1-bin.33.fa	93.06	0.59	2839729	111	42379	2789	d__Bacteria	p__Firmicutes_A	c__Clostridia	o__Oscillospirales	f__Oscillospiraceae	g__	s__	0	2	18	83.5012
MAG1411	AMSFW11-1-bin.53.fa	87.31	0.59	2888018	161	28269	2167	d__Bacteria	p__Bacteroidota	c__Bacteroidia	o__Bacteroidales	f__Bacteroidaceae	g__Prevotella	s__	0	0	11	79.3759
MAG1412	AMSFB12-1-bin.59.fa	87.19	0.59	2251883	232	12370	1955	d__Bacteria	p__Bacteroidota	c__Bacteroidia	o__Bacteroidales	f__Bacteroidaceae	g__UBA2918	s__	0	0	16	96.392
MAG1413	MDHFO28-bin.28.fa	82.05	0.59	1462076	135	13950	1251	d__Bacteria	p__Bacteroidota	c__Bacteroidia	o__Bacteroidales	f__Rikenellaceae	g__Alistipes	s__Alistipes	0	0	14	77.6219
MAG1414	GXFCY1-bin.45.fa	97.73	0.6	2123205	43	68462	1715	d__Bacteria	p__Bacteroidota	c__Bacteroidia	o__Bacteroidales	f__Rikenellaceae	g__Alistipes	s__	0	0	15	88.0067
MAG1415	AMSFO10-1-bin.17.fa	97.68	0.6	2033928	57	47187	1633	d__Bacteria	p__Bacteroidota	c__Bacteroidia	o__Bacteroidales	f__Rikenellaceae	g__Alistipes	s__	0	0	19	86.214
MAG1416	AWMGL2-2-bin.27.fa	96.51	0.6	2118148	103	34736	1936	d__Bacteria	p__Firmicutes_C	c__Negativicutes	o__Veillonellales	f__Megasphaeraceae	g__Megasphaera	s__Megasphaera	0	0	19	74.6823
MAG1417	MDHFG2-3-bin.20.fa	95.59	0.6	1868223	75	41095	1521	d__Bacteria	p__Bacteroidota	c__Bacteroidia	o__Bacteroidales	f__Rikenellaceae	g__Alistipes	s__	0	0	14	95.9276
MAG1418	MDHFS20-1-bin.59.fa	95.1	0.6	1890672	89	29263	1529	d__Bacteria	p__Bacteroidota	c__Bacteroidia	o__Bacteroidales	f__Rikenellaceae	g__Alistipes	s__	0	0	13	97.4996
MAG1419	GXFCY21-bin.35.fa	94.81	0.6	1821908	54	48089	1579	d__Bacteria	p__Bacteroidota	c__Bacteroidia	o__Bacteroidales	f__Rikenellaceae	g__	s__	0	0	13	96.8554
MAG1420	CF33-bin.32.fa	93.63	0.6	1671414	195	11217	1453	d__Bacteria	p__Bacteroidota	c__Bacteroidia	o__Bacteroidales	f__Rikenellaceae	g__	s__	0	0	17	97.4288
MAG1421	AMSFO8-1-bin.31.fa	91.37	0.6	2486585	75	49429	1965	d__Bacteria	p__Bacteroidota	c__Bacteroidia	o__Bacteroidales	f__Bacteroidaceae	g__	s__	0	0	17	97.9959
MAG1422	AMSFL14-1-bin.25.fa	91.17	0.6	3214116	236	20645	2717	d__Bacteria	p__Firmicutes_A	c__Clostridia	o__Lachnospirales	f__Lachnospiraceae	g__Butyrivibrio	s__Butyrivibrio	0	0	13	94.4067
MAG1423	g4.fa-bin.227.fa	90.53	0.6	1642429	99	27377	1374	d__Bacteria	p__Firmicutes_A	c__Clostridia	o__4C28d-15	f__CAG-727	g__UBA10281	s__	0	0	15	78.5384
MAG1424	AWMGW11-2-bin.51.fa	82.72	0.6	1790133	167	14462	1537	d__Bacteria	p__Firmicutes_C	c__Negativicutes	o__Acidaminococcales	f__Acidaminococcaceae	g__Succiniclasticum	s__Succiniclasticum	0	0	16	97.858
MAG1425	g7.fa-bin.785.fa	81.52	0.6	1641550	143	14802	1290	d__Bacteria	p__Firmicutes_A	c__Clostridia	o__4C28d-15	f__CAG-727	g__	s__	0	0	14	76.3849
MAG1426	MDHFS20-1-bin.55.fa	98.56	0.62	1946502	44	71994	1642	d__Bacteria	p__Bacteroidota	c__Bacteroidia	o__Bacteroidales	f__Rikenellaceae	g__Alistipes	s__	0	0	17	98.5766
MAG1427	YF16-bin.45.fa	95.26	0.62	2162563	178	19968	1917	d__Bacteria	p__Proteobacteria	c__Gammaproteobacteria	o__Enterobacterales	f__Succinivibrionaceae	g__Succinivibrio	s__Succinivibrio	0	0	17	96.8455
MAG1428	AWMGO5-1-bin.33.fa	93.6	0.62	1328771	161	10309	1330	d__Bacteria	p__Campylobacterota	c__Campylobacteria	o__Campylobacterales	f__Campylobacteraceae	g__Campylobacter	s__Campylobacter	1	0	16	97.4295
MAG1429	AMSFB4-1-bin.50.fa	93.06	0.62	3419218	57	87025	2423	d__Bacteria	p__Bacteroidota	c__Bacteroidia	o__Bacteroidales	f__Bacteroidaceae	g__UBA4372	s__	0	1	18	96.641
MAG1430	MDHFS5-1-bin.52.fa	88.04	0.62	2920330	117	44184	2543	d__Bacteria	p__Bacteroidota	c__Bacteroidia	o__Bacteroidales	f__Bacteroidaceae	g__Bacteroides_B	s__	0	0	19	85.1978
MAG1431	JHFTF19-bin.3.fa	83.35	0.62	1654769	75	33253	1436	d__Bacteria	p__Firmicutes_A	c__Clostridia	o__Oscillospirales	f__CAG-272	g__UBA1740	s__	0	0	9	79.0161
MAG1432	AMSCS5-1-bin.19.fa	80.27	0.62	2175108	209	14554	1844	d__Bacteria	p__Bacteroidota	c__Bacteroidia	o__Bacteroidales	f__Bacteroidaceae	g__Prevotella	s__	0	0	11	78.678
MAG1433	AWMGZ16-1-bin.21.fa	98.96	0.63	2305034	77	49715	2148	d__Bacteria	p__Firmicutes_C	c__Negativicutes	o__Selenomonadales	f__Selenomonadaceae	g__Schwartzia	s__Schwartzia	0	0	19	97.4964
MAG1434	MDHFO5-bin.45.fa	98.43	0.63	2888733	66	61386	2456	d__Bacteria	p__Bacteroidota	c__Bacteroidia	o__Bacteroidales	f__Muribaculaceae	g__Paramuribaculum	s__	0	0	16	76.1178
MAG1435	AMSFJ10-1-bin.6.fa	97.47	0.63	3139318	40	168918	2948	d__Bacteria	p__Firmicutes_A	c__Clostridia	o__Lachnospirales	f__Lachnospiraceae	g__	s__	0	0	17	82.2061
MAG1436	AWMGJ20-1-bin.38.fa	96.18	0.63	2363741	131	23559	1871	d__Bacteria	p__Bacteroidota	c__Bacteroidia	o__Bacteroidales	f__Barnesiellaceae	g__Barnesiella	s__	0	0	16	98.8977
MAG1437	AWMGL21-2-bin.37.fa	95.09	0.63	2112852	163	19062	2023	d__Bacteria	p__Firmicutes_C	c__Negativicutes	o__Selenomonadales	f__Selenomonadaceae	g__RUG643	s__	0	0	18	88.6547
MAG1438	AMSFL2-1-bin.2.fa	95.08	0.63	2248914	26	136425	2180	d__Bacteria	p__Firmicutes_C	c__Negativicutes	o__Selenomonadales	f__Selenomonadaceae	g__UBA7018	s__	0	0	17	83.2297
MAG1439	AWMGL7-2-bin.21.fa	94.39	0.63	2395410	161	20238	2311	d__Bacteria	p__Firmicutes_C	c__Negativicutes	o__Selenomonadales	f__Selenomonadaceae	g__RUG643	s__RUG643	0	0	15	84.5635
MAG1440	g13.fa-bin.399.fa	93.44	0.63	2905428	137	37119	2525	d__Bacteria	p__Firmicutes_A	c__Clostridia	o__Lachnospirales	f__Lachnospiraceae	g__	s__	0	0	16	86.0158
MAG1441	AWMGO9-2-bin.45.fa	91.69	0.63	2883259	103	40399	2656	d__Bacteria	p__Firmicutes_A	c__Clostridia	o__Lachnospirales	f__Lachnospiraceae	g__UBA9502	s__	0	0	16	76.4319
MAG1442	AMSFW8-1-bin.14.fa	87.58	0.63	2216869	26	135613	1923	d__Bacteria	p__Bacteroidota	c__Bacteroidia	o__Bacteroidales	f__Paludibacteraceae	g__RF16	s__	0	0	18	88.6643
MAG1443	AMSCW3-1-bin.125.fa	84.7	0.63	1448053	232	7403	1476	d__Bacteria	p__Campylobacterota	c__Campylobacteria	o__Campylobacterales	f__Campylobacteraceae	g__Campylobacter_B	s__	0	0	12	84.7232
MAG1444	AWMGO11-2-bin.29.fa	82.82	0.63	4351138	611	8512	3987	d__Bacteria	p__Firmicutes_A	c__Clostridia	o__Lachnospirales	f__Lachnospiraceae	g__Clostridium_M	s__	0	0	16	74.403
MAG1445	AWMGB21-2-bin.30.fa	80.37	0.63	2228132	233	14602	1889	d__Bacteria	p__Bacteroidota	c__Bacteroidia	o__Bacteroidales	f__UBA932	g__RC9	s__	0	0	15	95.7331
MAG1446	AMSCB1-2-bin.9.fa	97.69	0.64	3483605	50	105349	3028	d__Bacteria	p__Firmicutes_A	c__Clostridia	o__Lachnospirales	f__Lachnospiraceae	g__Butyrivibrio	s__	0	0	17	79.863
MAG1447	MDHFS26-1-bin.41.fa	96.1	0.64	1953772	25	137633	1595	d__Bacteria	p__Bacteroidota	c__Bacteroidia	o__Bacteroidales	f__Rikenellaceae	g__Alistipes	s__	0	0	16	98.9747
MAG1448	MDHFO23-bin.21.fa	95.16	0.64	1886473	45	70885	1557	d__Bacteria	p__Bacteroidota	c__Bacteroidia	o__Bacteroidales	f__Rikenellaceae	g__Alistipes	s__	0	0	17	97.4569
MAG1449	AMSCW4-1-bin.83.fa	95.04	0.64	1834394	144	18057	1738	d__Bacteria	p__Proteobacteria	c__Gammaproteobacteria	o__Burkholderiales	f__Neisseriaceae	g__	s__	0	0	17	95.6645
MAG1450	AWMGO7-2-bin.59.fa	94.39	0.64	1906347	71	40264	1647	d__Bacteria	p__Bacteroidota	c__Bacteroidia	o__Bacteroidales	f__Rikenellaceae	g__Alistipes	s__	0	0	16	99.2609
MAG1451	AMSFZ5-1-bin.23.fa	93.34	0.64	3614202	165	41643	2637	d__Bacteria	p__Bacteroidota	c__Bacteroidia	o__Bacteroidales	f__Bacteroidaceae	g__Prevotella	s__Prevotella	0	0	13	94.6123
MAG1452	MDHFS30-1-bin.33.fa	90.44	0.64	1828616	118	24542	1501	d__Bacteria	p__Bacteroidota	c__Bacteroidia	o__Bacteroidales	f__Rikenellaceae	g__Alistipes	s__	0	0	13	95.4152
MAG1453	AMSCW4-1-bin.7.fa	89.58	0.64	2030497	238	11574	2054	d__Bacteria	p__Proteobacteria	c__Gammaproteobacteria	o__Burkholderiales	f__Neisseriaceae	g__QFNR01	s__	0	0	18	91.2408
MAG1454	g7.fa-bin.584.fa	89.49	0.64	1779693	76	34111	1431	d__Bacteria	p__Bacteroidota	c__Bacteroidia	o__Bacteroidales	f__Rikenellaceae	g__Alistipes	s__	0	0	15	98.1615
MAG1455	AWMGJ9-1-bin.14.fa	82.66	0.64	1767286	198	13362	1433	d__Bacteria	p__Bacteroidota	c__Bacteroidia	o__Bacteroidales	f__Rikenellaceae	g__Alistipes	s__	0	0	8	96.5867
MAG1456	AWMGS6-2-bin.30.fa	98.4	0.65	3237563	70	69676	2741	d__Bacteria	p__Bacteroidota	c__Bacteroidia	o__Bacteroidales	f__Bacteroidaceae	g__Prevotella	s__Prevotella	0	0	17	96.6551
MAG1457	AWMGW7-2-bin.48.fa	96.45	0.65	3097084	117	45736	2613	d__Bacteria	p__Bacteroidota	c__Bacteroidia	o__Bacteroidales	f__Bacteroidaceae	g__Prevotella	s__	0	0	10	96.7547
MAG1458	MDHFO16-bin.48.fa	96.41	0.65	1537805	36	65785	1603	d__Archaea	p__Halobacterota	c__Methanomicrobia	o__Methanomicrobiales	f__Methanocorpusculaceae	g__Methanocorpusculum	s__	0	0	19	97.0099
MAG1459	AMSCO5-2-bin.10.fa	96.41	0.65	1389391	74	27267	1474	d__Archaea	p__Halobacterota	c__Methanomicrobia	o__Methanomicrobiales	f__Methanocorpusculaceae	g__Methanocorpusculum	s__	0	0	19	98.3369
MAG1460	YF28-bin.42.fa	95.75	0.65	1601560	20	143708	1718	d__Archaea	p__Halobacterota	c__Methanomicrobia	o__Methanomicrobiales	f__Methanocorpusculaceae	g__Methanocorpusculum	s__	0	0	20	97.2141
MAG1461	MDHFO25-bin.1.fa	95.57	0.65	2702544	109	42894	2596	d__Bacteria	p__Firmicutes_A	c__Clostridia	o__Lachnospirales	f__Lachnospiraceae	g__Blautia_A	s__	0	0	10	75.0153
MAG1462	AWMGO5-1-bin.16.fa	95.1	0.65	1471021	52	44373	1585	d__Archaea	p__Halobacterota	c__Methanomicrobia	o__Methanomicrobiales	f__Methanocorpusculaceae	g__Methanocorpusculum	s__	0	0	21	96.8082
MAG1463	MDHFO7-bin.48.fa	94.44	0.65	1391838	34	48317	1493	d__Archaea	p__Halobacterota	c__Methanomicrobia	o__Methanomicrobiales	f__Methanocorpusculaceae	g__Methanocorpusculum	s__	0	0	19	96.8105
MAG1464	AMSFW14-1-bin.45.fa	93.93	0.65	3367269	115	44768	2592	d__Bacteria	p__Bacteroidota	c__Bacteroidia	o__Bacteroidales	f__Bacteroidaceae	g__Prevotella	s__	0	0	15	95.5002
MAG1465	AWMGZ15-2-bin.20.fa	93.15	0.65	3852949	137	44284	2935	d__Bacteria	p__Bacteroidota	c__Bacteroidia	o__Bacteroidales	f__Bacteroidaceae	g__Prevotella	s__	0	1	15	96.7331
MAG1466	MDHFO17-bin.6.fa	92.97	0.65	1484446	29	80321	1552	d__Archaea	p__Halobacterota	c__Methanomicrobia	o__Methanomicrobiales	f__Methanocorpusculaceae	g__Methanocorpusculum	s__	0	0	20	97.4252
MAG1467	AMSFO5-1-bin.28.fa	90.39	0.65	1383430	72	35679	1453	d__Archaea	p__Halobacterota	c__Methanomicrobia	o__Methanomicrobiales	f__Methanocorpusculaceae	g__Methanocorpusculum	s__	0	0	18	97.1774
MAG1468	CF13-bin.43.fa	90.11	0.65	2818998	370	9590	2410	d__Bacteria	p__Fibrobacterota	c__Fibrobacteria	o__Fibrobacterales	f__Fibrobacteraceae	g__Fibrobacter	s__Fibrobacter	0	0	17	96.1116
MAG1469	YF21-bin.8.fa	89.08	0.65	1137782	159	8649	1208	d__Archaea	p__Halobacterota	c__Methanomicrobia	o__Methanomicrobiales	f__Methanocorpusculaceae	g__Methanocorpusculum	s__	0	0	17	97.3104
MAG1470	AWMGJ1-1-bin.13.fa	88.64	0.65	2364227	50	73118	1878	d__Bacteria	p__Bacteroidota	c__Bacteroidia	o__Bacteroidales	f__Bacteroidaceae	g__UBA4372	s__	0	0	17	97.3352
MAG1471	MDHFS8-1-bin.28.fa	86.14	0.65	1111955	127	11939	1187	d__Archaea	p__Halobacterota	c__Methanomicrobia	o__Methanomicrobiales	f__Methanocorpusculaceae	g__Methanocorpusculum	s__	0	0	16	96.8682
MAG1472	MDHFG19-2-bin.64.fa	85.95	0.65	1133041	108	13272	1191	d__Archaea	p__Halobacterota	c__Methanomicrobia	o__Methanomicrobiales	f__Methanocorpusculaceae	g__Methanocorpusculum	s__	0	0	18	97.2468
MAG1473	MDHFS13-2-bin.73.fa	85.49	0.65	1145675	118	13475	1200	d__Archaea	p__Halobacterota	c__Methanomicrobia	o__Methanomicrobiales	f__Methanocorpusculaceae	g__Methanocorpusculum	s__	0	0	17	97.2879
MAG1474	AMSCJ2-2-bin.20.fa	84.64	0.65	1106747	149	9081	1181	d__Archaea	p__Halobacterota	c__Methanomicrobia	o__Methanomicrobiales	f__Methanocorpusculaceae	g__Methanocorpusculum	s__	0	0	20	96.5826
MAG1475	MDHFS17-1-bin.20.fa	84.64	0.65	1240604	87	32938	1318	d__Archaea	p__Halobacterota	c__Methanomicrobia	o__Methanomicrobiales	f__Methanocorpusculaceae	g__Methanocorpusculum	s__	0	0	17	97.4743
MAG1476	g7.fa-bin.1309.fa	83.39	0.65	859318	23	69262	860	d__Bacteria	p__Proteobacteria	c__Alphaproteobacteria	o__Rs-D84	f__Rs-D84	g__Rs-D84	s__	0	0	18	83.0077
MAG1477	AWMGO21-2-bin.82.fa	82.55	0.65	1119664	96	17011	1213	d__Archaea	p__Halobacterota	c__Methanomicrobia	o__Methanomicrobiales	f__Methanocorpusculaceae	g__Methanocorpusculum	s__	0	0	16	97.0365
MAG1478	AMSFZ9-2-bin.23.fa	81.54	0.65	2682454	144	30607	2203	d__Bacteria	p__Bacteroidota	c__Bacteroidia	o__Bacteroidales	f__Bacteroidaceae	g__Prevotella	s__	0	0	15	78.9164
MAG1479	YF9-bin.26.fa	80.92	0.65	1080437	145	9358	1154	d__Archaea	p__Halobacterota	c__Methanomicrobia	o__Methanomicrobiales	f__Methanocorpusculaceae	g__Methanocorpusculum	s__	0	0	15	96.8003
MAG1480	g10.fa-bin.355.fa	92.6	0.66	2067364	125	24554	1920	d__Bacteria	p__Desulfobacterota_A	c__Desulfovibrionia	o__Desulfovibrionales	f__Desulfovibrionaceae	g__Desulfovibrio	s__	0	1	17	77.2243
MAG1481	MDHFO7-bin.43.fa	99.33	0.67	2118278	69	49896	1941	d__Bacteria	p__Firmicutes_A	c__Clostridia	o__Oscillospirales	f__Acutalibacteraceae	g__Ruminococcus_E	s__Ruminococcus_E	0	0	14	76.0072
MAG1482	AWMGB5-1-bin.21.fa	98.66	0.67	2327514	59	54902	2107	d__Bacteria	p__Firmicutes_A	c__Clostridia	o__Oscillospirales	f__Oscillospiraceae	g__CAG-110	s__	0	0	18	82.8127
MAG1483	MDHFO14-bin.13.fa	98.08	0.67	3060238	32	179920	2890	d__Bacteria	p__Firmicutes_A	c__Clostridia	o__Lachnospirales	f__Lachnospiraceae	g__	s__	0	0	15	78.282
MAG1484	MDHFO16-bin.30.fa	97.65	0.67	3130664	84	62447	2937	d__Bacteria	p__Firmicutes_A	c__Clostridia	o__Lachnospirales	f__Lachnospiraceae	g__CAG-603	s__	0	0	16	78.312
MAG1485	GXFCY3-bin.18.fa	97.63	0.67	1521997	82	32068	1384	d__Bacteria	p__Firmicutes_A	c__Clostridia	o__Oscillospirales	f__CAG-272	g__	s__	0	0	11	78.1442
MAG1486	MDHFO30-bin.20.fa	97.32	0.67	2017613	108	27563	2045	d__Bacteria	p__Firmicutes_A	c__Clostridia	o__Lachnospirales	f__Anaerotignaceae	g__Anaerotignum	s__	0	0	16	85.7709
MAG1487	g5.fa-bin.824.fa	96.98	0.67	2257685	69	59545	2052	d__Bacteria	p__Firmicutes_A	c__Clostridia	o__Oscillospirales	f__Ruminococcaceae	g__UBA1394	s__	0	0	16	78.2023
MAG1488	JHFTF14-bin.12.fa	96.98	0.67	2962242	206	22759	2672	d__Bacteria	p__Firmicutes_A	c__Clostridia	o__Lachnospirales	f__Lachnospiraceae	g__	s__	0	0	15	83.8581
MAG1489	JHFTF25-bin.28.fa	96.53	0.67	2097197	74	45431	1795	d__Bacteria	p__Firmicutes_A	c__Clostridia	o__Oscillospirales	f__CAG-272	g__Firm-07	s__	0	0	16	93.1395
MAG1490	g7.fa-bin.1683.fa	96.17	0.67	1505089	40	48937	1414	d__Bacteria	p__Firmicutes_A	c__Clostridia	o__Oscillospirales	f__Acutalibacteraceae	g__	s__	0	0	17	98.6569
MAG1491	AMSCO5-2-bin.24.fa	96.09	0.67	1706258	93	25186	1585	d__Bacteria	p__Firmicutes_A	c__Clostridia	o__Oscillospirales	f__Acutalibacteraceae	g__CAG-180	s__	0	0	16	83.321
MAG1492	MDHFO24-bin.37.fa	95.88	0.67	2754189	90	63416	2336	d__Bacteria	p__Firmicutes_A	c__Clostridia	o__Oscillospirales	f__CAG-272	g__CAG-448	s__	0	0	18	85.0688
MAG1493	MDHFS31-1-bin.18.fa	95.8	0.67	2236175	95	46973	2206	d__Bacteria	p__Firmicutes_A	c__Clostridia	o__Oscillospirales	f__Oscillospiraceae	g__CAG-110	s__	0	0	18	80.741
MAG1494	MDHFS29-1-bin.66.fa	95.75	0.67	1712426	77	39028	1643	d__Bacteria	p__Firmicutes_A	c__Clostridia	o__Oscillospirales	f__Acutalibacteraceae	g__	s__	0	0	13	97.0559
MAG1495	MDHFT30-1-bin.61.fa	95.73	0.67	1828089	39	60664	1666	d__Bacteria	p__Firmicutes_A	c__Clostridia	o__Oscillospirales	f__CAG-272	g__Firm-07	s__	0	0	15	78.9118
MAG1496	MDHFS3-1-bin.11.fa	95.64	0.67	1804224	49	71874	1604	d__Bacteria	p__Firmicutes_A	c__Clostridia	o__Oscillospirales	f__CAG-272	g__Firm-07	s__	0	0	17	82.9682
MAG1497	AMSFB4-1-bin.38.fa	95.64	0.67	2726650	91	43095	2188	d__Bacteria	p__Firmicutes_A	c__Clostridia	o__Lachnospirales	f__Lachnospiraceae	g__UBA9722	s__UBA9722	0	0	19	74.6772
MAG1498	AWMGB3-1-bin.65.fa	95.48	0.67	2483757	91	49118	2205	d__Bacteria	p__Firmicutes_A	c__Clostridia	o__Oscillospirales	f__Acutalibacteraceae	g__CAG-177	s__	0	0	14	97.4018
MAG1499	MDHFS32-1-bin.44.fa	95.39	0.67	2115755	27	141654	1892	d__Bacteria	p__Firmicutes_A	c__Clostridia	o__Oscillospirales	f__CAG-272	g__CAG-272	s__	0	0	15	91.4879
MAG1500	GXFCY5-bin.37.fa	95.3	0.67	1422987	52	50502	1380	d__Bacteria	p__Firmicutes_A	c__Clostridia	o__Monoglobales	f__	g__	s__	0	0	15	92.5769
MAG1501	AMSFB14-1-bin.13.fa	95.3	0.67	2551795	67	66276	2250	d__Bacteria	p__Firmicutes_A	c__Clostridia	o__Oscillospirales	f__Oscillospiraceae	g__CAG-110	s__	0	0	20	96.6517
MAG1502	MDHFT31-1-bin.31.fa	95.08	0.67	1795945	41	104838	1660	d__Bacteria	p__Firmicutes_A	c__Clostridia	o__Oscillospirales	f__CAG-382	g__	s__	0	0	16	76.3506
MAG1503	MDHFO8-bin.19.fa	94.97	0.67	2071656	155	20265	1903	d__Bacteria	p__Firmicutes_A	c__Clostridia	o__Oscillospirales	f__Ruminococcaceae	g__Ruminococcus	s__Ruminococcus	0	0	17	98.8886
MAG1504	AMSFO6-1-bin.32.fa	94.97	0.67	1641284	82	30249	1517	d__Bacteria	p__Firmicutes_A	c__Clostridia	o__	f__	g__	s__	0	0	14	75.6198
MAG1505	GXFCY6-bin.59.fa	94.97	0.67	1973820	92	44695	1809	d__Bacteria	p__Firmicutes_A	c__Clostridia	o__Oscillospirales	f__Acutalibacteraceae	g__CAG-180	s__	0	0	17	95.9623
MAG1506	AMSCO3-1-bin.16.fa	94.81	0.67	1638512	87	29534	1540	d__Bacteria	p__Firmicutes_A	c__Clostridia	o__Oscillospirales	f__Oscillospiraceae	g__CAG-110	s__	0	0	15	78.3414
MAG1507	AMSFL12-1-bin.32.fa	94.61	0.67	2535713	127	31701	2311	d__Bacteria	p__Firmicutes_A	c__Clostridia	o__Christensenellales	f__CAG-138	g__PeH17	s__	0	0	18	97.6295
MAG1508	GXFCY16-bin.23.fa	94.28	0.67	2023558	112	24651	1865	d__Bacteria	p__Firmicutes_A	c__Clostridia	o__Oscillospirales	f__CAG-272	g__UBA1740	s__	0	0	16	78.1984
MAG1509	AMSFB14-1-bin.9.fa	93.96	0.67	1974272	36	97143	1933	d__Bacteria	p__Firmicutes_A	c__Clostridia	o__Oscillospirales	f__Butyricicoccaceae	g__UBA4644	s__	0	0	20	98.0086
MAG1510	g1.fa-bin.1586.fa	93.81	0.67	1945570	89	33537	1668	d__Bacteria	p__Firmicutes_A	c__Clostridia	o__Oscillospirales	f__CAG-272	g__UBA1740	s__	0	0	18	97.9703
MAG1511	JHFTF31-bin.19.fa	93.74	0.67	1749425	57	46565	1621	d__Bacteria	p__Firmicutes_A	c__Clostridia	o__Oscillospirales	f__CAG-272	g__	s__	0	0	14	97.6518
MAG1512	AMSCW3-1-bin.76.fa	93.74	0.67	2088931	131	22469	1939	d__Bacteria	p__Firmicutes_A	c__Clostridia	o__Oscillospirales	f__CAG-272	g__	s__	0	0	18	74.9919
MAG1513	g6.fa-bin.1650.fa	93.71	0.67	2334192	72	46093	1982	d__Bacteria	p__Firmicutes_A	c__Clostridia	o__Oscillospirales	f__Acutalibacteraceae	g__Ruminococcus_E	s__	0	0	18	83.0174
MAG1514	MDHFS3-1-bin.48.fa	93.67	0.67	2547630	212	18528	2017	d__Bacteria	p__Firmicutes_A	c__Clostridia	o__Oscillospirales	f__CAG-272	g__CAG-448	s__	0	0	12	81.571
MAG1515	MDHFT15-1-bin.16.fa	93.62	0.67	1536275	41	53798	1375	d__Bacteria	p__Firmicutes_A	c__Clostridia	o__Oscillospirales	f__CAG-272	g__UBA1740	s__	0	0	14	77.0589
MAG1516	AWMGB3-1-bin.33.fa	93.29	0.67	2038077	98	30845	1805	d__Bacteria	p__Firmicutes_A	c__Clostridia	o__Oscillospirales	f__Oscillospiraceae	g__CAG-110	s__CAG-110	0	1	17	98.3678
MAG1517	AWMGZ6-2-bin.7.fa	93.29	0.67	2468468	88	51881	2249	d__Bacteria	p__Firmicutes_A	c__Clostridia	o__Oscillospirales	f__Oscillospiraceae	g__Marseille-P3106	s__	0	0	20	78.0155
MAG1518	JHFTF5-bin.9.fa	92.93	0.67	1607887	100	21728	1434	d__Bacteria	p__Firmicutes_A	c__Clostridia	o__Oscillospirales	f__CAG-272	g__Firm-07	s__	0	0	13	79.6832
MAG1519	YF8-bin.21.fa	92.79	0.67	1954559	214	11808	1657	d__Bacteria	p__Firmicutes_A	c__Clostridia	o__	f__	g__	s__	0	0	10	77.1002
MAG1520	AWMGO11-2-bin.7.fa	92.79	0.67	2564849	113	45251	2490	d__Bacteria	p__Firmicutes_A	c__Clostridia	o__Oscillospirales	f__Oscillospiraceae	g__Lawsonibacter	s__Lawsonibacter	0	0	14	78.8685
MAG1521	JHFTF20-bin.32.fa	92.34	0.67	2043489	71	57731	1818	d__Bacteria	p__Firmicutes_A	c__Clostridia	o__Oscillospirales	f__CAG-272	g__UBA1740	s__	0	1	15	77.6112
MAG1522	MDHFT1-1-bin.80.fa	92.17	0.67	1878549	142	20238	1526	d__Bacteria	p__Firmicutes_A	c__Clostridia	o__4C28d-15	f__CAG-727	g__QALS01	s__	0	0	12	97.6054
MAG1523	GXFCY24-bin.57.fa	92.13	0.67	1925862	56	47080	1734	d__Bacteria	p__Firmicutes_A	c__Clostridia	o__Oscillospirales	f__CAG-272	g__	s__	0	0	14	82.919
MAG1524	YF4-bin.19.fa	91.9	0.67	1718269	23	120566	1471	d__Bacteria	p__Firmicutes_A	c__Clostridia	o__Oscillospirales	f__CAG-272	g__UBA1740	s__	0	0	16	77.9213
MAG1525	g1.fa-bin.410.fa	91.7	0.67	1900223	121	22879	1674	d__Bacteria	p__Firmicutes_A	c__Clostridia	o__Oscillospirales	f__CAG-272	g__	s__	0	0	9	83.3768
MAG1526	MDHFO19-bin.57.fa	91.66	0.67	2794705	98	41092	2707	d__Bacteria	p__Firmicutes_A	c__Clostridia	o__Oscillospirales	f__Oscillospiraceae	g__CAG-110	s__	0	0	15	81.8736
MAG1527	YF22-bin.3.fa	91.32	0.67	1767943	95	30545	1509	d__Bacteria	p__Firmicutes_A	c__Clostridia	o__Oscillospirales	f__CAG-272	g__UBA1740	s__	0	0	13	77.1987
MAG1528	GXFCY25-bin.48.fa	91.28	0.67	1607799	95	23449	1473	d__Bacteria	p__Firmicutes_A	c__Clostridia	o__Oscillospirales	f__Acutalibacteraceae	g__CAG-180	s__	0	0	15	96.4075
MAG1529	g2.fa-bin.786.fa	91.15	0.67	1633414	81	29123	1439	d__Bacteria	p__Firmicutes_A	c__Clostridia	o__Oscillospirales	f__Ruminococcaceae	g__	s__	0	0	17	79.1132
MAG1530	AMSCO3-1-bin.64.fa	91.04	0.67	2047138	287	8657	1823	d__Bacteria	p__Firmicutes_A	c__Clostridia	o__Oscillospirales	f__CAG-272	g__Firm-07	s__	0	0	12	96.643
MAG1531	MDHFO3-bin.26.fa	91.03	0.67	3123006	367	10799	2757	d__Bacteria	p__Firmicutes_A	c__Clostridia	o__Oscillospirales	f__CAG-272	g__	s__	0	0	14	86.3045
MAG1532	MDHFG27-2-bin.18.fa	90.94	0.67	1740335	80	30654	1599	d__Bacteria	p__Firmicutes_A	c__Clostridia	o__Oscillospirales	f__Oscillospiraceae	g__CAG-110	s__	0	0	14	78.5719
MAG1533	AWMGO8-2-bin.30.fa	90.74	0.67	1988684	122	25310	1850	d__Bacteria	p__Firmicutes_A	c__Clostridia	o__Oscillospirales	f__CAG-272	g__QALR01	s__	0	0	15	98.6793
MAG1534	AWMGL11-2-bin.48.fa	90.71	0.67	2282995	214	16035	2187	d__Bacteria	p__Firmicutes_A	c__Clostridia	o__Oscillospirales	f__Oscillospiraceae	g__	s__	0	0	16	83.8233
MAG1535	MDHFT15-1-bin.87.fa	90.69	0.67	1607699	140	16583	1414	d__Bacteria	p__Firmicutes_A	c__Clostridia	o__4C28d-15	f__CAG-727	g__QALS01	s__	0	0	12	91.5429
MAG1536	AMSCW3-1-bin.56.fa	90.54	0.67	2155579	129	30155	2147	d__Bacteria	p__Firmicutes_A	c__Clostridia	o__Oscillospirales	f__Oscillospiraceae	g__	s__	0	1	13	86.0875
MAG1537	g1.fa-bin.698.fa	90.08	0.67	1876699	127	21305	1612	d__Bacteria	p__Firmicutes_A	c__Clostridia	o__Oscillospirales	f__CAG-272	g__	s__	0	0	15	76.8714
MAG1538	MDHFS32-1-bin.53.fa	89.76	0.67	1960378	136	20101	1808	d__Bacteria	p__Firmicutes_A	c__Clostridia	o__Oscillospirales	f__CAG-272	g__UBA1740	s__	0	0	14	77.2878
MAG1539	MDHFT6-1-bin.42.fa	89.68	0.67	1320082	167	9436	1227	d__Bacteria	p__Firmicutes_A	c__Clostridia	o__Oscillospirales	f__Acutalibacteraceae	g__	s__	0	0	12	86.3427
MAG1540	MDHFO6-bin.3.fa	89.26	0.67	2437895	34	134724	2246	d__Bacteria	p__Firmicutes_A	c__Clostridia	o__Oscillospirales	f__Ruminococcaceae	g__Ruminococcus	s__	0	0	18	82.1027
MAG1541	MDHFG14-2-bin.5.fa	89.14	0.67	1729234	98	26860	1568	d__Bacteria	p__Firmicutes_A	c__Clostridia	o__Oscillospirales	f__Oscillospiraceae	g__CAG-110	s__	0	0	14	77.9699
MAG1542	g6.fa-bin.344.fa	88.87	0.67	2445883	167	22755	2267	d__Bacteria	p__Firmicutes_A	c__Clostridia	o__Oscillospirales	f__Ruminococcaceae	g__CAG-115	s__	0	0	16	82.162
MAG1543	JHFTF15-bin.28.fa	88.38	0.67	2406297	323	9571	2144	d__Bacteria	p__Firmicutes_A	c__Clostridia	o__Oscillospirales	f__Acutalibacteraceae	g__CAG-177	s__	0	0	11	82.2572
MAG1544	MDHFG35-2-bin.74.fa	88.3	0.67	1920537	150	17945	1628	d__Bacteria	p__Firmicutes_A	c__Clostridia	o__Oscillospirales	f__CAG-272	g__Firm-07	s__	0	0	15	82.1084
MAG1545	AMSFJ4-1-bin.44.fa	88.15	0.67	1817563	219	11044	1557	d__Bacteria	p__Firmicutes_A	c__Clostridia	o__Oscillospirales	f__Acutalibacteraceae	g__DTU089_A	s__	0	0	8	82.8583
MAG1546	MDHFS1-1-bin.59.fa	87.74	0.67	1576629	41	70534	1569	d__Bacteria	p__Firmicutes_A	c__Clostridia	o__	f__	g__	s__	0	0	15	91.7685
MAG1547	AMSCW4-1-bin.6.fa	87.51	0.67	1853510	178	14459	1698	d__Bacteria	p__Firmicutes_A	c__Clostridia	o__Oscillospirales	f__CAG-272	g__	s__	0	0	14	86.0499
MAG1548	g5.fa-bin.808.fa	87.45	0.67	1460615	24	102433	1268	d__Bacteria	p__Firmicutes_A	c__Clostridia	o__4C28d-15	f__CAG-917	g__	s__	0	0	17	75.5381
MAG1549	MDHFS5-1-bin.56.fa	86.96	0.67	1352366	165	10178	1276	d__Bacteria	p__Firmicutes_A	c__Clostridia	o__Oscillospirales	f__Acutalibacteraceae	g__	s__	0	0	10	90.8053
MAG1550	MDHFG35-2-bin.38.fa	86.81	0.67	2186385	116	38445	2018	d__Bacteria	p__Firmicutes_A	c__Clostridia	o__Oscillospirales	f__Oscillospiraceae	g__CAG-110	s__	0	0	17	78.9133
MAG1551	MDHFO24-bin.36.fa	86.58	0.67	1844747	29	95425	1808	d__Bacteria	p__Firmicutes_A	c__Clostridia	o__Oscillospirales	f__Oscillospiraceae	g__CAG-83	s__	0	0	17	88.2346
MAG1552	AMSFW11-1-bin.41.fa	86.47	0.67	1084806	137	9418	986	d__Bacteria	p__Firmicutes	c__Bacilli	o__RFN20	f__CAG-826	g__	s__	0	0	18	80.1995
MAG1553	GXFCY5-bin.67.fa	85.88	0.67	1396048	127	15881	1240	d__Bacteria	p__Firmicutes_A	c__Clostridia	o__Oscillospirales	f__CAG-272	g__Firm-07	s__	0	0	11	97.3911
MAG1554	MDHFO17-bin.8.fa	85.64	0.67	1470294	228	7673	1482	d__Bacteria	p__Firmicutes_A	c__Clostridia	o__Oscillospirales	f__Oscillospiraceae	g__CAG-83	s__	0	0	13	94.8272
MAG1555	YF14-bin.9.fa	85.19	0.67	2016334	258	9873	1712	d__Bacteria	p__Firmicutes_A	c__Clostridia	o__Oscillospirales	f__CAG-272	g__CAG-448	s__	0	0	8	82.7779
MAG1556	MDHFS17-1-bin.7.fa	85.05	0.67	1473832	140	14970	1412	d__Bacteria	p__Firmicutes_A	c__Clostridia	o__Oscillospirales	f__Ruminococcaceae	g__	s__	0	1	13	77.7214
MAG1557	YF26-bin.35.fa	84.76	0.67	1303257	188	8140	1169	d__Bacteria	p__Firmicutes_A	c__Clostridia	o__Oscillospirales	f__Acutalibacteraceae	g__	s__	0	0	12	97.5405
MAG1558	AMSFS10-1-bin.18.fa	84.19	0.67	1608945	167	13948	1483	d__Bacteria	p__Firmicutes_A	c__Clostridia	o__Oscillospirales	f__Oscillospiraceae	g__CAG-83	s__	0	0	16	93.8995
MAG1559	MDHFO7-bin.67.fa	84.02	0.67	1543890	114	22482	1508	d__Bacteria	p__Firmicutes_A	c__Clostridia	o__Oscillospirales	f__Oscillospiraceae	g__CAG-83	s__	0	0	18	95.73
MAG1560	MDHFG8-1-bin.15.fa	83.96	0.67	1933008	211	12539	1637	d__Bacteria	p__Firmicutes_A	c__Clostridia	o__Oscillospirales	f__CAG-272	g__CAG-448	s__	0	0	12	80.0262
MAG1561	MDHFO5-bin.14.fa	83.56	0.67	1572081	202	9962	1414	d__Bacteria	p__Firmicutes_A	c__Clostridia	o__Oscillospirales	f__Ruminococcaceae	g__Ruminococcus_C	s__	0	0	15	78.331
MAG1562	g7.fa-bin.1693.fa	83.56	0.67	2287389	88	36772	1991	d__Bacteria	p__Firmicutes_A	c__Clostridia	o__Oscillospirales	f__CAG-382	g__	s__	0	0	16	74.7095
MAG1563	AMSFL12-1-bin.13.fa	83.39	0.67	2817904	249	19053	2799	d__Bacteria	p__Firmicutes_A	c__Clostridia	o__Oscillospirales	f__Oscillospiraceae	g__	s__	0	0	14	83.2475
MAG1564	g1.fa-bin.1339.fa	83	0.67	2295591	338	7908	1919	d__Bacteria	p__Firmicutes_A	c__Clostridia	o__Oscillospirales	f__Ruminococcaceae	g__HUN007	s__	0	0	17	95.4154
MAG1565	g6.fa-bin.1171.fa	82.93	0.67	1541300	81	26127	1385	d__Bacteria	p__Firmicutes_A	c__Clostridia	o__Oscillospirales	f__CAG-272	g__	s__	0	0	13	77.5264
MAG1566	JHFTF21-bin.20.fa	82.71	0.67	2100982	260	9902	1924	d__Bacteria	p__Firmicutes_A	c__Clostridia	o__Oscillospirales	f__CAG-272	g__UBA1740	s__	0	0	14	77.995
MAG1567	MDHFT15-1-bin.2.fa	82.56	0.67	2074117	119	23509	1767	d__Bacteria	p__Firmicutes_A	c__Clostridia	o__Monoglobales	f__	g__	s__	0	0	15	76.9386
MAG1568	g6.fa-bin.1017.fa	82.34	0.67	1433537	53	49849	1366	d__Bacteria	p__Firmicutes_A	c__Clostridia	o__Oscillospirales	f__Ruminococcaceae	g__Ruminococcus_D	s__	0	0	15	77.1913
MAG1569	GXFCY23-bin.18.fa	81.66	0.67	1774648	267	8382	1569	d__Bacteria	p__Firmicutes_A	c__Clostridia	o__Lachnospirales	f__Lachnospiraceae	g__CAG-303	s__	0	0	15	98.1803
MAG1570	g8.fa-bin.873.fa	81.14	0.67	2200194	186	14993	1858	d__Bacteria	p__Firmicutes_A	c__Clostridia	o__Oscillospirales	f__CAG-272	g__	s__	0	0	17	84.2792
MAG1571	GXFCY20-bin.19.fa	81.09	0.67	1537630	217	8279	1280	d__Bacteria	p__Firmicutes_A	c__Clostridia	o__4C28d-15	f__CAG-1252	g__	s__	0	0	15	97.4486
MAG1572	MDHFO12-bin.22.fa	80.82	0.67	1723051	302	6384	1653	d__Bacteria	p__Firmicutes_A	c__Clostridia	o__Oscillospirales	f__Ruminococcaceae	g__Ruminococcus	s__	0	0	8	97.1988
MAG1573	MDHFS6-1-bin.75.fa	80.54	0.67	1865146	98	26865	1642	d__Bacteria	p__Firmicutes_A	c__Clostridia	o__Oscillospirales	f__Ruminococcaceae	g__Ruminococcus	s__	0	0	13	97.1489
MAG1574	MDHFG13-1-bin.64.fa	80.31	0.67	1642313	152	14497	1445	d__Bacteria	p__Firmicutes_A	c__Clostridia	o__Oscillospirales	f__CAG-272	g__	s__	0	0	12	93.7594
MAG1575	g9.fa-bin.30.fa	80.24	0.67	1992697	74	42803	1878	d__Bacteria	p__Proteobacteria	c__Alphaproteobacteria	o__RF32	f__CAG-977	g__	s__	0	0	18	81.7919
MAG1576	AMSCL1-1-bin.11.fa	98.89	0.68	3153285	41	126101	2669	d__Bacteria	p__Bacteroidota	c__Bacteroidia	o__Bacteroidales	f__Bacteroidaceae	g__Prevotella	s__	0	0	16	95.8361
MAG1577	AWMGB2-1-bin.34.fa	98.73	0.68	3485645	19	350381	2782	d__Bacteria	p__Bacteroidota	c__Bacteroidia	o__Bacteroidales	f__Bacteroidaceae	g__Prevotella	s__	0	0	17	76.9432
MAG1578	AWMGZ16-1-bin.40.fa	94.4	0.68	2219458	112	29961	1890	d__Bacteria	p__Bacteroidota	c__Bacteroidia	o__Bacteroidales	f__Bacteroidaceae	g__Prevotella	s__Prevotella	0	0	15	98.0119
MAG1579	MDHFO6-bin.27.fa	93.81	0.68	2438404	148	23107	2270	d__Bacteria	p__Firmicutes_A	c__Clostridia	o__Oscillospirales	f__Ruminococcaceae	g__Faecalibacterium	s__Faecalibacterium	0	0	18	77.671
MAG1580	AWMGL7-2-bin.17.fa	93.44	0.68	3066122	165	26405	2567	d__Bacteria	p__Bacteroidota	c__Bacteroidia	o__Bacteroidales	f__Bacteroidaceae	g__UBA4334	s__UBA4334	0	0	17	97.8029
MAG1581	AWMGO2-1-bin.24.fa	93.2	0.68	2602465	44	93589	2169	d__Bacteria	p__Verrucomicrobiota	c__Verrucomicrobiae	o__Verrucomicrobiales	f__Akkermansiaceae	g__Akkermansia	s__	0	0	19	96.2044
MAG1582	AMSCJ3-1-bin.22.fa	93.2	0.68	2743225	97	45741	2256	d__Bacteria	p__Verrucomicrobiota	c__Verrucomicrobiae	o__Verrucomicrobiales	f__Akkermansiaceae	g__Akkermansia	s__	0	0	19	84.5305
MAG1583	MDHFS25-1-bin.15.fa	92.57	0.68	2678829	89	47052	2035	d__Bacteria	p__Verrucomicrobiota	c__Lentisphaeria	o__Victivallales	f__UBA1829	g__	s__	1	0	19	77.5954
MAG1584	MDHFT33-1-bin.33.fa	92.53	0.68	2680038	111	42621	2150	d__Bacteria	p__Verrucomicrobiota	c__Lentisphaeria	o__Victivallales	f__UBA1829	g__	s__	0	0	18	78.2297
MAG1585	g1.fa-bin.979.fa	91.83	0.68	3086583	68	60860	2533	d__Bacteria	p__Verrucomicrobiota	c__Lentisphaeria	o__Victivallales	f__UBA1829	g__UBA11452	s__	0	0	16	76.1307
MAG1586	g2.fa-bin.434.fa	91.72	0.68	2404304	119	30159	1960	d__Bacteria	p__Verrucomicrobiota	c__Lentisphaeria	o__Victivallales	f__Victivallaceae	g__	s__	0	0	17	74.1159
MAG1587	MDHFO6-bin.40.fa	91.5	0.68	2463883	150	26176	2365	d__Bacteria	p__Firmicutes_A	c__Clostridia	o__Oscillospirales	f__Ruminococcaceae	g__Gemmiger	s__	0	0	14	76.0052
MAG1588	MDHFS20-1-bin.69.fa	90.99	0.68	2659675	90	49674	2065	d__Bacteria	p__Verrucomicrobiota	c__Lentisphaeria	o__Victivallales	f__UBA1829	g__	s__	0	0	19	77.516
MAG1589	JHFTF28-bin.15.fa	90.54	0.68	2519442	208	17686	2056	d__Bacteria	p__Verrucomicrobiota	c__Lentisphaeria	o__Victivallales	f__Victivallaceae	g__UBA1784	s__	0	0	16	97.9972
MAG1590	AMSFO5-1-bin.46.fa	90.48	0.68	2281574	144	24569	1957	d__Bacteria	p__Verrucomicrobiota	c__Verrucomicrobiae	o__Verrucomicrobiales	f__Akkermansiaceae	g__Akkermansia	s__	0	0	19	98.2022
MAG1591	MDHFO21-bin.22.fa	89.59	0.68	2381397	64	55910	2239	d__Bacteria	p__Firmicutes_A	c__Clostridia	o__Oscillospirales	f__Ruminococcaceae	g__Gemmiger	s__	0	0	17	75.9249
MAG1592	MDHFG2-3-bin.41.fa	89.22	0.68	1800392	59	49963	1484	d__Bacteria	p__Verrucomicrobiota	c__Verrucomicrobiae	o__Opitutales	f__UBA953	g__	s__	1	0	20	98.0594
MAG1593	MDHFS21-1-bin.44.fa	89.16	0.68	2227746	42	97385	1839	d__Bacteria	p__Verrucomicrobiota	c__Verrucomicrobiae	o__Verrucomicrobiales	f__Akkermansiaceae	g__Akkermansia	s__	0	0	19	98.8416
MAG1594	MDHFS31-1-bin.30.fa	89.12	0.68	2467022	106	36224	2108	d__Bacteria	p__Verrucomicrobiota	c__Verrucomicrobiae	o__Verrucomicrobiales	f__Akkermansiaceae	g__Akkermansia	s__	0	0	18	97.7303
MAG1595	g1.fa-bin.1874.fa	88.34	0.68	2214204	63	62988	1827	d__Bacteria	p__Verrucomicrobiota	c__Lentisphaeria	o__Victivallales	f__Victivallaceae	g__UBA1784	s__	0	0	19	98.239
MAG1596	g1.fa-bin.1003.fa	87.72	0.68	1915234	166	16296	1623	d__Bacteria	p__Verrucomicrobiota	c__Lentisphaeria	o__Victivallales	f__Victivallaceae	g__	s__	0	0	17	75.8895
MAG1597	g8.fa-bin.350.fa	87.69	0.68	2523307	169	20737	2017	d__Bacteria	p__Verrucomicrobiota	c__Lentisphaeria	o__Victivallales	f__UBA1829	g__	s__	0	0	16	77.5959
MAG1598	MDHFS8-1-bin.41.fa	87.32	0.68	2684124	167	22636	2200	d__Bacteria	p__Verrucomicrobiota	c__Lentisphaeria	o__Victivallales	f__Victivallaceae	g__UBA1784	s__	0	0	16	82.2043
MAG1599	GXFCY29-bin.28.fa	86.85	0.68	2186764	156	20227	1884	d__Bacteria	p__Verrucomicrobiota	c__Lentisphaeria	o__Victivallales	f__UBA1829	g__	s__	0	0	18	97.0291
MAG1600	AWMGZ18-1-bin.56.fa	85.63	0.68	2604291	66	60830	2185	d__Bacteria	p__Bacteroidota	c__Bacteroidia	o__Bacteroidales	f__Bacteroidaceae	g__Prevotella	s__Prevotella	0	0	17	92.618
MAG1601	JHFTF8-bin.15.fa	85.21	0.68	2833907	216	18742	2309	d__Bacteria	p__Verrucomicrobiota	c__Lentisphaeria	o__Victivallales	f__Victivallaceae	g__	s__	0	0	15	96.8624
MAG1602	g8.fa-bin.700.fa	84.52	0.68	2504048	254	12966	2023	d__Bacteria	p__Verrucomicrobiota	c__Lentisphaeria	o__Victivallales	f__Victivallaceae	g__	s__	0	0	16	97.4253
MAG1603	AMSCO2-2-bin.43.fa	83.83	0.68	1132726	149	9086	1204	d__Archaea	p__Halobacterota	c__Methanomicrobia	o__Methanomicrobiales	f__Methanocorpusculaceae	g__Methanocorpusculum	s__	0	0	18	96.7177
MAG1604	MDHFT35-2-bin.83.fa	83.78	0.68	2707561	254	13189	2207	d__Bacteria	p__Verrucomicrobiota	c__Lentisphaeria	o__Victivallales	f__Victivallaceae	g__	s__	0	0	17	97.7402
MAG1605	AMSFO11-1-bin.19.fa	83.44	0.68	2177040	239	11581	1913	d__Bacteria	p__Verrucomicrobiota	c__Verrucomicrobiae	o__Verrucomicrobiales	f__Akkermansiaceae	g__Akkermansia	s__	0	0	16	95.3349
MAG1606	GXFCY24-bin.1.fa	83.15	0.68	1878033	242	9186	1710	d__Bacteria	p__Verrucomicrobiota	c__Verrucomicrobiae	o__Verrucomicrobiales	f__Akkermansiaceae	g__Akkermansia	s__	0	0	17	81.5983
MAG1607	CF1-bin.36.fa	83.13	0.68	2618528	171	22083	1980	d__Bacteria	p__Verrucomicrobiota	c__Kiritimatiellae	o__RFP12	f__UBA3636	g__	s__	0	0	19	97.3215
MAG1608	AWMGO8-2-bin.4.fa	82.77	0.68	2182280	218	15232	1911	d__Bacteria	p__Verrucomicrobiota	c__Verrucomicrobiae	o__Verrucomicrobiales	f__Akkermansiaceae	g__Akkermansia	s__	0	0	16	97.2883
MAG1609	MDHFG22-1-bin.1.fa	82.58	0.68	2136110	296	8529	1959	d__Bacteria	p__Verrucomicrobiota	c__Verrucomicrobiae	o__Verrucomicrobiales	f__Akkermansiaceae	g__Akkermansia	s__	0	0	18	97.3867
MAG1610	g17.fa-bin.377.fa	81.98	0.68	1982228	148	17645	1689	d__Bacteria	p__Verrucomicrobiota	c__Verrucomicrobiae	o__Verrucomicrobiales	f__Akkermansiaceae	g__Akkermansia	s__	0	0	16	79.8792
MAG1611	g1.fa-bin.1631.fa	81.63	0.68	1876722	286	8161	1491	d__Bacteria	p__Verrucomicrobiota	c__Lentisphaeria	o__Victivallales	f__Victivallaceae	g__	s__	0	0	13	96.8437
MAG1612	g1.fa-bin.1085.fa	81.33	0.68	2262899	104	34506	1855	d__Bacteria	p__Verrucomicrobiota	c__Lentisphaeria	o__Victivallales	f__Victivallaceae	g__	s__	0	0	18	97.0009
MAG1613	g1.fa-bin.231.fa	80.51	0.68	1971742	167	15335	1608	d__Bacteria	p__Verrucomicrobiota	c__Lentisphaeria	o__Victivallales	f__Victivallaceae	g__UBA1784	s__	0	0	14	97.4236
MAG1614	AMSCJ2-2-bin.50.fa	80.29	0.68	1967344	227	10882	1681	d__Bacteria	p__Verrucomicrobiota	c__Verrucomicrobiae	o__Verrucomicrobiales	f__Akkermansiaceae	g__Akkermansia	s__	0	0	11	98.3296
MAG1615	MDHFO24-bin.27.fa	98.73	0.69	3386932	80	76744	3333	d__Bacteria	p__Firmicutes_A	c__Clostridia	o__Lachnospirales	f__Lachnospiraceae	g__	s__	0	0	16	81.1488
MAG1616	JHFTF29-bin.24.fa	97.21	0.69	1746092	66	37857	1597	d__Bacteria	p__Firmicutes_A	c__Clostridia	o__Oscillospirales	f__CAG-272	g__CAG-448	s__	0	0	15	91.8663
MAG1617	MDHFG1-1-bin.13.fa	96.37	0.69	2404486	99	35874	2020	d__Bacteria	p__Firmicutes_A	c__Clostridia	o__Oscillospirales	f__CAG-272	g__CAG-448	s__	0	0	12	83.2542
MAG1618	AMSFW14-1-bin.14.fa	96.04	0.69	2529210	109	32752	2060	d__Bacteria	p__Bacteroidota	c__Bacteroidia	o__Bacteroidales	f__Muribaculaceae	g__C941	s__	0	0	19	81.338
MAG1619	JHFTF22-bin.38.fa	95.75	0.69	1708883	113	23070	1578	d__Bacteria	p__Firmicutes_A	c__Clostridia	o__Oscillospirales	f__CAG-272	g__	s__	0	0	15	76.1944
MAG1620	AMSFB6-1-bin.30.fa	95.24	0.69	3028009	246	21026	2629	d__Bacteria	p__Bacteroidota	c__Bacteroidia	o__Bacteroidales	f__UBA1715	g__UBA1715	s__	0	0	18	96.9054
MAG1621	GXFCY31-bin.24.fa	95.15	0.69	2121381	66	49084	1827	d__Bacteria	p__Firmicutes_A	c__Clostridia	o__Oscillospirales	f__CAG-272	g__UBA1740	s__	0	0	15	78.9618
MAG1622	GXFCY31-bin.35.fa	95.05	0.69	2418367	179	22265	2126	d__Bacteria	p__Firmicutes_A	c__Clostridia	o__Oscillospirales	f__CAG-272	g__	s__	0	0	13	77.6957
MAG1623	MDHFS31-1-bin.68.fa	94.3	0.69	1794493	37	84207	1521	d__Bacteria	p__Firmicutes_A	c__Clostridia	o__Oscillospirales	f__CAG-272	g__	s__	0	0	11	80.2269
MAG1624	MDHFT25-2-bin.56.fa	93.66	0.69	1721517	93	32765	1549	d__Bacteria	p__Firmicutes_A	c__Clostridia	o__Oscillospirales	f__CAG-272	g__UBA1740	s__	0	0	14	77.2365
MAG1625	AMSCL5-2-bin.65.fa	93.21	0.69	2971467	120	38229	2470	d__Bacteria	p__Bacteroidota	c__Bacteroidia	o__Bacteroidales	f__Muribaculaceae	g__C941	s__	0	0	20	96.6602
MAG1626	MDHFT35-2-bin.84.fa	92.53	0.69	1459252	76	27732	1341	d__Bacteria	p__Firmicutes_A	c__Clostridia	o__Oscillospirales	f__CAG-272	g__	s__	0	0	15	77.397
MAG1627	MDHFS6-1-bin.63.fa	92.52	0.69	1814519	126	21627	1560	d__Bacteria	p__Firmicutes_A	c__Clostridia	o__Oscillospirales	f__CAG-272	g__	s__	0	0	12	78.5955
MAG1628	GXFCY26-bin.34.fa	92.01	0.69	2349790	143	23927	1967	d__Bacteria	p__Firmicutes_A	c__Clostridia	o__Oscillospirales	f__CAG-272	g__CAG-448	s__	0	0	12	81.1497
MAG1629	MDHFS3-1-bin.8.fa	89.58	0.69	2184497	180	17156	1826	d__Bacteria	p__Firmicutes_A	c__Clostridia	o__Oscillospirales	f__CAG-272	g__UBA1740	s__	0	0	11	97.0437
MAG1630	AWMGO21-2-bin.65.fa	88.51	0.69	1911879	154	19822	1706	d__Bacteria	p__Firmicutes_A	c__Clostridia	o__Oscillospirales	f__CAG-272	g__	s__	0	0	13	79.394
MAG1631	AWMGO7-2-bin.26.fa	85.88	0.69	2463929	72	55958	2135	d__Bacteria	p__Firmicutes_A	c__Clostridia	o__Oscillospirales	f__Acutalibacteraceae	g__RUG806	s__	0	0	15	98.0982
MAG1632	MDHFS35-1-bin.1.fa	84.39	0.69	1385644	180	9467	1206	d__Bacteria	p__Firmicutes_A	c__Clostridia	o__Oscillospirales	f__CAG-272	g__	s__	0	0	7	97.2189
MAG1633	MDHFG36-1-bin.17.fa	82.86	0.69	1783955	147	17584	1555	d__Bacteria	p__Firmicutes_A	c__Clostridia	o__Oscillospirales	f__CAG-272	g__UBA1740	s__	0	0	15	96.4301
MAG1634	MDHFT15-1-bin.95.fa	82.23	0.69	1481401	160	11254	1278	d__Bacteria	p__Firmicutes_A	c__Clostridia	o__Oscillospirales	f__CAG-272	g__	s__	0	0	11	97.5848
MAG1635	AMSCW4-1-bin.8.fa	81.64	0.69	1254926	144	10727	1154	d__Bacteria	p__Firmicutes_A	c__Clostridia	o__Oscillospirales	f__CAG-272	g__Firm-07	s__	0	0	12	77.828
MAG1636	MDHFS25-1-bin.18.fa	80.66	0.69	1452258	208	7774	1337	d__Bacteria	p__Firmicutes_A	c__Clostridia	o__Oscillospirales	f__Acutalibacteraceae	g__CAG-180	s__	0	0	10	84.4992
MAG1637	AWMGL20-1-bin.34.fa	99.78	0.7	2882342	57	77180	2488	d__Bacteria	p__Spirochaetota	c__Spirochaetia	o__Treponematales	f__Treponemataceae	g__Treponema_D	s__	0	0	17	85.4477
MAG1638	AWMGZ6-2-bin.2.fa	99.3	0.7	3755067	52	107563	3184	d__Bacteria	p__Spirochaetota	c__Spirochaetia	o__Treponematales	f__Treponemataceae	g__Treponema_D	s__	0	0	18	95.6582
MAG1639	YF12-bin.15.fa	97.96	0.7	2338457	143	25242	2150	d__Bacteria	p__Spirochaetota	c__Spirochaetia	o__Treponematales	f__Treponemataceae	g__Treponema_D	s__	0	0	19	75.9975
MAG1640	MDHFS29-1-bin.78.fa	97.9	0.7	2475599	34	178011	2083	d__Bacteria	p__Spirochaetota	c__Spirochaetia	o__Treponematales	f__Treponemataceae	g__Treponema_D	s__	0	0	19	96.4787
MAG1641	JHFTF14-bin.14.fa	96.5	0.7	2930370	111	39241	2526	d__Bacteria	p__Spirochaetota	c__Spirochaetia	o__Treponematales	f__Treponemataceae	g__Treponema_D	s__	0	0	19	96.8386
MAG1642	MDHFG35-2-bin.47.fa	95.8	0.7	2380949	90	36524	1993	d__Bacteria	p__Spirochaetota	c__Spirochaetia	o__Treponematales	f__Treponemataceae	g__Treponema_D	s__	0	0	18	96.1609
MAG1643	MDHFG8-1-bin.72.fa	95.8	0.7	2513074	77	47673	2319	d__Bacteria	p__Spirochaetota	c__Spirochaetia	o__Treponematales	f__Treponemataceae	g__Treponema_F	s__	0	0	18	86.5488
MAG1644	JHFTF12-bin.11.fa	94.56	0.7	2610088	164	22917	2281	d__Bacteria	p__Spirochaetota	c__Spirochaetia	o__Treponematales	f__Treponemataceae	g__Treponema_D	s__	0	0	18	84.0456
MAG1645	AMSCL5-2-bin.74.fa	92.42	0.7	2416242	96	35294	1979	d__Bacteria	p__Firmicutes_A	c__Clostridia	o__UBA1212	f__UBA1212	g__UBA1212	s__	0	0	20	98.3504
MAG1646	AMSFB13-2-bin.52.fa	92.31	0.7	2791137	214	20108	2407	d__Bacteria	p__Spirochaetota	c__Spirochaetia	o__Treponematales	f__Treponemataceae	g__Treponema_D	s__	0	0	16	87.3917
MAG1647	AMSFL4-1-bin.34.fa	91.35	0.7	1900059	100	31007	1628	d__Bacteria	p__Firmicutes_A	c__Clostridia	o__Christensenellales	f__CAG-138	g__UBA3857	s__	0	0	19	77.6844
MAG1648	AWMGW10-1-bin.66.fa	89.72	0.7	2676814	92	47267	2160	d__Bacteria	p__Bacteroidota	c__Bacteroidia	o__Bacteroidales	f__Muribaculaceae	g__C941	s__C941	0	0	16	98.5629
MAG1649	GXFCY23-bin.62.fa	89.5	0.7	2177401	256	10590	1979	d__Bacteria	p__Spirochaetota	c__Spirochaetia	o__Treponematales	f__Treponemataceae	g__Treponema_F	s__	0	0	18	98.2873
MAG1650	MDHFS5-1-bin.72.fa	89.03	0.7	1351760	117	15647	1168	d__Bacteria	p__Firmicutes_A	c__Clostridia	o__4C28d-15	f__CAG-314	g__	s__	0	0	9	96.8908
MAG1651	JHFTF20-bin.29.fa	88.11	0.7	2397265	282	10952	2156	d__Bacteria	p__Spirochaetota	c__Spirochaetia	o__Treponematales	f__Treponemataceae	g__	s__	0	0	15	96.0632
MAG1652	g11.fa-bin.291.fa	87.86	0.7	2257137	224	13353	1774	d__Bacteria	p__Firmicutes_A	c__Clostridia	o__UBA1212	f__UBA1255	g__UBA1255	s__	0	0	13	76.6333
MAG1653	AMSFO13-2-bin.36.fa	87.41	0.7	2590314	145	26293	2237	d__Bacteria	p__Spirochaetota	c__Spirochaetia	o__Treponematales	f__Treponemataceae	g__Treponema_D	s__	0	0	17	95.8096
MAG1654	AWMGL9-1-bin.5.fa	85.65	0.7	1859903	302	6894	1649	d__Bacteria	p__Firmicutes_C	c__Negativicutes	o__Selenomonadales	f__Selenomonadaceae	g__Anaerovibrio	s__	0	0	11	96.6713
MAG1655	GXFCY30-bin.32.fa	85.27	0.7	2094501	330	7418	1775	d__Bacteria	p__Spirochaetota	c__Spirochaetia	o__Treponematales	f__Treponemataceae	g__CETP13	s__	0	0	16	96.6685
MAG1656	MDHFG29-2-bin.45.fa	82.78	0.7	2020744	137	21925	1858	d__Bacteria	p__Spirochaetota	c__Spirochaetia	o__Treponematales	f__Treponemataceae	g__Treponema_F	s__	0	0	16	96.1816
MAG1657	g8.fa-bin.1166.fa	81.99	0.7	1518424	176	10561	1372	d__Bacteria	p__Firmicutes_A	c__Clostridia	o__UBA1212	f__UBA1255	g__	s__	0	0	17	96.5087
MAG1658	g8.fa-bin.603.fa	81.41	0.7	1180992	120	12160	1073	d__Bacteria	p__Firmicutes_A	c__Clostridia	o__4C28d-15	f__CAG-727	g__	s__	0	0	12	78.1738
MAG1659	AMSFZ11-1-bin.22.fa	99.82	0.71	2904088	66	55970	2587	d__Bacteria	p__Firmicutes_A	c__Clostridia	o__Saccharofermentanales	f__Saccharofermentanaceae	g__Saccharofermentans	s__	0	0	20	96.8238
MAG1660	AMSCB4-1-bin.39.fa	98.57	0.71	2749130	39	123396	2363	d__Bacteria	p__Bacteroidota	c__Bacteroidia	o__Bacteroidales	f__UBA1715	g__UBA1715	s__	0	0	18	96.9165
MAG1661	AWMGB3-1-bin.81.fa	96.1	0.71	1823262	118	21679	1648	d__Bacteria	p__Firmicutes_A	c__Clostridia	o__Peptostreptococcales	f__Anaerovoracaceae	g__Mogibacterium	s__	0	0	18	80.6492
MAG1662	AMSFB4-1-bin.40.fa	95.32	0.71	2840995	48	124053	2345	d__Bacteria	p__Bacteroidota	c__Bacteroidia	o__Bacteroidales	f__UBA932	g__RC9	s__RC9	0	0	17	96.6314
MAG1663	AWMGW10-1-bin.35.fa	93.1	0.71	2117813	40	66179	1763	d__Bacteria	p__Bacteroidota	c__Bacteroidia	o__Bacteroidales	f__UBA932	g__RC9	s__RC9	0	0	19	98.6484
MAG1664	MDHFG9-1-bin.24.fa	92.78	0.71	2873851	38	128685	2297	d__Bacteria	p__Bacteroidota	c__Bacteroidia	o__Bacteroidales	f__UBA932	g__RC9	s__	1	0	19	93.801
MAG1665	MDHFS6-1-bin.54.fa	91.89	0.71	2718585	112	37915	2121	d__Bacteria	p__Verrucomicrobiota	c__Lentisphaeria	o__Victivallales	f__UBA1829	g__	s__	0	0	17	77.6262
MAG1666	CF23-bin.17.fa	91.89	0.71	2138455	40	70425	1685	d__Bacteria	p__Verrucomicrobiota	c__Kiritimatiellae	o__RFP12	f__	g__	s__	0	0	18	94.3358
MAG1667	MDHFT20-1-bin.63.fa	91.89	0.71	1925855	116	24197	1563	d__Bacteria	p__Verrucomicrobiota	c__Kiritimatiellae	o__RFP12	f__	g__	s__	0	0	16	98.0596
MAG1668	AMSFW13-2-bin.17.fa	91.77	0.71	2956517	99	54621	2349	d__Bacteria	p__Bacteroidota	c__Bacteroidia	o__Bacteroidales	f__UBA932	g__RC9	s__	0	0	17	90.2219
MAG1669	MDHFS15-1-bin.46.fa	88.9	0.71	2204718	63	49098	1819	d__Bacteria	p__Bacteroidota	c__Bacteroidia	o__Bacteroidales	f__UBA932	g__RC9	s__	0	0	16	78.6494
MAG1670	MDHFT14-1-bin.42.fa	88.51	0.71	1904867	36	114729	1495	d__Bacteria	p__Verrucomicrobiota	c__Kiritimatiellae	o__RFP12	f__	g__	s__	0	0	18	97.9279
MAG1671	MDHFG6-1-bin.30.fa	88.51	0.71	1903332	24	174955	1539	d__Bacteria	p__Verrucomicrobiota	c__Kiritimatiellae	o__RFP12	f__	g__	s__	0	0	18	98.0533
MAG1672	JHFTF7-bin.23.fa	87.91	0.71	2416188	116	38854	1994	d__Bacteria	p__Bacteroidota	c__Bacteroidia	o__Bacteroidales	f__UBA932	g__RC9	s__	0	0	16	96.3374
MAG1673	GXFCY1-bin.37.fa	87.84	0.71	1854672	30	195673	1470	d__Bacteria	p__Verrucomicrobiota	c__Kiritimatiellae	o__RFP12	f__	g__	s__	0	0	18	97.9989
MAG1674	g8.fa-bin.19.fa	87.73	0.71	1915430	162	15560	1742	d__Bacteria	p__Firmicutes_A	c__Clostridia	o__Oscillospirales	f__CAG-272	g__Firm-07	s__	0	0	14	96.5805
MAG1675	MDHFT21-1-bin.36.fa	87.2	0.71	2369967	108	37213	1926	d__Bacteria	p__Bacteroidota	c__Bacteroidia	o__Bacteroidales	f__UBA932	g__RC9	s__	0	0	14	97.3822
MAG1676	g13.fa-bin.217.fa	86.53	0.71	1854869	64	36805	1656	d__Bacteria	p__Verrucomicrobiota	c__Kiritimatiellae	o__RFP12	f__UBA1067	g__UBA1067	s__	0	0	18	97.7157
MAG1677	MDHFT10-1-bin.32.fa	85.65	0.71	2700695	139	42145	2128	d__Bacteria	p__Bacteroidota	c__Bacteroidia	o__Bacteroidales	f__UBA932	g__RC9	s__	0	0	14	96.782
MAG1678	AMSFZ12-1-bin.25.fa	84.69	0.71	2048711	54	53125	1827	d__Bacteria	p__Verrucomicrobiota	c__Kiritimatiellae	o__RFP12	f__UBA1067	g__UBA1067	s__	0	0	17	75.3723
MAG1679	GXFCY5-bin.20.fa	84.31	0.71	2448870	74	54074	1962	d__Bacteria	p__Verrucomicrobiota	c__Kiritimatiellae	o__RFP12	f__UBA1067	g__UBA1067	s__	0	0	19	88.0628
MAG1680	AMSFB3-1-bin.24.fa	83.81	0.71	3515466	218	24852	2788	d__Bacteria	p__Verrucomicrobiota	c__Kiritimatiellae	o__RFP12	f__UBA1067	g__UBA1067	s__	0	0	18	91.7335
MAG1681	GXFCY26-bin.82.fa	83.74	0.71	2427315	103	32115	1867	d__Bacteria	p__Verrucomicrobiota	c__Kiritimatiellae	o__RFP12	f__UBA3636	g__	s__	0	0	18	97.2268
MAG1682	AMSFB8-1-bin.37.fa	82.75	0.71	1804560	208	10931	1611	d__Bacteria	p__Bacteroidota	c__Bacteroidia	o__Bacteroidales	f__UBA932	g__RC9	s__	0	1	16	80.3794
MAG1683	AWMGW8-2-bin.1.fa	81.01	0.71	2604270	21	269820	1982	d__Bacteria	p__Bacteroidota	c__Bacteroidia	o__Bacteroidales	f__Bacteroidaceae	g__Prevotella	s__Prevotella	0	0	17	75.423
MAG1684	CF24-bin.4.fa	97.74	0.72	2057560	26	119710	1675	d__Bacteria	p__Bacteroidota	c__Bacteroidia	o__Bacteroidales	f__Rikenellaceae	g__Alistipes	s__	0	0	19	84.356
MAG1685	JHFTF23-bin.25.fa	95.98	0.72	1812162	73	46998	1503	d__Bacteria	p__Bacteroidota	c__Bacteroidia	o__Bacteroidales	f__Rikenellaceae	g__Alistipes	s__	0	0	18	97.5865
MAG1686	CF6-bin.36.fa	94.44	0.72	1766337	86	31982	1527	d__Bacteria	p__Bacteroidota	c__Bacteroidia	o__Bacteroidales	f__Rikenellaceae	g__	s__	0	0	16	97.83
MAG1687	g1.fa-bin.657.fa	93.35	0.72	1775910	28	90052	1419	d__Bacteria	p__Bacteroidota	c__Bacteroidia	o__Bacteroidales	f__Rikenellaceae	g__Tidjanibacter	s__	0	0	19	90.1522
MAG1688	JHFTF26-bin.19.fa	92.58	0.72	1930627	127	25806	1549	d__Bacteria	p__Bacteroidota	c__Bacteroidia	o__Bacteroidales	f__Rikenellaceae	g__Alistipes	s__	0	0	18	97.9299
MAG1689	MDHFO3-bin.45.fa	91.9	0.72	1841611	183	13839	1510	d__Bacteria	p__Bacteroidota	c__Bacteroidia	o__Bacteroidales	f__Rikenellaceae	g__Alistipes	s__	0	0	12	83.6217
MAG1690	MDHFS32-1-bin.6.fa	89.86	0.72	1941312	122	28722	1584	d__Bacteria	p__Bacteroidota	c__Bacteroidia	o__Bacteroidales	f__Rikenellaceae	g__Alistipes	s__	0	0	15	87.7793
MAG1691	MDHFT18-1-bin.45.fa	89.83	0.72	3041037	85	62006	2279	d__Bacteria	p__Bacteroidota	c__Bacteroidia	o__Bacteroidales	f__Bacteroidaceae	g__UBA1189	s__	0	0	17	97.1847
MAG1692	YF8-bin.40.fa	88.35	0.72	1764903	162	16059	1459	d__Bacteria	p__Bacteroidota	c__Bacteroidia	o__Bacteroidales	f__Rikenellaceae	g__Alistipes	s__	0	0	15	97.0128
MAG1693	g7.fa-bin.783.fa	87.59	0.72	3329097	232	19616	2705	d__Bacteria	p__Bacteroidota	c__Bacteroidia	o__Bacteroidales	f__Paludibacteraceae	g__UBA1723	s__UBA1723	0	0	16	96.2727
MAG1694	JHFTF13-bin.41.fa	100	0.73	2396222	68	51937	2053	d__Bacteria	p__Proteobacteria	c__Gammaproteobacteria	o__Enterobacterales	f__Succinivibrionaceae	g__	s__	0	0	18	74.7914
MAG1695	AMSCB3-2-bin.93.fa	95.87	0.73	3289291	91	49227	2617	d__Bacteria	p__Bacteroidota	c__Bacteroidia	o__Bacteroidales	f__UBA932	g__RC9	s__	0	1	16	92.0557
MAG1696	MDHFT35-2-bin.21.fa	95.26	0.73	2474828	78	51930	2150	d__Bacteria	p__Firmicutes_A	c__Clostridia	o__Oscillospirales	f__Acutalibacteraceae	g__UBA6857	s__	0	0	17	81.7926
MAG1697	AMSFJ9-2-bin.48.fa	94.84	0.73	2493628	216	15527	2091	d__Bacteria	p__Firmicutes_A	c__Clostridia	o__Oscillospirales	f__CAG-272	g__CAG-448	s__	0	0	13	83.0152
MAG1698	MDHFO10-bin.34.fa	93.69	0.73	2455853	149	25923	2220	d__Bacteria	p__Firmicutes_A	c__Clostridia	o__Oscillospirales	f__Acutalibacteraceae	g__CAG-177	s__	0	0	14	81.9531
MAG1699	AWMGZ16-1-bin.14.fa	93.64	0.73	2821275	147	25885	2169	d__Bacteria	p__Bacteroidota	c__Bacteroidia	o__Bacteroidales	f__Bacteroidaceae	g__Prevotella	s__Prevotella	0	0	13	98.4416
MAG1700	AMSFL10-1-bin.33.fa	92.61	0.73	3091304	93	49449	2311	d__Bacteria	p__Bacteroidota	c__Bacteroidia	o__Bacteroidales	f__Bacteroidaceae	g__Prevotella	s__	0	0	12	78.5375
MAG1701	MDHFO2-bin.60.fa	92.51	0.73	1786140	152	16196	1727	d__Bacteria	p__Firmicutes_A	c__Clostridia	o__Oscillospirales	f__Acutalibacteraceae	g__CAG-180	s__	0	0	16	87.8331
MAG1702	MDHFG34-2-bin.26.fa	91.46	0.73	1717077	43	64829	1444	d__Bacteria	p__Firmicutes_A	c__Clostridia	o__Oscillospirales	f__CAG-272	g__UBA1740	s__	0	0	16	80.018
MAG1703	YF22-bin.47.fa	88	0.73	1666478	115	20727	1548	d__Bacteria	p__Firmicutes_A	c__Clostridia	o__Oscillospirales	f__CAG-272	g__UBA1740	s__	0	0	15	88.4504
MAG1704	AMSCL3-1-bin.99.fa	84.43	0.73	1903424	135	20511	1646	d__Bacteria	p__Bacteroidota	c__Bacteroidia	o__Bacteroidales	f__UBA932	g__RC9	s__RC9	0	0	14	82.2491
MAG1705	g8.fa-bin.96.fa	83.64	0.73	2010955	278	8783	1627	d__Bacteria	p__Verrucomicrobiota	c__Lentisphaeria	o__Victivallales	f__Victivallaceae	g__	s__	0	0	17	97.2867
MAG1706	AWMGL3-1-bin.91.fa	82.14	0.73	1975438	131	24491	1707	d__Bacteria	p__Bacteroidota	c__Bacteroidia	o__Bacteroidales	f__UBA932	g__RC9	s__	0	1	13	85.8875
MAG1707	AMSFB8-1-bin.29.fa	98.1	0.74	2669789	43	122192	2227	d__Bacteria	p__Bacteroidota	c__Bacteroidia	o__Bacteroidales	f__UBA1715	g__UBA1715	s__	0	0	18	97.4906
MAG1708	AMSFL11-1-bin.2.fa	97.2	0.74	2457723	45	74409	2077	d__Bacteria	p__Bacteroidota	c__Bacteroidia	o__Bacteroidales	f__Bacteroidaceae	g__Prevotella	s__Prevotella	0	0	15	95.9926
MAG1709	AMSCL2-1-bin.19.fa	96.97	0.74	3955581	111	76234	3283	d__Bacteria	p__Bacteroidota	c__Bacteroidia	o__Bacteroidales	f__Bacteroidaceae	g__Prevotella	s__	0	0	15	80.9356
MAG1710	MDHFO19-bin.11.fa	95.79	0.74	3059476	27	169915	2557	d__Bacteria	p__Bacteroidota	c__Bacteroidia	o__Bacteroidales	f__Bacteroidaceae	g__Bacteroides_B	s__	0	0	20	81.9044
MAG1711	GXFCY24-bin.58.fa	94.93	0.74	1837544	72	40103	1604	d__Bacteria	p__Bacteroidota	c__Bacteroidia	o__Bacteroidales	f__Rikenellaceae	g__	s__	0	0	15	97.7628
MAG1712	AWMGO8-2-bin.57.fa	94.48	0.74	2465935	43	109491	1998	d__Bacteria	p__Bacteroidota	c__Bacteroidia	o__Bacteroidales	f__Bacteroidaceae	g__	s__	0	0	16	97.1826
MAG1713	AWMGJ20-1-bin.6.fa	94.23	0.74	2381903	55	87002	1945	d__Bacteria	p__Bacteroidota	c__Bacteroidia	o__Bacteroidales	f__Bacteroidaceae	g__	s__	0	0	19	97.0599
MAG1714	AWMGJ10-1-bin.7.fa	94.12	0.74	2128150	42	77794	1749	d__Bacteria	p__Bacteroidota	c__Bacteroidia	o__Bacteroidales	f__Bacteroidaceae	g__	s__	0	0	17	96.8732
MAG1715	AMSCO5-2-bin.12.fa	94.03	0.74	2447757	26	133598	2027	d__Bacteria	p__Bacteroidota	c__Bacteroidia	o__Bacteroidales	f__Bacteroidaceae	g__	s__	0	0	18	96.9463
MAG1716	MDHFG30-2-bin.41.fa	93.47	0.74	2086908	41	82713	1768	d__Bacteria	p__Bacteroidota	c__Bacteroidia	o__Bacteroidales	f__Bacteroidaceae	g__	s__	0	0	18	78.1722
MAG1717	MDHFS1-1-bin.46.fa	93.28	0.74	3355535	93	49304	2463	d__Bacteria	p__Bacteroidota	c__Bacteroidia	o__Bacteroidales	f__Bacteroidaceae	g__CAG-462	s__	0	0	18	96.8069
MAG1718	JHFTF32-bin.22.fa	93	0.74	3246057	148	28263	2555	d__Bacteria	p__Bacteroidota	c__Bacteroidia	o__Bacteroidales	f__Bacteroidaceae	g__UBA4372	s__	0	0	18	97.6676
MAG1719	CF17-bin.37.fa	92.89	0.74	1979834	70	43492	1652	d__Bacteria	p__Bacteroidota	c__Bacteroidia	o__Bacteroidales	f__Bacteroidaceae	g__	s__	0	0	15	77.9913
MAG1720	CF1-bin.30.fa	92.83	0.74	2810198	114	36198	2304	d__Bacteria	p__Bacteroidota	c__Bacteroidia	o__Bacteroidales	f__Bacteroidaceae	g__UBA4334	s__	0	0	15	97.0054
MAG1721	MDHFG17-2-bin.2.fa	92.83	0.74	2198308	114	30096	1816	d__Bacteria	p__Bacteroidota	c__Bacteroidia	o__Bacteroidales	f__Bacteroidaceae	g__	s__	0	0	15	97.6229
MAG1722	GXFCY25-bin.58.fa	92.4	0.74	2637497	83	51273	2116	d__Bacteria	p__Bacteroidota	c__Bacteroidia	o__Bacteroidales	f__Bacteroidaceae	g__	s__	0	0	14	98.1064
MAG1723	MDHFT7-1-bin.68.fa	91.8	0.74	2216760	84	42753	1795	d__Bacteria	p__Bacteroidota	c__Bacteroidia	o__Bacteroidales	f__Bacteroidaceae	g__	s__	0	0	14	77.8565
MAG1724	MDHFS30-1-bin.42.fa	91.12	0.74	2299947	59	51603	1870	d__Bacteria	p__Bacteroidota	c__Bacteroidia	o__Bacteroidales	f__Bacteroidaceae	g__	s__	0	0	15	77.8039
MAG1725	AWMGZ1-2-bin.1.fa	90.51	0.74	1911903	163	14915	1661	d__Bacteria	p__Bacteroidota	c__Bacteroidia	o__Bacteroidales	f__Bacteroidaceae	g__Prevotella	s__Prevotella	0	0	17	97.9835
MAG1726	AWMGL3-1-bin.90.fa	90.4	0.74	2525726	204	17984	2123	d__Bacteria	p__Spirochaetota	c__Spirochaetia	o__Treponematales	f__Treponemataceae	g__Treponema_D	s__	0	0	19	82.4841
MAG1727	MDHFG2-3-bin.5.fa	89.75	0.74	2230226	55	50146	1813	d__Bacteria	p__Bacteroidota	c__Bacteroidia	o__Bacteroidales	f__Bacteroidaceae	g__	s__	0	0	14	79.5417
MAG1728	AWMGZ6-2-bin.20.fa	89.44	0.74	2244890	53	63943	1743	d__Bacteria	p__Bacteroidota	c__Bacteroidia	o__Bacteroidales	f__Bacteroidaceae	g__Alloprevotella	s__	0	0	16	97.8829
MAG1729	AMSFB4-1-bin.47.fa	88.1	0.74	2987301	75	69231	2488	d__Bacteria	p__Bacteroidota	c__Bacteroidia	o__Bacteroidales	f__Bacteroidaceae	g__Prevotella	s__	0	0	17	81.6256
MAG1730	AWMGB1-2-bin.80.fa	87.84	0.74	2106089	308	8045	1772	d__Bacteria	p__Bacteroidota	c__Bacteroidia	o__Bacteroidales	f__UBA1715	g__UBA1715	s__	0	0	16	97.3441
MAG1731	MDHFS14-1-bin.37.fa	87.56	0.74	2200977	41	82115	1779	d__Bacteria	p__Bacteroidota	c__Bacteroidia	o__Bacteroidales	f__Bacteroidaceae	g__	s__	0	0	15	96.856
MAG1732	g8.fa-bin.292.fa	86.63	0.74	1248097	99	17228	1167	d__Bacteria	p__Firmicutes_A	c__Clostridia	o__4C28d-15	f__CAG-727	g__	s__	0	0	13	78.0159
MAG1733	AWMGZ18-1-bin.2.fa	85.75	0.74	2354664	184	19313	1893	d__Bacteria	p__Bacteroidota	c__Bacteroidia	o__Bacteroidales	f__Bacteroidaceae	g__Prevotella	s__	0	0	13	96.2938
MAG1734	AWMGB9-1-bin.55.fa	85.4	0.74	3131004	183	24725	2420	d__Bacteria	p__Bacteroidota	c__Bacteroidia	o__Bacteroidales	f__Bacteroidaceae	g__UBA4334	s__	0	0	12	98.0587
MAG1735	JHFTF22-bin.8.fa	82.78	0.74	2177602	245	11522	1747	d__Bacteria	p__Bacteroidota	c__Bacteroidia	o__Bacteroidales	f__Bacteroidaceae	g__UBA4372	s__	0	0	19	96.7417
MAG1736	CF5-bin.1.fa	80.14	0.74	1988023	285	8652	1677	d__Bacteria	p__Firmicutes_A	c__Clostridia	o__Oscillospirales	f__CAG-272	g__UBA1740	s__	0	0	7	76.2434
MAG1737	MDHFO5-bin.24.fa	98.11	0.75	2725542	105	44453	2112	d__Bacteria	p__Bacteroidota	c__Bacteroidia	o__Bacteroidales	f__Muribaculaceae	g__UBA7173	s__	0	0	14	75.7404
MAG1738	MDHFO30-bin.40.fa	98.11	0.75	3076443	151	29483	2427	d__Bacteria	p__Bacteroidota	c__Bacteroidia	o__Bacteroidales	f__Barnesiellaceae	g__Barnesiella	s__Barnesiella	0	0	16	98.8958
MAG1739	MDHFO11-bin.22.fa	97.67	0.75	2724872	73	53111	2310	d__Bacteria	p__Bacteroidota	c__Bacteroidia	o__Bacteroidales	f__Muribaculaceae	g__Paramuribaculum	s__	0	0	17	76.2277
MAG1740	AMSFB9-2-bin.24.fa	97.55	0.75	3301019	81	58251	2562	d__Bacteria	p__Bacteroidota	c__Bacteroidia	o__Bacteroidales	f__UBA3663	g__	s__	1	0	18	75.1962
MAG1741	MDHFO29-bin.88.fa	97.36	0.75	2581225	64	57982	2104	d__Bacteria	p__Bacteroidota	c__Bacteroidia	o__Bacteroidales	f__Muribaculaceae	g__CAG-873	s__	0	0	15	79.0717
MAG1742	MDHFO2-bin.35.fa	95.82	0.75	2512696	133	28274	2050	d__Bacteria	p__Bacteroidota	c__Bacteroidia	o__Bacteroidales	f__Muribaculaceae	g__CAG-873	s__	0	0	14	76.7873
MAG1743	MDHFO20-bin.23.fa	95.72	0.75	2619453	28	133046	2104	d__Bacteria	p__Bacteroidota	c__Bacteroidia	o__Bacteroidales	f__Muribaculaceae	g__CAG-873	s__	0	0	17	76.5617
MAG1744	AMSFW6-1-bin.59.fa	95.28	0.75	2984827	104	46363	2255	d__Bacteria	p__Bacteroidota	c__Bacteroidia	o__Bacteroidales	f__UBA3663	g__	s__	0	0	12	75.1923
MAG1745	MDHFO29-bin.76.fa	95.07	0.75	2552381	41	84712	2029	d__Bacteria	p__Bacteroidota	c__Bacteroidia	o__Bacteroidales	f__Muribaculaceae	g__CAG-1031	s__CAG-1031	0	0	14	75.304
MAG1746	AWMGJ6-2-bin.6.fa	93.9	0.75	2312050	238	12727	1866	d__Bacteria	p__Bacteroidota	c__Bacteroidia	o__Bacteroidales	f__Barnesiellaceae	g__Barnesiella	s__	0	0	17	98.5603
MAG1747	AWMGB11-2-bin.26.fa	88.4	0.75	2558360	163	21713	2062	d__Bacteria	p__Bacteroidota	c__Bacteroidia	o__Bacteroidales	f__Muribaculaceae	g__C941	s__C941	0	0	16	97.678
MAG1748	MDHFG28-2-bin.61.fa	87.04	0.75	1779386	246	8256	1465	d__Bacteria	p__Bacteroidota	c__Bacteroidia	o__Bacteroidales	f__	g__	s__	0	0	15	97.9545
MAG1749	GXFCY23-bin.1.fa	83.19	0.75	1933227	243	9873	1532	d__Bacteria	p__Bacteroidota	c__Bacteroidia	o__Bacteroidales	f__Bacteroidaceae	g__	s__	0	0	8	97.6036
MAG1750	MDHFG9-1-bin.9.fa	82.83	0.75	625966	105	6378	584	d__Bacteria	p__Firmicutes	c__Bacilli	o__Mycoplasmatales	f__Metamycoplasmataceae	g__UBA710	s__	0	1	13	85.8319
MAG1751	g3.fa-bin.511.fa	81.7	0.75	1984567	44	94258	1645	d__Bacteria	p__Bacteroidota	c__Bacteroidia	o__Bacteroidales	f__Muribaculaceae	g__	s__	0	0	18	98.0994
MAG1752	MDHFO17-bin.17.fa	80.57	0.75	1689304	246	8333	1496	d__Bacteria	p__Bacteroidota	c__Bacteroidia	o__Bacteroidales	f__Muribaculaceae	g__CAG-873	s__	0	0	10	76.8233
MAG1753	MDHFS33-1-bin.37.fa	90.88	0.76	2404613	109	33618	1948	d__Bacteria	p__Bacteroidota	c__Bacteroidia	o__Bacteroidales	f__Bacteroidaceae	g__	s__	0	0	16	97.9925
MAG1754	AWMGO7-2-bin.52.fa	84.12	0.76	1561303	243	7618	1491	d__Bacteria	p__Desulfobacterota_A	c__Desulfovibrionia	o__Desulfovibrionales	f__Desulfovibrionaceae	g__Mailhella	s__	0	0	18	97.6144
MAG1755	AMSCW4-1-bin.49.fa	96.89	0.77	3076410	87	62956	2475	d__Bacteria	p__Bacteroidota	c__Bacteroidia	o__Bacteroidales	f__Bacteroidaceae	g__Prevotella	s__	0	0	17	77.594
MAG1756	AWMGB11-2-bin.52.fa	96.63	0.77	3485164	112	46957	2609	d__Bacteria	p__Bacteroidota	c__Bacteroidia	o__Bacteroidales	f__Bacteroidaceae	g__Prevotella	s__	0	0	14	97.1321
MAG1757	MDHFO4-bin.53.fa	96.15	0.77	4040657	224	25919	3220	d__Bacteria	p__Bacteroidota	c__Bacteroidia	o__Bacteroidales	f__Tannerellaceae	g__Parabacteroides	s__Parabacteroides	0	0	16	75.8983
MAG1758	AMSCO2-2-bin.16.fa	93.86	0.77	1864204	95	34386	1693	d__Bacteria	p__Firmicutes_A	c__Clostridia	o__Oscillospirales	f__Acutalibacteraceae	g__CAG-180	s__	0	0	13	80.5273
MAG1759	g5.fa-bin.979.fa	92.64	0.77	2601636	72	50135	2165	d__Bacteria	p__Bacteroidota	c__Bacteroidia	o__Bacteroidales	f__Muribaculaceae	g__CAG-873	s__	0	0	18	76.3245
MAG1760	MDHFG14-2-bin.66.fa	92.61	0.77	2417058	110	39094	2188	d__Bacteria	p__Firmicutes_A	c__Clostridia	o__Lachnospirales	f__Lachnospiraceae	g__SZUA-378	s__	0	0	16	81.6111
MAG1761	AMSCL3-1-bin.76.fa	90.66	0.77	2551498	242	13712	2361	d__Bacteria	p__Firmicutes_A	c__Clostridia	o__Lachnospirales	f__Lachnospiraceae	g__AC2028	s__	0	0	15	83.8947
MAG1762	AMSFZ14-1-bin.46.fa	86.79	0.77	842669	81	16488	708	d__Bacteria	p__Firmicutes	c__Bacilli	o__Mycoplasmatales	f__Mycoplasmoidaceae	g__	s__	0	0	16	74.279
MAG1763	YF11-bin.26.fa	86.27	0.77	2037838	110	25711	1654	d__Bacteria	p__Bacteroidota	c__Bacteroidia	o__Bacteroidales	f__Paludibacteraceae	g__RF16	s__	0	0	19	89.1207
MAG1764	AMSFB11-1-bin.1.fa	86.22	0.77	2697905	332	10501	2616	d__Bacteria	p__Firmicutes_A	c__Clostridia	o__Oscillospirales	f__Oscillospiraceae	g__UBA1777	s__	0	0	13	88.8492
MAG1765	g17.fa-bin.361.fa	82.74	0.77	1400917	144	11460	1237	d__Bacteria	p__Firmicutes_A	c__Clostridia	o__Oscillospirales	f__CAG-272	g__	s__	0	0	14	97.8705
MAG1766	MDHFS24-1-bin.16.fa	97.01	0.78	1913449	84	39965	1796	d__Bacteria	p__Firmicutes_A	c__Clostridia	o__Oscillospirales	f__Acutalibacteraceae	g__CAG-180	s__	0	0	15	95.8858
MAG1767	g3.fa-bin.347.fa	96	0.78	1501068	182	10437	1328	d__Bacteria	p__Firmicutes	c__Bacilli	o__Acholeplasmatales	f__CAG-307	g__UBA7004	s__	0	1	10	78.6189
MAG1768	AWMGO8-2-bin.3.fa	93.47	0.78	2054645	135	21134	1836	d__Bacteria	p__Spirochaetota	c__Spirochaetia	o__Treponematales	f__Treponemataceae	g__Treponema_F	s__	0	0	16	78.0939
MAG1769	MDHFS5-1-bin.65.fa	92.88	0.78	1873570	145	20200	1625	d__Bacteria	p__Firmicutes_A	c__Clostridia	o__Oscillospirales	f__CAG-272	g__Firm-07	s__	0	0	12	77.4715
MAG1770	g2.fa-bin.750.fa	90.13	0.78	2264552	113	29741	1982	d__Bacteria	p__Firmicutes_A	c__Clostridia	o__Oscillospirales	f__Acutalibacteraceae	g__CAG-177	s__	0	1	16	84.1019
MAG1771	AMSFO11-1-bin.32.fa	90.1	0.78	1878166	103	31206	1732	d__Bacteria	p__Firmicutes_A	c__Clostridia	o__Oscillospirales	f__Oscillospiraceae	g__CAG-110	s__	0	0	13	79.017
MAG1772	AWMGO8-2-bin.7.fa	82.71	0.78	2615907	280	16209	2229	d__Bacteria	p__Spirochaetota	c__Spirochaetia	o__Treponematales	f__Treponemataceae	g__Treponema_D	s__	0	0	15	95.3499
MAG1773	MDHFO18-bin.3.fa	81.13	0.78	2137790	383	6157	2234	d__Bacteria	p__Firmicutes	c__Bacilli	o__Erysipelotrichales	f__Erysipelatoclostridiaceae	g__Massiliomicrobiota	s__Massiliomicrobiota	0	0	15	74.8121
MAG1774	GXFCY31-bin.39.fa	93.54	0.79	2568233	87	49832	2111	d__Bacteria	p__Bacteroidota	c__Bacteroidia	o__Bacteroidales	f__UBA932	g__RC9	s__	0	1	15	92.0445
MAG1775	MDHFS35-1-bin.7.fa	93.07	0.79	2611668	33	160340	2175	d__Bacteria	p__Bacteroidota	c__Bacteroidia	o__Bacteroidales	f__UBA932	g__RC9	s__	0	0	17	97.2751
MAG1776	MDHFG10-1-bin.35.fa	92.95	0.79	2524320	97	43033	2094	d__Bacteria	p__Bacteroidota	c__Bacteroidia	o__Bacteroidales	f__UBA932	g__RC9	s__	0	0	16	95.1245
[truncated: 2,299 more rows]

## Sheet: Table S8
Statistical information and classification level annotation of 7,204 phage contigs
[truncated: 7,205 more rows]

## Sheet: Table S9
The CT value of different gastrointestinal tract samples
[truncated: 2 more rows]
